# Supplementary material for: Wax worm saliva and the enzymes therein are the key to polyethylene degradation by Galleria mellonella
Source: Nat Commun. 2022 Oct 4;13:5568. doi: 10.1038/s41467-022-33127-w (PMC9532405; doi:10.1038/s41467-022-33127-w)
Supplement: Supplementary file 4 — Supplementary Data 1 [file 41467_2022_33127_MOESM4_ESM.xlsx]

## Sheet: Hoja 1
Tabla 1
NCBI	Accession	Description	Score	Coverage	# Proteins	# Unique Peptides	# Peptides	# PSMs	# AAs	MW [kDa]	calc. pI
XP_026762304.1	g17615.t2	Apolipophorin	2839.42	74.91	8	3	258	924	3276	362.2	7.55
XP_026762304.1	g17615.t1	Apolipophorin	2825.13	74.81	8	1	256	919	3279	362.5	7.55
XP_026756460.1	g18163.t1	Arylphorin subunit alpha precursor	1850.2	70.51	1	51	62	785	702	83.6	5.35
XP_026762305.1	g5313.t1	Apolipophorin (Fragment)	1598.61	67.13	1	8	127	527	1871	207.1	8.46
XP_026756396.1	g18164.t1	Arylphorin subunit alpha precursor	1415.73	69.43	1	42	53	591	700	83.2	5.36
XP_026756459.1	g18161.t1	Riboflavin binding hexamerin	1024.06	54.53	1	35	35	335	706	81.5	6.61
XP_026749149.1	g2573.t1	Larval hemolymph protein (Fragment)	717.62	63.08	2	39	40	270	455	53.3	8.88
XP_026760370.1	g1028.t1	Mitochondrial ATP synthase subunit b	526.65	38.18	1	26	26	151	639	71.1	9.03
XP_026749149.1	g2498.t1	Methionine-rich storage protein (Fragment)	469.82	77.42	2	13	28	202	279	32.5	8.05
XP_026748894.1	g19863.t1	Transferrin	438.45	73.91	1	2	39	134	644	71.6	6.81
XP_026748894.1	g27907.t1	Transferrin	405.56	73.29	1	3	40	128	659	73.4	7.12
XP_026749149.1	g2572.t1	Basic juvenile hormone-suppressible protein 2 (Fragment)	405.18	74.82	2	13	27	177	274	32.1	6.95
XP_031764465.1	g29176.t1	Trifunctional nucleotide phosphoesterase protein YfkN	348.88	45.14	1	27	27	117	545	60.4	5.15
XP_026756149.1	g18168.t1	Very-high-density lipoprotein receptor	344.72	67.87	2	49	51	154	638	74.8	7.77
XP_026763983.1	g27286.t2	Inter-alpha-trypsin inhibitor heavy chain H4	271.4	44.48	7	41	41	89	1014	111.9	5.67
XP_031770236.1	g9536.t1	Aldo-keto reductase	226.73	57.99	2	18	18	74	338	38.2	6.74
XP_026753576.2	g15302.t1	Spermine oxidase	204.82	49.9	3	9	19	65	493	54.8	5.95
XP_026751085.1	g3154.t1	Serine protease inhibitor	204.17	58.73	2	3	22	76	395	44.1	5.45
XP_026751082.1	g796.t2	Serine protease inhibitor	187.65	55.56	2	1	20	71	396	44.1	5.38
XP_026758489.2	g8069.t1	Pro-phenol oxidase	177.81	47.33	3	32	32	63	824	94.1	7.87
XP_026759545.1	g20299.t1	Scolexin B	166.53	38.26	3	12	12	50	379	40.5	8.15
	g8554.t1	hypothetical protein RR48_01753 [Papilio machaon].	152.53	49.11	2	2	13	41	338	37.5	4.77
XP_026755063.1	g28087.t1	Pro-phenol oxidase	148.09	52.02	1	31	31	63	692	79.8	6.42
XP_026748798.1	g18463.t1	juvenile hormone binding protein [Galleria mellonella].	140.98	61.44	1	11	11	42	236	26.8	5.48
XP_026748860.1	g18464.t1	Juvenile hormone binding protein (Fragment)	140.05	53.88	2	13	13	44	245	27.2	6.37
	g8559.t1	PREDICTED: uncharacterized protein LOC106099946 [Papilio polytes].	138.17	33.14	1	1	10	37	338	37.6	4.79
XP_026748487.1	g1635.t1	Carboxylic ester hydrolase	130.95	44.07	4	21	23	45	565	64.5	9
XP_026759614.1	g20316.t1	Malic enzyme	130.81	47.52	1	24	24	43	646	70.8	6.98
XP_026751062.1	g9386.t1	27 kDa hemolymph protein precursor, putative	121.73	61.61	1	11	11	36	211	22.8	5.08
XP_026749237.1	g480.t1	Ferritin	114.19	51.38	1	12	12	32	253	28.8	6.32
XP_026749280.1	g27185.t1	Prophenoloxidase activating factor	98.42	23.48	2	18	18	35	839	94.1	6.96
XP_026759683.1	g20291.t1	Carboxylic ester hydrolase	97.59	35.79	1	22	22	34	679	74.1	7.85
	g5555.t1	uncharacterized protein LOC111350680 [Spodoptera litura].	97.11	39.19	1	22	22	32	3026	338	6.67
XP_026749325.1	g27189.t1	Odorant receptor	89.84	42.24	1	19	19	33	599	67.2	8.15
	g8552.t1	hypothetical protein RR48_01753 [Papilio machaon].	88.47	36.36	1	2	10	28	363	40.5	4.78
	g19532.t1	Gelsolin precursor	83.78	45.69	1	15	15	24	394	43.6	8.73
XP_026753576.2	g15301.t1	Spermine oxidase	82.62	32.66	2	7	12	22	493	54.8	6.18
XP_026758671.1	g21534.t1	Poly(U)-specific endoribonuclease	80.54	57.41	1	3	9	24	216	25	6.99
XP_026761454.1	g1985.t1	Transketolase	78.96	48.23	1	21	21	26	622	66.8	7.43
XP_026755257.1	g19900.t1	Chicken-type lysozyme	77.63	67.38	1	3	11	26	141	16.2	8.91
XP_026758671.1	g25250.t1	Placental protein 11	75.47	56.69	2	5	11	24	314	35.5	6.99
XP_026753576.2	g15300.t1	Spermine oxidase	73.95	27.43	2	4	12	27	514	57.4	6.21
XP_026760488.1	g27675.t1	C-type lectin	71.07	52.38	1	5	13	22	315	35.7	5.91
XP_026764596.1	g7050.t1	Heat shock protein cognate 4	70.78	36.68	6	16	20	25	657	71.9	5.47
XP_031768196.1	g27657.t1	SCO-spondin (Fragment)	70.41	12.31	1	19	28	31	2795	306.7	5.66
XP_026763695.1	g5406.t1	Biliverdin binding protein-1	68.13	49.76	1	9	9	24	211	24.5	5.9
XP_026757704.1	g20503.t1	Isocitrate dehydrogenase [NADP]	67.61	54.63	2	20	21	25	421	47.9	7.68
XP_026753104.1	g9671.t1	Gram-negative bacteria binding protein 1	65.08	44.29	1	20	20	26	490	55.3	5.95
XP_026750615.1	g13540.t1	Tubulin beta chain	65.04	52.13	12	15	15	25	447	50.2	4.93
XP_031766849.1	g12718.t1	Xanthine dehydrogenase	63.24	20.87	1	20	20	25	1265	139.5	6.67
XP_026749742.1	g528.t1	PREDICTED: uncharacterized protein LOC106136572 [Amyelois	63.09	22.95	1	23	23	27	1316	148.4	6.28
XP_031767137.1	g19694.t1	Chymotrypsin-C	61.09	42.12	3	14	14	20	444	48.6	7.33
XP_026760150.1	g19020.t1	Alpha-actin	59.16	53.19	2	4	14	22	376	41.8	5.48
XP_026749628.1	g26283.t1	Carboxylic ester hydrolase	58.51	31.55	1	16	16	22	561	62.3	8.19
XP_026760488.1	g15747.t1	C-type lectin	58.1	47.12	4	1	9	17	278	31.4	6.1
XP_026750267.1	g4007.t1	C-type lysozyme	56.44	56.62	2	3	11	18	219	24.8	8.87
XP_026758113.1	g21667.t1	Beta-galactosidase precursor	54.88	29.55	2	7	14	22	555	62.7	6.92
XP_026759244.1	g13197.t2	Elongation factor 1-alpha	54.34	48.16	3	13	13	18	463	50.4	9.09
XP_026755044.1	g15369.t1	Chymotrypsinogen	54.17	47.89	3	2	8	17	284	29.6	8.73
XP_026764788.1	g9205.t1	Delta-aminolevulinic acid dehydratase	53.6	28.81	2	12	16	19	656	72.6	5.26
XP_026753197.1	g3619.t1	N-acyl-L-amino-acid amidohydrolase	53.2	32.43	1	9	9	17	370	41.6	6.32
XP_026748936.1	g2234.t1	Lysosomal aspartic protease precursor	52.99	15.55	2	9	9	15	1003	107.5	6.29
XP_026749627.1	g26284.t1	Carboxylic ester hydrolase	51.33	29.63	1	12	12	17	567	63.3	7.75
XP_026762303.2	g12892.t1	Tubulin alpha chain	51.15	35.56	3	12	12	20	450	49.9	5.14
XP_026749238.1	g481.t1	Ferritin	50.97	38.86	1	8	8	21	211	23.7	6.68
XP_026764686.1	g7040.t1	Nimrod A	48.99	10.14	1	10	10	20	1312	146.8	8.03
XP_026755044.1	g15367.t1	Chymotrypsinogen	47.86	36.97	4	4	8	17	284	29.7	8.29
XP_026753576.2	g15306.t1	Spermine oxidase	46.9	53.07	1	6	7	16	179	20.5	9.23
XP_026749734.1	g28033.t1	Apolipoprotein D	46.69	35.82	1	8	8	13	268	29.7	6.93
XP_026751889.1	g20472.t1	Plasminogen activator inhibitor 1	46.63	28.94	5	14	14	19	432	49.1	5.47
XP_026762089.1	g6394.t1	Heat shock protein 90	46.12	23.99	6	15	16	19	621	71.2	5.07
XP_026748484.1	g1631.t1	Carboxylic ester hydrolase	45.84	26.8	2	9	10	17	515	58	5.87
XP_026759212.1	g29076.t2	Fructose-bisphosphate aldolase	45.75	43.07	3	13	13	15	397	43.4	8.76
XP_026755551.2	g14713.t1	Peptidoglycan recognition protein SA	45.43	55.73	1	2	11	21	192	21.8	8.37
XP_026755551.2	g27012.t1	Peptidoglycan recognition protein SA	45.07	48.63	2	4	13	21	364	41	7.56
XP_026760150.1	g6663.t1	Muscle-specific actin	44.22	43.09	2	2	12	19	376	41.8	5.48
XP_026755888.1	g28533.t1	Arginine kinase (Fragment)	43.86	56.94	2	12	12	19	216	24.6	7.52
XP_026761140.2	g9670.t1	Gram-negative bacteria binding protein 3	43.76	39.13	1	15	16	19	483	53.5	7.06
XP_031768196.1	g9269.t1	Hemocytin	43.44	9.84	2	11	20	21	2641	289.6	5.49
XP_026749708.1	g15743.t1	Triacylglycerol lipase (Fragment)	42.18	34.44	2	13	13	19	450	51.1	5.88
XP_031762928.1	g19215.t1	PREDICTED: uncharacterized protein LOC106130912 [Amyelois	42.09	16.12	2	12	12	14	912	102.6	5.91
XP_026758007.1	g12457.t1	Senescence-specific cysteine protease	41.28	21.25	1	9	9	13	546	62.2	5.27
XP_026762559.1	g21715.t1	Catalase	40.98	34.39	1	15	15	17	474	53.3	7.58
XP_026761483.1	g28563.t1	Hydroxypyruvate isomerase (Fragment)	39.58	46.15	1	10	10	12	260	29.5	6.71
XP_026755044.1	g15370.t1	Chymotrypsinogen	38.71	40.14	3	1	7	15	284	29.5	8.73
XP_026759204.1	g439.t1	Alkaliphilic serine protease	38.2	44.71	1	6	6	11	255	27.3	8.4
XP_031767073.1	g13387.t1	Apolipophorin	37.5	5.54	1	20	20	21	4184	476.1	6.46
XP_026749955.1	g24782.t1	Fructose-1-6-bisphosphatase	35.63	44.94	1	12	12	16	336	36.4	8.02
XP_026757516.1	g497.t1	Prophenoloxidase activating factor	33.23	33.75	1	10	10	13	397	43.2	5.5
XP_031767673.1	g14950.t1	Lysosomal alpha-mannosidase	33.09	12.82	1	11	11	13	1100	125.4	5.34
XP_026754652.2	g29690.t1	Beta-galactosidase precursor	32.63	25.98	1	3	10	14	458	52.1	7.3
XP_026752175.1	g22335.t1	Aldehyde dehydrogenase X, mitochondrial	32.58	53	1	9	9	10	300	31.8	6.68
XP_031764538.1	g10493.t2	Cytoplasmic asparaginase I	32.04	13.79	4	9	9	11	841	94.7	7.74
XP_026752177.1	g22337.t1	Betaine-aldehyde dehydrogenase	30.96	31.1	3	8	10	11	463	50.4	7.34
XP_026756061.1	g2471.t1	Glyoxylate reductase/hydroxypyruvate reductase	30.64	37.85	1	10	10	12	354	38.2	8.21
XP_026749427.1	g3286.t1	Transferrin	30.21	13.98	1	9	9	12	758	82.5	5.36
XP_026756685.1	g28478.t1	Heat shock protein 27.2	29.94	38.46	2	7	7	10	234	26.4	4.65
	g17682.t1	Bombyrin	29.88	29.1	1	5	5	10	189	22.1	8.53
XP_026756133.1	g2463.t1	Kazal-type serine protease inihibitor 4	29.53	50.23	1	7	7	11	219	23.8	7.44
XP_026756174.1	g13629.t1	Glyceraldehyde-3-phosphate dehydrogenase	28.65	24.7	3	11	11	14	591	62.7	8.81
XP_026758681.1	g13195.t1	Protein disulfide-isomerase	28.19	21.97	2	9	9	12	446	50.4	6.28
XP_026762466.1	g25904.t1	Protein disulfide-isomerase	28.11	27.88	1	10	10	11	495	55.7	4.75
XP_026754669.1	g10462.t1	Gastric triacylglycerol lipase	28.03	31.98	1	8	8	12	419	47.3	5.43
XP_026751240.1	g1505.t1	3-hydroxyacyl-CoA dehydrogenase	27.75	38.82	1	8	8	10	322	36.3	6.8
XP_026757665.1	g12456.t1	Gloverin	27.19	43.64	1	10	10	12	220	24.7	8.37
XP_031766322.1	g539.t1	Serine protease snake	26.73	29.15	1	9	9	9	422	46.1	6.87
XP_031763309.1	g28422.t1	Bi-functional thrombospondin kunitz like protease inhibitor	26.13	14.14	1	8	8	10	792	87	6.74
XP_031770652.1	g1961.t1	Serine protease inhibitor serpin	25.54	14.27	1	11	11	14	869	97.6	5.94
XP_026748442.1	g1630.t1	Carboxylic ester hydrolase	25.02	17.09	2	6	8	11	515	57.5	7.4
XP_031765037.1	g19063.t1	Midgut carboxypeptidase	24.79	19.68	1	6	6	8	432	48.6	5.11
XP_026750367.1	g24261.t1	Cysteine proteinase	24.51	18.35	3	7	7	9	545	62.3	5.44
XP_031770675.1	g27440.t1	Prophenoloxidase activating enzyme	24.38	17.1	2	6	6	10	386	43.3	6.33
XP_026749807.1	g18670.t1	Cathepsin B cysteine proteinase	24	28.32	1	7	7	10	339	37.4	6.81
XP_026748487.1	g21759.t1	Carboxylic ester hydrolase	23.7	16.32	4	6	7	9	527	59.4	7.28
XP_031766761.1	g13321.t1	Luciferin regenerating enzyme	23.51	25.99	2	7	7	7	327	36.3	7.59
XP_026762977.1	g27704.t1	Sulfhydryl oxidase	23.47	18.84	1	10	10	10	568	64.7	7.52
XP_026755402.1	g20533.t1	Peptidyl-prolyl cis-trans isomerase A	22.55	35.76	1	6	6	8	165	17.7	8.29
XP_026748577.1	g9401.t1	Serine protease inhibitor 4	22.31	14.96	1	7	7	9	421	47.9	7.52
XP_026753181.1	g22.t1	Endoplasmin precursor	22.2	22.01	1	10	11	11	627	71.7	5.2
XP_026763210.1	g398.t1	Leukotriene A-4 hydrolase	21.08	24.25	1	9	11	11	631	72.2	5.95
XP_026762480.2	g9669.t1	Beta-1,3-glucan recognition protein 3	20.7	16.31	2	5	7	8	521	58.7	7.75
XP_026763701.1	g23060.t1	Proteasome endopeptidase complex	20.69	14.19	1	8	8	8	782	90.8	6.57
XP_026756609.1	g21297.t1	Superoxide dismutase [Cu-Zn]	20.48	35.71	1	4	4	6	154	15.6	6.51
XP_026764643.1	g28692.t1	Cytosolic non-specific dipeptidase	20.24	24.01	1	1	9	9	479	53.6	6.28
XP_026753329.1	g13413.t1	Chitin deacetylase 2	19.91	19	3	7	7	9	379	43.5	4.78
XP_026764643.1	g30721.t1	Cytosolic non-specific dipeptidase	19.59	23.46	1	1	9	9	486	54.4	6.15
XP_026753576.2	g15305.t1	Spermine oxidase	19.53	13.13	2	2	6	9	396	44	5.3
XP_026755059.1	g29068.t1	Bleomycin hydrolase	19.27	28.26	1	10	10	12	460	53	6.37
XP_026751534.2	g17915.t1	N-acetylneuraminate lyase	19.23	30.03	2	6	6	7	303	32.6	9.09
XP_026755773.1	g26852.t1	ATP synthase subunit beta	19.12	19.1	2	8	8	8	513	55	5.4
XP_026752175.1	g22334.t1	Aldehyde dehydroxygenase	19.06	47.1	1	3	4	5	155	17.3	7.14
XP_026748487.1	g19796.t1	Carboxylic ester hydrolase	19.05	14.71	3	3	5	8	476	53	8.44
XP_031764582.1	g14663.t1	Tyrosine 3-monooxygenase/tryptophan 5-monooxygenase activation protein epsilon	18.8	27.59	1	5	6	9	261	29.6	4.81
XP_026749589.1	g1354.t1	Glutathione S-transferase	18.78	22.66	1	4	4	7	203	23.5	8.66
XP_026763321.1	g7134.t1	ATP-dependent (S)-NAD(P)H-hydrate dehydratase	18.5	30.95	1	7	7	8	336	37.5	8.09
XP_026749757.2	g9537.t1	Aldo-keto reductase	18.28	24.85	2	6	7	7	330	37.6	6.71
XP_026759133.1	g17181.t1	Multifunctional chaperone	17.74	29.96	1	5	6	7	247	28	4.94
XP_026754842.1	g29105.t1	Fatty acid-binding protein, adipocyte	17.59	30.89	1	5	5	6	123	13.7	5.66
XP_026759021.1	g26376.t1	Thioredoxin/protein disulfide isomerase	17.23	17.69	2	6	6	6	390	42.9	7.64
XP_026756067.1	g18342.t1	uncharacterized protein LOC110376184 [Helicoverpa armigera].	17.23	20.34	1	3	3	6	118	13.3	9.47
XP_026756039.1	g28252.t1	Heat shock protein, mitochondrial	17.15	14.86	1	6	6	6	572	61.1	5.87
XP_026752670.1	g22651.t1	MD-2-related lipid-recognition protein	17.13	14.57	1	3	3	9	151	16.8	8.28
XP_026755420.1	g11942.t1	Natural killer cell enhancement factor	17.08	38.97	2	6	6	7	195	22	6.79
XP_026761247.2	g15100.t1	Serine proteinase diverged	17.03	28.34	1	4	4	5	247	26	4.44
XP_026759203.1	g9061.t1	Alkaliphilic serine protease	16.97	12.55	5	2	2	5	255	27.3	8.59
XP_026755528.1	g22857.t1	Serine protease gd	16.7	13.35	2	4	4	5	412	45.7	6.46
XP_026752353.1	g22354.t1	Prophenoloxidase activating protease I	16.66	20.21	2	2	7	8	376	41.5	6.65
XP_031764818.1	g5307.t1	cytoskeleton-associated protein 4	16.66	12.8	1	1	6	6	547	62.1	6.37
XP_026754839.1	g17069.t1	PREDICTED: uncharacterized protein LOC106137676 [Amyelois	16.64	15.72	1	8	8	8	579	67.7	6.92
XP_026760943.1	g6274.t1	Beta-hexosaminidase subunit alpha	16.62	15.83	1	8	8	8	537	62.1	7.68
XP_026754797.1	g18312.t1	Clip-domain serine protease	16.39	21.14	1	5	5	5	317	34.3	5.02
XP_026762943.1	g25204.t1	Transitional endoplasmic reticulum ATPase	16.26	12.91	2	7	7	7	798	88.2	5.49
XP_026755846.1	g24589.t1	Fatty alcohol acetyltransferase	16.22	23.99	1	6	6	6	396	41.1	8.97
XP_026751465.2	g2948.t1	Calreticulin	16.22	21.16	1	7	7	8	397	46	4.68
XP_026762934.1	g31062.t1	Chemosensory protein 10	16.12	40.97	1	7	7	8	144	16.5	5.57
XP_026761682.1	g20965.t1	Enolase	16.05	15.01	1	5	5	7	433	46.9	6.47
XP_026748812.1	g12928.t1	Odorant-binding protein 4	15.8	48.44	1	5	5	5	192	21.2	7.08
XP_031764818.1	g19418.t1	cytoskeleton-associated protein 4	15.68	12.61	1	1	6	6	547	62.1	6.46
XP_031768358.1	g22780.t1	Ester hydrolase	15.51	16.24	1	4	4	5	351	38.3	8.32
XP_031770162.1	g5521.t1	PREDICTED: uncharacterized protein LOC106129042 [Amyelois	15.42	28.65	2	6	6	7	356	39.8	6.18
XP_026751608.1	g23160.t1	Hemicentin-1	15.29	9.46	1	6	6	6	835	94.5	5.21
XP_026758662.1	g21434.t1	Trans--dihydrobenzene--diol dehydrogenase	15.27	28.85	1	9	9	9	364	40.5	6.65
XP_026761505.1	g24837.t1	Annexin	14.98	22.6	4	6	6	9	323	35.7	5.03
XP_026748905.1	g10879.t1	Digestive cysteine protease	14.87	19.71	2	5	5	6	345	38.6	6.71
XP_026762117.1	g24927.t1	Ribosomal protein 23	14.81	22.36	1	8	8	8	398	45.1	11.87
XP_031766225.1	g22289.t1	Carboxylic ester hydrolase	14.59	11.88	4	6	6	7	800	88.5	6.98
XP_031764085.1	g25596.t1	Thiamine biosynthesis protein ThiJ	14.53	28.45	1	5	5	5	232	24.6	9.33
XP_026752353.1	g9344.t1	Coagulation factor X precursor	14.42	34.48	1	1	6	6	203	22.4	7.9
XP_031766379.1	g3922.t1	Aldo-keto reductase	14.12	22.88	3	6	7	7	319	36	7.46
XP_031768570.1	g26735.t1	Methanethiol oxidase	14.1	13.04	1	5	5	5	537	60.6	6.39
XP_026749896.1	g18578.t1	Transgelin	14.08	34.57	1	5	5	5	188	20.8	8.43
	g6353.t1	Vitellogenic carboxypeptidase precursor	14.07	12.6	2	5	5	6	524	59.3	6.21
XP_026752243.2	g18737.t1	Major royal jelly protein 1	13.9	20.88	1	8	8	8	479	54.4	6.79
XP_026764031.1	g23686.t1	Nucleoside diphosphate kinase	13.71	62.09	1	7	7	8	153	17.1	8.13
XP_026751607.1	g23159.t1	hemicentin-1-like isoform X2 [Spodoptera litura].	13.7	8.04	2	9	9	9	1144	129	7.99
XP_026756593.1	g28833.t1	Lysosomal Pro-X carboxypeptidase	13.54	13.2	2	7	7	9	462	52.4	7.23
XP_026749975.1	g14006.t1	LOW QUALITY PROTEIN: polyubiquitin-C	13.54	76.38	4	6	6	7	927	104.4	7.4
XP_026751545.1	g26787.t1	Ribosomal protein S3	13.51	29.22	1	7	7	7	243	26.8	9.6
XP_026749097.1	g4984.t1	Deoxyribonuclease I	13.41	23.89	1	8	8	8	406	45	7.96
XP_026764985.1	g21105.t1	Muscle-specific protein 20	13.35	26.09	1	3	3	3	184	20.1	8.24
XP_026754694.1	g19538.t1	PREDICTED: protein yellow-like [Amyelois transitella].	13.16	20.67	1	4	4	5	300	33.7	7.58
XP_026760716.2	g17680.t1	Biliverdin binding protein-1	13.03	35.57	2	5	5	6	194	21.6	6.79
XP_026760964.1	g4750.t1	4-diphosphocytidyl-2-C-methyl-D-erythritol kinase	12.95	11.64	5	5	5	5	584	66.3	6.27
XP_031765549.1	g6449.t1	Calsyntenin-1	12.94	5.01	1	4	4	4	1396	156.9	9.44
XP_026748709.1	g22532.t1	Reticulocyte-binding protein 2-like protein (Fragment)	12.88	7.44	1	3	4	4	981	113.8	4.93
	g10432.t1	Glutathione S-transferase delta	12.86	25.81	1	3	3	4	186	21.1	8.07
XP_026762118.1	g24960.t1	Neutral lipase	12.73	12.53	1	4	4	6	487	54.4	8.47
XP_026762320.1	g1002.t1	Triosephosphate isomerase	12.57	18.49	1	3	3	4	238	25.7	5.29
XP_026751829.1	g25548.t1	Zinc-containing alcohol dehydrogenase	12.56	16.96	1	6	6	6	342	37.6	7.83
XP_026755312.1	g2311.t1	Proliferation-associated protein 2G4	12.41	18.13	2	4	4	4	353	39.1	7.15
XP_026755565.1	g12764.t2	Pyruvate kinase	12.13	11.76	4	6	6	6	527	56.7	7.2
XP_026758828.1	g21535.t1	5'-nucleotidase domain-containing protein 3	12.06	6.77	1	4	4	4	945	107.7	8.7
XP_026755284.2	g15169.t1	Counting factor associated protein D	12.04	13.2	2	6	6	7	553	62.7	6.49
XP_031765854.1	g16628.t1	Translation elongation factor 2	12.02	9.86	1	1	8	8	852	95.9	7.03
XP_026765274.1	g31365.t1	Oxidoreductase yrbE	11.96	11.14	1	4	4	5	431	48.7	8.81
	g27659.t1	Reverse transcriptase and RNase H-like protein (Fragment)	11.71	3.91	1	4	4	4	1560	175.5	7.94
XP_026754938.1	g29032.t2	Serine protease gd	11.67	7.56	2	4	4	4	595	66.7	7.43
XP_026758701.1	g17121.t1	Pancreatic triacylglycerol lipase	11.62	11.74	1	2	2	3	298	31.6	5.01
XP_031765377.1	g18941.t1	40S ribosomal protein SA	11.57	11.01	2	3	3	4	345	38.6	6.99
XP_031765854.1	g15437.t1	Eukaryotic translation elongation factor	11.5	9.66	1	1	8	8	849	95.6	6.83
XP_026756879.1	g22037.t1	Complex I intermediate-associated protein 30, mitochondrial	11.42	26.67	2	5	5	5	210	24	9.01
Unknown	g30863.t1	desc["g30863.t1"]	11.39	9.17	1	1	1	4	120	12.9	5.11
XP_026764963.1	g13431.t1	Gloverin	11.26	22.5	1	4	4	4	200	22	9.86
XP_031764492.1	g29177.t1	Apyrase precursor	11.15	4.84	1	2	2	3	517	57.1	5.5
XP_031764528.1	g29139.t1	Clathrin heavy chain	11.07	4.97	1	5	5	5	1710	194.9	5.81
XP_026753051.2	g4069.t1	Actin depolymerization factor	11	34.46	1	3	3	4	148	17	6.57
XP_026753181.1	g21.t1	heat shock protein 90 [Mythimna separata].	10.99	38.33	1	3	3	3	120	13.2	4.74
XP_026763486.1	g21302.t1	Short-chain dehydrogenease/reductase	10.91	20.08	4	4	4	4	254	27.2	9.1
XP_026750989.1	g9387.t1	PREDICTED: 27 kDa hemolymph protein-like [Papilio machaon].	10.81	20.39	1	3	3	4	206	23.1	4.64
XP_026765161.1	g31327.t1	Laminin subunit beta-1	10.69	2.36	1	6	6	6	3142	352.9	6.06
XP_026749769.2	g11576.t1	Gamma-interferon-inducible lysosomal thiol reductase	10.65	22.75	1	4	4	4	211	23.8	8.43
XP_031767395.1	g10162.t1	Laminin subunit gamma-1	10.64	3.45	1	4	4	4	1708	189.5	5.35
XP_026749853.1	g13242.t1	Ribosomal protein S6 (Fragment)	10.61	22.92	5	5	5	5	253	29.1	10.83
XP_026764461.1	g30517.t1	Ribosomal protein S8 (Fragment)	10.39	21.63	1	4	4	4	208	23.7	10.65
XP_026749844.1	g16540.t1	Aconitate hydratase, mitochondrial	10.37	9.41	1	6	6	6	786	85	7.78
XP_026759774.1	g8319.t1	uncharacterized protein LOC110381951 [Helicoverpa armigera].	10.29	26.15	1	3	3	3	130	14.7	5.07
XP_026752755.1	g10809.t1	Putative purple acid phosphatase	10.23	28.95	1	4	4	4	152	17.8	6.19
XP_026762235.1	g7118.t1	Glutamine synthetase 2 cytoplasmic	10.19	16.71	1	3	3	3	383	43	6.61
