# Supplementary material for: Wax worm saliva and the enzymes therein are the key to polyethylene degradation by Galleria mellonella
Source: Nat Commun. 2022 Oct 4;13:5568. doi: 10.1038/s41467-022-33127-w (PMC9532405; doi:10.1038/s41467-022-33127-w)
Supplement: Supplementary file 5 — Supplementary Data 2 [file 41467_2022_33127_MOESM5_ESM.xlsx]

## Sheet: Hoja 1
Tabla 1
Peak	Accession	Description	Score	Coverage	# Proteins	# Unique Peptides	# Peptides	# PSMs	# AAs	MW [kDa]	calc. pI
1	XP_026749149.1	basic juvenile hormone-suppressible protein 1 [Galleria mellonella]	50,23	29,79	2	27	27	58	752	88,2	8,00
1	XP_031764465.1	apyrase-like [Galleria mellonella]	31,23	15,23	1	9	9	18	545	60,4	5,15
1	XP_026762305.1	apolipophorins isoform X2 [Galleria mellonella]	9,35	8,75	2	33	33	33	3302	365,2	7,59
1	XP_026753576.2	possible lysine-specific histone demethylase 1-like [Galleria mellonella]	3,33	6,39	2	3	3	4	485	54,2	6,76
2	XP_026756460.1	arylphorin subunit alpha [Galleria mellonella]	36,89	17,66	2	9	15	26	702	83,7	5,35
2	XP_026756396.1	arylphorin subunit alpha-like [Galleria mellonella]	30,50	15,16	2	7	13	22	699	83,6	5,22
3		arylphorin subunit alpha [Galleria mellonella]	200,66	31,77	1	20	28	144	702	83,7	5,35
3	XP_026749149.1	basic juvenile hormone-suppressible protein 1 [Galleria mellonella]	119,80	44,15	1	40	40	96	752	88,2	8,00
3	XP_026756396.1	arylphorin subunit alpha-like [Galleria mellonella]	116,95	28,90	1	19	27	94	699	83,6	5,22
3	XP_026756459.1	acidic juvenile hormone-suppressible protein 1 [Galleria mellonella]	27,03	10,34	1	8	8	19	706	81,5	6,61
3	XP_026762305.1	apolipophorins isoform X2 [Galleria mellonella]	25,91	9,18	2	32	32	35	3302	365,2	7,59
3	XP_026749238.1	ferritin subunit [Galleria mellonella]	7,74	15,17	1	3	3	5	211	23,7	6,68
3	XP_026749237.1	ferritin, lower subunit isoform X2 [Galleria mellonella]	4,46	13,79	2	3	3	3	232	26,5	6,06
3	XP_026759615.1	NADP-dependent malic enzyme-like isoform X2 [Galleria mellonella]	1,99	7,75	2	5	5	6	632	69,3	6,9
5	XP_026756460.1	arylphorin subunit alpha [Galleria mellonella]	323,44	47,15	1	28	36	224	702	83,7	5,35
5	XP_026749149.1	basic juvenile hormone-suppressible protein 1 [Galleria mellonella]	300,23	52,26	1	52	53	208	752	88,2	8,00
5	XP_026756396.1	arylphorin subunit alpha-like [Galleria mellonella]	230,01	38,34	1	25	33	154	699	83,6	5,22
5	XP_026762305.1	apolipophorins isoform X2 [Galleria mellonella]	107,75	26,59	3	89	89	110	3302	365,2	7,59
5	XP_031764465.1	apyrase-like [Galleria mellonella]	40,85	23,12	1	13	13	25	545	60,4	5,15
5	XP_026756459.1	acidic juvenile hormone-suppressible protein 1 [Galleria mellonella]	40,04	22,66	1	16	16	31	706	81,5	6,61
5	XP_026759545.1	scolexin B-like [Galleria mellonella]	18,67	26,74	2	7	7	12	288	31,5	6,64
5	XP_026748894.1	transferrin [Galleria mellonella]	16,06	24,71	1	15	15	20	680	75,7	7,24
5	XP_026763985.1	inter-alpha-trypsin inhibitor heavy chain H4-like isoform X6 [Galleria mellonella]	15,95	21,42	6	17	17	21	929	102,7	5,45
5	XP_026759615.1	NADP-dependent malic enzyme-like isoform X2 [Galleria mellonella]	9,45	12,82	2	8	8	9	632	69,3	6,98
5	XP_026749238.1	ferritin subunit [Galleria mellonella]	7,45	30,81	1	7	7	9	211	23,7	6,68
5	XP_026756149.1	basic juvenile hormone-suppressible protein 2-like [Galleria mellonella]	6,65	15,38	1	11	13	24	754	88,4	7,36
5	XP_026749237.1	ferritin, lower subunit isoform X2 [Galleria mellonella]	6,12	17,67	2	4	4	6	232	26,5	6,06
5	XP_026754661.1	uncharacterized protein LOC113514762 [Galleria mellonella]	3,94	17,76	1	2	2	2	107	12,3	5,43
5	XP_026749742.1	uncharacterized protein LOC113510482 [Galleria mellonella]	3,64	5,09	1	7	7	7	1316	148,3	6,28
5	XP_026760370.1	chitinase-like protein EN03 isoform X2 [Galleria mellonella]	2,69	5,73	2	2	2	2	436	48,3	7,50
5	XP_026755528.1	serine protease gd-like [Galleria mellonella]	2,61	2,47	1	1	1	1	445	49,8	7,01
5	XP_026751084.1	antichymotrypsin-2-like isoform X8 [Galleria mellonella]	2,35	12,41	9	5	5	5	395	44,0	5,55
5	XP_026755063.1	phenoloxidase subunit 2 [Galleria mellonella]	2,29	4,19	1	3	3	3	692	79,8	6,42
5	XP_026763098.1	keratin-associated protein 19-2 [Galleria mellonella]	2,00	6,33	1	1	1	1	158	15,2	9,31
5	XP_026754751.2	fructose-bisphosphate aldolase-like [Galleria mellonella]	1,88	13,70	1	1	1	1	73	8,2	5,36
5	XP_026749533.1	bile salt-activated lipase-like [Galleria mellonella]	1,75	2,19	1	1	1	1	548	62,4	7,25
5	XP_026763479.1	uncharacterized protein LOC113521978 isoform X2 [Galleria mellonella]	1,74	10,28	2	1	1	1	107	11,5	6,67
5	XP_031766724.1	aminoacylase-1-like [Galleria mellonella]	1,63	9,22	1	2	2	2	293	33,1	6,10
