# Supplementary material for: Wax worm saliva and the enzymes therein are the key to polyethylene degradation by Galleria mellonella
Source: Nat Commun. 2022 Oct 4;13:5568. doi: 10.1038/s41467-022-33127-w (PMC9532405; doi:10.1038/s41467-022-33127-w)
Supplement: Supplementary file 6 — Supplementary Data 3 [file 41467_2022_33127_MOESM6_ESM.xlsx]

## Sheet: Sheet1
Hit	Description	Bitscore	Query Coverage	e-value	Perc Identity
ref|XP_026756396.1	arylphorin subunit alpha-like [Galleria mellonella]	1420	1	0	1
ref|XP_026756460.1|	arylphorin subunit alpha [Galleria mellonella]	1155	0.95	0	0.8172
gb|UAX26438.1|	arylphorin [Galleria mellonella]	1130	0.95	0	0.8009
gb|AAG44959.1|	hexamerin 2 [Corcyra cephalonica]	1028	0.96	0	0.7336
gb|AAG44960.1|	hexamerin 2 [Corcyra cephalonica]	1027	0.96	0	0.7351
gb|ADC68623.1|	hexamerin 2 [Corcyra cephalonica]	995	0.95	0	0.7175
ref|XP_013199363.1|	PREDICTED: arylphorin subunit alpha-like [Amyelois transitella]	837	0.95	0	0.6198
ref|XP_013140924.1|	PREDICTED: arylphorin subunit alpha-like [Papilio polytes]	806	0.94	0	0.5882
ref|XP_013199331.1|	PREDICTED: uncharacterized protein LOC106142198 [Amyelois transitella]	1118	0.99	0	0.5801
emb|CAH2043549.1|	unnamed protein product [Iphiclides podalirius]	792	0.93	0	0.6009
gb|KPJ13878.1|	Arylphorin subunit alpha [Papilio machaon]	791	0.94	0	0.5934
ref|XP_026321275.1|	arylphorin subunit beta-like [Hyposmocoma kahamanoa]	787	0.94	0	0.5897
ref|XP_014360135.2|	arylphorin subunit beta [Papilio machaon]	784	0.94	0	0.5904
gb|ASA46442.1|	hexamerin 2 [Cadra cautella]	782	0.95	0	0.5958
ref|XP_026321625.1|	uncharacterized protein LOC113231515 [Hyposmocoma kahamanoa]	1116	0.94	0	0.5855
ref|XP_030040408.1|	arylphorin subunit alpha [Manduca sexta]	776	0.94	0	0.579
dbj|BAF42699.1|	hemolymph storage protein 2 [Samia ricini]	776	0.95	0	0.5659
ref|NP_001299140.1|	arylphorin subunit beta-like precursor [Papilio xuthus]	776	0.94	0	0.5904
gb|KPI97034.1|	Arylphorin subunit alpha [Papilio xuthus]	775	0.94	0	0.5904
emb|CAG4955895.1|	unnamed protein product [Parnassius apollo]	771	0.93	0	0.5951
ref|XP_046969813.1|	arylphorin subunit alpha-like [Vanessa cardui]	769	0.95	0	0.5708
ref|XP_047535736.1|	arylphorin subunit alpha-like [Vanessa atalanta]	766	0.95	0	0.5678
ref|XP_026495987.1|	uncharacterized protein LOC113400567 [Vanessa tameamea]	1058	0.95	0	0.5634
emb|CAG4955899.1|	unnamed protein product [Parnassius apollo]	760	0.93	0	0.5899
gb|AAB86644.1|	arylphorin precursor [Hyalophora cecropia]	760	0.95	0	0.5615
emb|CAG4955893.1|	unnamed protein product [Parnassius apollo]	757	0.94	0	0.5789
ref|XP_028041684.1|	sex-specific storage-protein 2 [Bombyx mandarina]	756	0.95	0	0.5503
ref|NP_001037590.1|	sex-specific storage-protein 2 precursor [Bombyx mori]	755	0.95	0	0.5503
pdb|4L37|B	SP2-SP3 - a complex of two storage proteins from Bombyx mori hemolymph [Bombyx mori]	754	0.95	0	0.5503
gb|QIZ16646.1|	arylphorin protein precursor [Antheraea mylitta]	748	0.95	0	0.5511
emb|CAG4955901.1|	unnamed protein product [Parnassius apollo]	745	0.93	0	0.5701
ref|XP_023936946.1|	arylphorin subunit beta-like [Bicyclus anynana]	745	0.95	0	0.5567
emb|CAH0720331.1|	unnamed protein product [Brenthis ino]	740	0.94	0	0.563
ref|XP_041982501.1|	uncharacterized protein LOC121735665 [Aricia agestis]	1462	0.96	0	0.5394
ref|XP_039756670.1|	uncharacterized protein LOC120631252 [Pararge aegeria]	1050	0.95	0	0.5523
emb|CAH2239992.1|	jg3420 [Pararge aegeria aegeria]	736	0.95	0	0.5523
emb|CAH0589095.1|	unnamed protein product [Chrysodeixis includens]	735	0.95	0	0.5484
ref|XP_032519279.1|	uncharacterized protein LOC116771517 [Danaus plexippus plexippus]	1028	0.96	0	0.5539
ref|XP_026736798.1|	uncharacterized protein LOC113500273 [Trichoplusia ni]	1036	0.95	0	0.5453
ref|XP_045500193.1|	uncharacterized protein LOC123697705 [Colias croceus]	1050	0.96	0	0.5485
sp|Q7Z1F8.1|	RecName: Full=Arylphorin; Flags: Precursor [Antheraea pernyi]	731	0.95	0	0.5511
gb|AFP55241.1|	arylphorin [Cerura vinula]	731	0.95	0	0.5612
ref|XP_045775148.1|	uncharacterized protein LOC123874035 [Maniola jurtina]	1026	0.96	0	0.5457
emb|CAG9564768.1|	unnamed protein product [Danaus chrysippus]	1024	0.96	0	0.5524
gb|AAA29305.1|	arylphorin beta subunit precursor [Manduca sexta]	730	0.95	0	0.5414
sp|P14297.2|	RecName: Full=Arylphorin subunit beta; Flags: Precursor [Manduca sexta]	730	0.95	0	0.5414
pdb|3GWJ|A	Crystal structure of Antheraea pernyi arylphorin [Antheraea pernyi]	728	0.94	0	0.5554
gb|ABQ96634.1|	arylphorin precursor [Antheraea pernyi]	727	0.95	0	0.5496
ref|XP_028161403.1|	arylphorin subunit alpha-like [Ostrinia furnacalis]	727	0.94	0	0.5596
ref|XP_021195807.1|	arylphorin subunit alpha-like [Helicoverpa armigera]	726	0.94	0	0.5493
