# Supplementary material for: Wax worm saliva and the enzymes therein are the key to polyethylene degradation by Galleria mellonella
Source: Nat Commun. 2022 Oct 4;13:5568. doi: 10.1038/s41467-022-33127-w (PMC9532405; doi:10.1038/s41467-022-33127-w)
Supplement: Supplementary file 7 — Supplementary Data 4 [file 41467_2022_33127_MOESM7_ESM.xlsx]

## Sheet: Sheet1
Hit	Description	Bitscore	Query Coverage	e-value	Perc Identity
ref|XP_026756459.1	acidic juvenile hormone-suppressible protein 1 [Galleria mellonella]	1454	1	0	1
gb|AAA19801.1|	hexamerin [Galleria mellonella]	1362	1	0	0.9603
gb|AHL24706.1|	riboflavin binding hexamerin [Corcyra cephalonica]	981	1	0	0.6898
ref|XP_013199331.1|	PREDICTED: uncharacterized protein LOC106142198 [Amyelois transitella]	1125	0.98	0	0.589
ref|XP_028169144.1|	acidic juvenile hormone-suppressible protein 1-like [Ostrinia furnacalis]	801	0.96	0	0.5781
ref|XP_047992583.1|	acidic juvenile hormone-suppressible protein 1-like [Leguminivora glycinivorella]	791	0.98	0	0.5749
gb|AAT76805.1|	hexamerine [Helicoverpa armigera]	789	0.98	0	0.5765
ref|XP_047992356.1|	acidic juvenile hormone-suppressible protein 1-like [Leguminivora glycinivorella]	787	0.98	0	0.572
emb|CAG4955909.1|	unnamed protein product [Parnassius apollo]	777	0.98	0	0.5749
emb|CAH2043551.1|	unnamed protein product [Iphiclides podalirius]	775	0.98	0	0.562
emb|CAG4955903.1|	unnamed protein product [Parnassius apollo]	771	0.98	0	0.5692
ref|XP_021195802.1|	acidic juvenile hormone-suppressible protein 1-like [Helicoverpa armigera]	769	0.98	0	0.5793
ref|XP_026736798.1|	uncharacterized protein LOC113500273 [Trichoplusia ni]	1050	0.98	0	0.5607
emb|CAH0589094.1|	unnamed protein product [Chrysodeixis includens]	749	0.96	0	0.5506
gb|KAF9789112.1|	hypothetical protein SFRURICE_005714 [Spodoptera frugiperda]	736	0.98	0	0.553
ref|XP_013138959.1|	PREDICTED: acidic juvenile hormone-suppressible protein 1-like [Papilio polytes]	736	0.96	0	0.5583
emb|CAH1639113.1|	unnamed protein product [Spodoptera littoralis]	735	0.95	0	0.5544
ref|XP_022823141.1|	acidic juvenile hormone-suppressible protein 1-like [Spodoptera litura]	729	0.96	0	0.5483
ref|XP_047032306.1|	arylphorin subunit alpha-like [Helicoverpa zea]	1016	0.97	0	0.5727
emb|CAH2984064.1|	unnamed protein product [Chilo suppressalis]	727	0.94	0	0.5506
ref|XP_014360134.2|	acidic juvenile hormone-suppressible protein 1 [Papilio machaon]	727	0.96	0	0.5441
gb|RVE54713.1|	hypothetical protein evm_000480 [Chilo suppressalis]	726	0.94	0	0.5506
emb|CAG9111348.1|	unnamed protein product [Plutella xylostella]	726	0.98	0	0.5317
gb|KPJ13877.1|	Acidic juvenile hormone-suppressible protein 1 [Papilio machaon]	724	0.96	0	0.5427
ref|XP_011557264.3|	acidic juvenile hormone-suppressible protein 1 isoform X1 [Plutella xylostella]	724	0.98	0	0.5303
gb|KAG7312349.1|	hypothetical protein JYU34_001835 [Plutella xylostella]	723	0.98	0	0.5303
ref|XP_013179925.1|	PREDICTED: acidic juvenile hormone-suppressible protein 1-like [Papilio xuthus]	718	0.96	0	0.5466
gb|KPI97033.1|	Acidic juvenile hormone-suppressible protein 1 [Papilio xuthus]	717	0.96	0	0.5452
ref|XP_035444399.1|	uncharacterized protein LOC118272155 [Spodoptera frugiperda]	1013	0.96	0	0.5469
gb|KAG8107149.1|	hypothetical protein SFRUCORN_004520 [Spodoptera frugiperda]	714	0.96	0	0.5483
ref|XP_046969812.1|	acidic juvenile hormone-suppressible protein 1-like [Vanessa cardui]	714	0.98	0	0.5106
gb|ABY66382.1|	storage protein 1 [Plutella xylostella]	710	0.96	0	0.5281
emb|VVC92088.1|	unnamed protein product [Leptidea sinapis]	709	0.98	0	0.5205
ref|XP_026321625.1|	uncharacterized protein LOC113231515 [Hyposmocoma kahamanoa]	1023	0.98	0	0.5283
gb|KAH9639329.1|	hypothetical protein HF086_012939 [Spodoptera exigua]	708	0.96	0	0.5462
gb|AVC68642.1|	riboflavin-binding hexamerin [Spodoptera exigua]	707	0.96	0	0.5448
gb|AAB86645.1|	riboflavin binding hexamerin precursor [Hyalophora cecropia]	706	0.98	0	0.5149
gb|ABR67195.1|	hexamerine [Spodoptera exigua]	704	0.96	0	0.5434
ref|XP_047535735.1|	acidic juvenile hormone-suppressible protein 1-like [Vanessa atalanta]	701	0.98	0	0.5035
emb|CAG9788680.1|	unnamed protein product [Diatraea saccharalis]	698	0.95	0	0.537
ref|XP_045500193.1|	uncharacterized protein LOC123697705 [Colias croceus]	1019	0.98	0	0.4993
ref|XP_038222258.1|	uncharacterized protein LOC119839897 [Zerene cesonia]	1012	0.98	0	0.5022
emb|CAH0694567.1|	unnamed protein product [Spodoptera exigua]	681	0.96	0	0.5347
ref|XP_026495987.1|	uncharacterized protein LOC113400567 [Vanessa tameamea]	986	0.98	0	0.4922
ref|XP_045775148.1|	uncharacterized protein LOC123874035 [Maniola jurtina]	995	1	0	0.4909
ref|XP_039756670.1|	uncharacterized protein LOC120631252 [Pararge aegeria]	981	0.98	0	0.4845
gb|QRN45228.1|	arylphorin 3 [Tineola bisselliella]	663	0.98	0	0.4986
ref|XP_023936975.1|	acidic juvenile hormone-suppressible protein 1-like [Bicyclus anynana]	1315	0.98	0	0.4915
ref|XP_045522852.1|	acidic juvenile hormone-suppressible protein 1-like [Pieris brassicae]	652	0.98	0	0.4795
