# Supplementary material for: Wax worm saliva and the enzymes therein are the key to polyethylene degradation by Galleria mellonella
Source: Nat Commun. 2022 Oct 4;13:5568. doi: 10.1038/s41467-022-33127-w (PMC9532405; doi:10.1038/s41467-022-33127-w)
Supplement: Supplementary file 9 — Source data [file 41467_2022_33127_MOESM9_ESM.zip]

Archive with 2 entries (2 files):
- Source data 1 - Main manuscript.xlsx
- Source data 2 - Supplementary Information.xlsx
