# Supplementary material for: Wax worm saliva and the enzymes therein are the key to polyethylene degradation by Galleria mellonella
Source: Nat Commun. 2022 Oct 4;13:5568. doi: 10.1038/s41467-022-33127-w (PMC9532405; doi:10.1038/s41467-022-33127-w)
Supplement: Supplementary file 9 — Source data [file 41467_2022_33127_MOESM9_ESM.zip › Source data 1 - Main manuscript.xlsx]

## Sheet: Figure 1B
	Figure 1B
	Raman shift	Raman intensity
	-150.696	-0.128296
	-145.819	-0.00830078
	-140.944	0.451721
	-136.073	0.231689
	-131.204	0.0516968
	-126.338	-0.228271
	-121.474	-0.0882568
	-116.614	-0.348267
	-111.756	-0.208252
	-106.901	0.311707
	-102.048	0.0117188
	-97.1986	-0.288269
	-92.3517	-0.328308
	-87.5076	-0.388306
	-82.6661	0.0717163
	-77.8274	-0.128296
	-72.9915	-0.168274
	-68.1582	-0.108276
	-63.3277	-0.668274
	-58.4999	-0.308289
	-53.6749	0.191711
	-48.8525	-0.0282593
	-44.0329	0.131714
	-39.216	-0.508301
	-34.4018	-0.428284
	-29.5903	-0.248291
	-24.7815	-0.468262
	-19.9754	-0.228271
	-15.172	-0.808289
	-10.3713	0.931702
	-5.57332	0.131714
	-0.778023	3.4917
	4.01458	0.891724
	8.80449	-0.188293
	13.5917	-0.108276
	18.3763	-0.548279
	23.1581	0.411743
	27.9373	-0.148254
	32.7138	-0.728271
	37.4876	-0.148254
	42.2587	-0.308289
	47.0272	-0.128296
	51.793	-0.768311
	56.5561	0.0516968
	61.3166	0.331726
	66.0744	-0.608276
	70.8296	-0.108276
	75.5821	1.11169
	80.3319	2.57672
	85.0791	6.66748
	89.8236	8.80377
	94.5655	11.9454
	99.3047	14.4122
	104.041	15.9439
	108.775	15.8204
	113.507	14.9015
	118.235	13.2471
	122.961	12.757
	127.685	12.231
	132.405	11.5092
	137.123	12.1512
	141.839	10.597
	146.552	9.70654
	151.262	10.0597
	155.97	9.83636
	160.675	9.31641
	165.377	8.75977
	170.077	8.04645
	174.774	8.57629
	179.469	7.9892
	184.161	8.60504
	188.85	9.38391
	193.537	8.86566
	198.221	9.09015
	202.903	8.73749
	207.582	6.92749
	212.258	8.74017
	216.932	7.53534
	221.603	7.97314
	226.271	7.27338
	230.938	8.05609
	235.601	6.50116
	240.262	7.00861
	244.92	6.65839
	249.576	6.43042
	254.229	5.82471
	258.879	6.16113
	263.527	5.39978
	268.173	5.32043
	272.816	6.18329
	277.456	6.84821
	282.094	6.41504
	286.729	5.98395
	291.362	6.05481
	295.992	4.64764
	300.619	4.24231
	305.244	3.59888
	309.867	3.53729
	314.486	4.63757
	319.104	4.01959
	323.719	3.68353
	328.331	3.90912
	332.941	3.85638
	337.548	3.46552
	342.152	3.01624
	346.755	3.38861
	351.354	4.06268
	355.951	3.17834
	360.546	3.13568
	365.138	4.01459
	369.727	3.25507
	374.314	3.61713
	378.899	3.46069
	383.481	3.3858
	388.06	2.83246
	392.637	2.40063
	397.211	3.35022
	401.783	2.04132
	406.353	2.47382
	410.92	2.60779
	415.484	2.38318
	420.046	2.71997
	424.606	3.29816
	429.163	4.1178
	433.717	4.21875
	438.269	4.02106
	442.818	3.64471
	447.365	4.44977
	451.91	3.43616
	456.452	3.5238
	460.992	2.81281
	465.529	2.56305
	470.063	1.39417
	474.595	2.6618
	479.125	1.55078
	483.652	1.92108
	488.177	1.39264
	492.699	1.60547
	497.219	0.959534
	501.737	1.25494
	506.252	1.47156
	510.764	0.669434
	515.274	1.46851
	519.782	1.08881
	524.287	0.690369
	528.789	1.03308
	533.29	1.45703
	537.787	0.9422
	542.283	1.50848
	546.776	0.435974
	551.266	2.40466
	555.754	1.27448
	560.24	1.48541
	564.723	1.49762
	569.204	1.81085
	573.682	1.64532
	578.158	2.34088
	582.631	1.41754
	587.103	2.39539
	591.571	1.05426
	596.037	1.69427
	600.501	2.0354
	604.963	2.49762
	609.422	1.88092
	613.878	2.88531
	618.332	2.0708
	622.784	1.99738
	627.234	1.96503
	631.681	2.05371
	636.125	1.38348
	640.568	1.31433
	645.007	0.966187
	649.445	1.33911
	653.88	1.41315
	658.312	1.26819
	662.743	0.964233
	667.171	0.181335
	671.596	1.03949
	676.019	0.91864
	680.44	0.77887
	684.858	11.5911
	689.274	0.609863
	693.688	0.138245
	698.099	2.06158
	702.508	0.605957
	706.915	0.291504
	711.319	1.638
	715.721	1.34564
	720.12	0.85437
	724.518	0.384155
	728.912	1.05493
	733.305	0.966858
	737.695	0.599792
	742.082	1.15375
	746.468	1.34882
	750.851	1.36493
	755.232	1.40198
	759.61	0.00012207
	763.986	0.24231
	768.36	0.725708
	772.731	1.05011
	777.1	1.09558
	781.467	0.242126
	785.831	0.949768
	790.193	1.05847
	794.553	2.38116
	798.91	0.803345
	803.265	0.726685
	807.618	1.03113
	811.968	0.516541
	816.317	2.08313
	820.662	0.710754
	825.006	1.39954
	829.347	1.60925
	833.686	11.5911
	838.022	1.50513
	842.357	2.21149
	846.689	0.739136
	851.018	2.16809
	855.346	1.31836
	859.671	1.96991
	863.994	1.00275
	868.314	1.81689
	872.632	1.57227
	876.948	1.92883
	881.262	1.48676
	885.573	2.62579
	889.882	2.08618
	894.189	1.78766
	898.494	1.31042
	902.796	0.394348
	907.096	1.89948
	911.394	1.28583
	915.689	0.511841
	919.982	0.870972
	924.273	2.63123
	928.562	1.17279
	932.848	0.955566
	937.132	1.53949
	941.414	0.764587
	945.694	1.43091
	949.971	0.558411
	954.246	1.50708
	958.519	0.976929
	962.79	1.44794
	967.058	11.5911
	971.324	0.537781
	975.588	1.09802
	979.85	1.06079
	984.109	0.785889
	988.366	1.47333
	992.621	1.08307
	996.874	1.33514
	1001.12	1.90936
	1005.37	1.64581
	1009.62	1.50446
	1013.86	1.60516
	1018.1	0.947998
	1022.34	0.172852
	1026.58	2.41382
	1030.82	2.18579
	1035.05	0.00012207
	1039.28	1.15784
	1043.51	1.79816
	1047.73	1.42084
	1051.96	4.44592
	1056.18	14.2334
	1060.4	24.4832
	1064.62	15.2752
	1068.83	5.0694
	1073.04	2.80591
	1077.25	3.54456
	1081.46	7.06525
	1085.67	10.5281
	1089.87	4.95294
	1094.07	2.47986
	1098.27	2.69476
	1102.47	1.80896
	1106.67	0.885437
	1110.86	1.12408
	1115.05	1.6048
	1119.24	5.20758
	1123.43	14.6525
	1127.61	26.8194
	1131.79	19.4083
	1135.97	5.07916
	1140.15	2.37195
	1144.33	0.366577
	1148.5	1.4032
	1152.67	0.581604
	1156.84	0.661865
	1161.01	1.20392
	1165.17	2.72778
	1169.34	4.87335
	1173.5	1.58075
	1177.65	0.669739
	1181.81	0.440491
	1185.96	0.4729
	1190.12	0.00701904
	1194.27	1.16266
	1198.41	0
	1202.56	0.361694
	1206.7	1.8576
	1210.84	1.19647
	1214.98	0.938171
	1219.12	1.82275
	1223.26	1.47003
	1227.39	11.5911
	1231.52	1.40137
	1235.65	1.9043
	1239.77	1.21869
	1243.9	2.11578
	1248.02	0.477112
	1252.14	11.5911
	1256.26	1.20953
	1260.37	0.326599
	1264.49	0.378723
	1268.6	1.39575
	1272.71	0.817139
	1276.82	0.00012207
	1280.92	1.46143
	1285.02	2.68433
	1289.13	17.2067
	1293.22	41.1067
	1297.32	22.2026
	1301.42	6.07318
	1305.51	4.77728
	1309.6	1.35394
	1313.69	2.16217
	1317.77	1.36127
	1321.86	1.59344
	1325.94	1.51257
	1330.02	0.941833
	1334.1	0.700684
	1338.17	0.32843
	1342.25	1.40466
	1346.32	2.10901
	1350.39	0.920898
	1354.46	0.00012207
	1358.52	2.07678
	1362.59	1.51752
	1366.65	2.25531
	1370.71	0.904785
	1374.76	0.772156
	1378.82	1.21295
	1382.87	0.29071
	1386.92	0.000183105
	1390.97	0.00012207
	1395.02	0.40802
	1399.06	0.570007
	1403.11	0.13855
	1407.15	0.18512
	1411.18	9.34058
	1415.22	15.9636
	1419.26	8.32025
	1423.29	7.341
	1427.32	8.69873
	1431.35	15.7482
	1435.37	27.3053
	1439.4	27.4866
	1443.42	21.9695
	1447.44	16.1719
	1451.46	18.3718
	1455.48	18.7278
	1459.49	21.6184
	1463.5	22.1025
	1467.51	19.1191
	1471.52	13.3874
	1475.53	12.2864
	1479.53	11.5757
	1483.53	11.4345
	1487.53	11.8223
	1491.53	11.7986
	1495.53	14.0229
	1499.52	13.9548
	1503.51	16.094
	1507.5	15.3001
	1511.49	18.1127
	1515.48	16.6117
	1519.46	21.5767
	1523.44	20.8674
	1527.42	22.1437
	1531.4	24.2654
	1535.38	25.2122
	1539.35	25.3239
	1543.32	26.6204
	1547.29	28.1015
	1551.26	28.6671
	1555.22	28.717
	1559.19	30.551
	1563.15	30.7491
	1567.11	31.3112
	1571.07	29.9169
	1575.02	31.5065
	1578.98	29.9396
	1582.93	31.6163
	1586.88	31.1364
	1590.83	30.9797
	1594.77	31.7064
	1598.72	32.7362
	1602.66	33.4891
	1606.6	35.405
	1610.54	32.4639
	1614.48	35.9056
	1618.41	36.1301
	1622.34	33.5175
	1626.27	35.6274
	1630.2	36.0601
	1634.13	35.8153
	1638.05	37.2531
	1641.97	38.9734
	1645.89	38.1561
	1649.81	37.3811
	1653.73	37.7486
	1657.64	39.4584
	1661.56	38.4504
	1665.47	39.9247
	1669.38	38.9211
	1673.28	40.7797
	1677.19	40.0004
	1681.09	38.9432
	1684.99	36.6082
	1688.89	38.015
	1692.79	36.0439
	1696.69	35.3948
	1700.58	36.0876
	1704.47	36.1022
	1708.36	36.9588
	1712.25	38.0573
	1716.13	36.7175
	1720.02	38.1996
	1723.9	37.0435
	1727.78	38.189
	1731.66	39.3564
	1735.53	40.7054
	1739.41	38.1962
	1743.28	39.1086
	1747.15	43.9827
	1751.02	42.8183
	1754.88	43.8557
	1758.75	45.8746
	1762.61	46.835
	1766.47	49.4171
	1770.33	51.1807
	1774.19	51.7858
	1778.04	53.6124
	1781.9	52.2606
	1785.75	55.1501
	1789.6	55.8012
	1793.44	57.1338
	1797.29	57.9877
	1801.13	59.3832
	1804.98	61.8199
	1808.82	62.4382
	1812.65	60.8777
	1816.49	65.4187
	1820.32	63.801
	1824.16	66.6447
	1827.99	67.9697
	1831.82	68.8961
	1835.64	71.2438
	1839.47	73.2928
	1843.29	74.5031
	1847.11	75.6746
	1850.93	76.3875
	1854.75	77.7215
	1858.56	82.8169
	1862.38	82.4135
	1866.19	86.8114
	1870	88.9504
	1873.81	88.9108
	1877.61	92.3923
	1881.42	93.415
	1885.22	96.859
	1889.02	100.064
	1892.82	100.73
	1896.62	102.978
	1900.41	103.167
	1904.21	104.376
	1908	106.567
	1911.79	109.12
	1915.58	110.793
	1919.36	111.707
	1923.15	112.483
	1926.93	111.88
	1930.71	114.817
	1934.49	115.036
	1938.26	114.336
	1942.04	116.737
	1945.81	116.94
	1949.58	121.563
	1953.35	121.747
	1957.12	120.533
	1960.89	124.499
	1964.65	123.007
	1968.41	123.976
	1972.17	124.925
	1975.93	126.136
	1979.69	128.548
	1983.44	130.541
	1987.2	129.995
	1990.95	129.33
	1994.7	131.966
	1998.44	131.283
	2002.19	131.742
	2005.93	133.641
	2009.68	133.261
	2013.42	131.762
	2017.15	133.564
	2020.89	127.708
	2024.63	134.932
	2028.36	130.317
	2032.09	131.943
	2035.82	128.131
	2039.55	129.699
	2043.27	128.268
	2047	128.259
	2050.72	127.57
	2054.44	126.522
	2058.16	122.755
	2061.88	124.69
	2065.59	123.065
	2069.31	123.121
	2073.02	122.238
	2076.73	120.897
	2080.44	121.636
	2084.14	119.076
	2087.85	119.717
	2091.55	116.699
	2095.25	116.802
	2098.95	113.666
	2102.65	116.891
	2106.34	113.677
	2110.04	112.104
	2113.73	111.012
	2117.42	106.921
	2121.11	108.011
	2124.8	104.002
	2128.48	104.394
	2132.16	103.387
	2135.85	99.5604
	2139.53	98.5151
	2143.2	96.8307
	2146.88	98.3674
	2150.55	93.465
	2154.23	89.0236
	2157.9	87.663
	2161.57	86.3235
	2165.24	88.425
	2168.9	85.5874
	2172.57	84.2907
	2176.23	82.915
	2179.89	81.2004
	2183.55	79.2267
	2187.2	77.8138
	2190.86	75.002
	2194.51	76.3712
	2198.17	72.2813
	2201.82	68.6924
	2205.46	71.0845
	2209.11	70.3575
	2212.76	67.3515
	2216.4	65.8865
	2220.04	63.1024
	2223.68	62.9593
	2227.32	61.9372
	2230.96	61.816
	2234.59	60.0159
	2238.22	57.7167
	2241.86	57.3785
	2245.49	53.3013
	2249.11	52.785
	2252.74	52.7098
	2256.36	51.0955
	2259.99	49.2422
	2263.61	49.6299
	2267.23	47.4986
	2270.84	45.9083
	2274.46	43.679
	2278.07	44.3107
	2281.69	41.0634
	2285.3	40.8771
	2288.91	41.7719
	2292.51	40.9276
	2296.12	38.0843
	2299.72	37.3221
	2303.33	38.5208
	2306.93	36.1206
	2310.53	35.9014
	2314.12	35.3033
	2317.72	35.4262
	2321.31	33.1102
	2324.91	31.8151
	2328.5	32.3811
	2332.09	32.5082
	2335.67	31.8163
	2339.26	31.1454
	2342.84	30.8957
	2346.42	30.327
	2350	27.8994
	2353.58	29.5128
	2357.16	27.9473
	2360.74	27.2229
	2364.31	26.5796
	2367.88	26.4774
	2371.45	26.6563
	2375.02	24.2562
	2378.59	26.0773
	2382.15	24.9196
	2385.72	24.0228
	2389.28	22.0673
	2392.84	22.0528
	2396.4	21.2396
	2399.96	20.5474
	2403.51	21.4764
	2407.07	18.8867
	2410.62	19.798
	2414.17	19.5305
	2417.72	19.4841
	2421.27	19.639
	2424.81	17.075
	2428.36	16.2123
	2431.9	17.0508
	2435.44	14.4905
	2438.98	15.2514
	2442.52	15.6335
	2446.05	13.9369
	2449.59	13.4815
	2453.12	14.5474
	2456.65	13.8146
	2460.18	11.743
	2463.71	10.8727
	2467.23	10.6238
	2470.76	11.9961
	2474.28	11.2498
	2477.8	14.0047
	2481.32	10.441
	2484.84	10.0587
	2488.35	9.91772
	2491.87	8.87811
	2495.38	9.99994
	2498.89	8.76318
	2502.4	7.98773
	2505.91	7.91382
	2509.42	7.24121
	2512.92	9.63019
	2516.43	6.66058
	2519.93	7.25244
	2523.43	6.68579
	2526.93	6.80066
	2530.42	7.2171
	2533.92	5.81506
	2537.41	4.53455
	2540.9	5.03564
	2544.39	7.8183
	2547.88	6.16266
	2551.37	6.30853
	2554.86	5.27618
	2558.34	4.7254
	2561.82	3.95636
	2565.3	4.12903
	2568.78	2.96344
	2572.26	3.15961
	2575.74	5.07751
	2579.21	3.77728
	2582.68	2.37885
	2586.16	4.06226
	2589.63	3.06757
	2593.09	2.6748
	2596.56	2.70398
	2600.03	2.73505
	2603.49	3.72815
	2606.95	1.82324
	2610.41	1.24042
	2613.87	2.13971
	2617.33	3.4411
	2620.78	1.48468
	2624.24	1.31036
	2627.69	1.17834
	2631.14	1.84857
	2634.59	0.161133
	2638.04	1.27606
	2641.48	1.99335
	2644.93	1.53314
	2648.37	3.07532
	2651.81	1.62006
	2655.25	2.00745
	2658.69	0.857422
	2662.13	1.13013
	2665.56	0.465576
	2669	2.54388
	2672.43	0.0650635
	2675.86	1.64911
	2679.29	1.83624
	2682.72	0.48645
	2686.14	1.37976
	2689.57	0.676392
	2692.99	3.91632
	2696.41	3.27966
	2699.83	2.54651
	2703.25	5.05695
	2706.66	4.97113
	2710.08	7.3891
	2713.49	8.79102
	2716.9	9.77698
	2720.32	9.82709
	2723.72	8.26147
	2727.13	5.00037
	2730.54	5.28387
	2733.94	3.29218
	2737.34	2.64539
	2740.75	0.283752
	2744.15	1.54749
	2747.54	0.896729
	2750.94	0.651672
	2754.34	0.65271
	2757.73	11.5911
	2761.12	0.839844
	2764.51	1.5614
	2767.9	0.704834
	2771.29	0.950134
	2774.67	1.47736
	2778.06	0.48645
	2781.44	1.3576
	2784.82	1.11066
	2788.2	1.18585
	2791.58	1.68298
	2794.96	0.862305
	2798.33	0.00012207
	2801.71	1.38098
	2805.08	3.78284
	2808.45	1.78571
	2811.82	3.76965
	2815.19	4.83459
	2818.56	5.32062
	2821.92	8.94769
	2825.28	14.6758
	2828.65	25.185
	2832.01	40.6352
	2835.36	70.0065
	2838.72	101.239
	2842.08	125.312
	2845.43	127.147
	2848.79	110.042
	2852.14	92.7191
	2855.49	79.5369
	2858.83	69.7958
	2862.18	68.6357
	2865.53	69.3368
	2868.87	76.719
	2872.21	101.022
	2875.55	141.427
	2878.89	143.112
	2882.23	92.7991
	2885.57	67.4269
	2888.9	60.6353
	2892.24	57.2763
	2895.57	55.6985
	2898.9	52.2619
	2902.23	45.6863
	2905.56	41.9319
	2908.88	38.7786
	2912.21	32.8265
	2915.53	33.4555
	2918.85	30.9057
	2922.17	31.077
	2925.49	29.8095
	2928.81	28.7432
	2932.13	24.358
	2935.44	20.8141
	2938.75	14.7314
	2942.06	10.0698
	2945.37	6.12952
	2948.68	5.49042
	2951.99	2.6925
	2955.3	3.95593
	2958.6	2.42053
	2961.9	2.88641
	2965.21	2.49359
	2968.5	0.882019
	2971.8	2.37177
	2975.1	0.94281
	2978.4	1.27509
	2981.69	1.2688
	2984.98	0.943787
	2988.27	11.5911
	2991.56	1.53375
	2994.85	1.92853
	2998.14	1.38422
	3001.42	2.68097
	3004.71	1.45874
	3007.99	2.19751
	3011.27	0.237305
	3014.55	1.45813
	3017.83	1.71997
	3021.11	1.46289
	3024.38	1.44623
	3027.66	1.70294
	3030.93	2.34076
	3034.2	2.09949
	3037.47	3.07928
	3040.74	0.00012207
	3044	1.46716
	3047.27	2.23505
	3050.53	1.88397
	3053.8	0.973877
	3057.06	2.52472
	3060.32	1.23651
	3063.58	1.60925
	3066.83	0.676331
	3070.09	2.4433
	3073.34	1.29126
	3076.59	0.00012207
	3079.85	1.92224
	3083.1	3.02533
	3086.34	2.30945
	3089.59	2.21448
	3092.84	2.2605
	3096.08	3.56744
	3099.32	3.1554
	3102.57	3.4043
	3105.81	2.07416
	3109.04	3.04498
	3112.28	2.63684
	3115.52	3.74963
	3118.75	2.90332
	3121.98	3.6781
	3125.22	5.27374
	3128.45	4.51031
	3131.67	5.30798
	3134.9	3.40649
	3138.13	4.466
	3141.35	5.3465
	3144.57	4.16797
	3147.8	5.09033
	3151.02	5.61377
	3154.24	4.77808
	3157.45	5.04333
	3160.67	4.54962
	3163.88	5.77686
	3167.1	7.185
	3170.31	6.01416
	3173.52	5.2843
	3176.73	6.69537
	3179.94	6.98743
	3183.14	6.30048
	3186.35	7.61444
	3189.55	7.26941
	3192.76	9.00537
	3195.96	9.54224
	3199.16	7.48016
	3202.35	7.83899
	3205.55	10.6989
	3208.75	8.97968
	3211.94	10.2614
	3215.13	9.8042
	3218.33	11.528
	3221.52	10.0327
	3224.7	10.8384
	3227.89	12.7051
	3231.08	11.9728
	3234.26	12.6816
	3237.44	13.6313
	3240.63	13.682
	3243.81	12.7537
	3246.99	13.9064
	3250.16	13.2401
	3253.34	13.3348
	3256.52	13.5906
	3259.69	14.7873
	3262.86	15.385
	3266.03	14.6439
	3269.2	15.6837
	3272.37	15.8245
	3275.54	15.5063
	3278.7	16.3092
	3281.87	16.4531
	3285.03	17.9381
	3288.19	15.3441
	3291.35	18.5112
	3294.51	16.8393
	3297.67	15.2084
	3300.82	17.1387
	3303.98	17.09
	3307.13	17.3223
	3310.28	18.7158
	3313.44	17.9503
	3316.58	18.0458
	3319.73	20.0425
	3322.88	18.8204
	3326.02	20.0392
	3329.17	20.4592
	3332.31	19.0803
	3335.45	19.1425
	3338.59	19.8458
	3341.73	22.0103
	3344.87	21.7559
	3348.01	20.7225
	3351.14	22.2904
	3354.27	20.6794
	3357.41	21.7496
	3360.54	20.8209
	3363.67	20.2935
	3366.79	20.8271
	3369.92	21.6619
	3373.05	20.8381
	3376.17	20.9553
	3379.29	20.9738
	3382.42	19.3935
	3385.54	20.4943
	3388.65	19.8965
	3391.77	20.1799
	3394.89	20.3445
	3398	18.1904
	3401.12	18.6376
	3404.23	19.306
	3407.34	20.2357
	3410.45	18.8067
	3413.56	18.0391
	3416.67	18.8527
	3419.77	17.4077
	3422.88	18.864
	3425.98	17.3617
	3429.08	17.2207
	3432.18	16.8611
	3435.28	17.7029
	3438.38	16.5461
	3441.48	18.6107
	3444.57	17.6168
	3447.67	16.0042
	3450.76	16.5931
	3453.85	16.9435
	3456.94	15.8554
	3460.03	15.1688
	3463.12	15.4637
	3466.2	15.4601
	3469.29	14.058
	3472.37	14.5775
	3475.45	14.4586
	3478.54	15.5214
	3481.62	13.6256
	3484.69	13.4715
	3487.77	13.8591
	3490.85	13.0484
	3493.92	12.9594
	3497	12.972
	3500.07	12.1865
	3503.14	11.1426
	3506.21	10.9205
	3509.28	10.4802
	3512.34	9.18182
	3515.41	8.56531
	3518.48	9.85052
	3521.54	10.6778
	3524.6	10.187
	3527.66	8.078
	3530.72	7.61115
	3533.78	7.32623
	3536.84	7.58344
	3539.89	6.80267
	3542.95	6.42407
	3546	8.12762
	3549.05	6.49335
	3552.1	5.0213
	3555.15	5.81152
	3558.2	5.26416
	3561.25	5.13904
	3564.29	4.3363
	3567.34	5.09607
	3570.38	5.29828
	3573.42	4.72308
	3576.46	4.69043
	3579.5	4.64038
	3582.54	4.29309
	3585.57	4.28857
	3588.61	5.00684
	3591.64	4.36798
	3594.68	4.23212
	3597.71	3.33917
	3600.74	2.9494
	3603.77	1.70276
	3606.8	3.5993
	3609.82	2.95929
	3612.85	3.30261
	3615.87	3.32947
	3618.9	2.65991
	3621.92	1.35413
	3624.94	2.2121
	3627.96	1.17395
	3630.98	1.29993
	3633.99	1.57007
	3637.01	2.52441
	3640.02	1.66333
	3643.03	1.98682
	3646.05	2.37518
	3649.06	1.12836
	3652.07	1.58673
	3655.07	1.57043
	3658.08	2.43964
	3661.09	1.99463
	3664.09	0.755737
	3667.09	1.60303
	3670.1	1.83698
	3673.1	0.397827
	3676.1	1.28589
	3679.09	1.32159
	3682.09	1.14532
	3685.09	1.89752
	3688.08	0.978699
	3691.08	0.549438
	3694.07	0.630371
	3697.06	0.182068
	3700.05	1.36548
	3703.04	0.641357
	3706.02	2.49072
	3709.01	0.734802
	3711.99	0.694885
	3714.98	1.77252
	3717.96	1.38959
	3720.94	0.608276
	3723.92	1.27124
	3726.9	0.861694
	3729.88	0.983948
	3732.85	11.5911

## Sheet: Figure 1C
	Figure 1C
	Raman shift	Raman intensity
	-136.572	0.732239
	-131.695	0.612488
	-126.821	0.0130615
	-121.949	0.554199
	-117.08	0.495728
	-112.214	0.357727
	-107.351	0.00012207
	-102.49	0.842957
	-97.6324	0.303711
	-92.7773	0.704346
	-87.9249	0.465454
	-83.0753	0.22699
	-78.2284	0.348938
	-73.3842	0.551331
	-68.5428	0.314209
	-63.7041	1.17749
	-58.8682	0.221191
	-54.0349	0.365356
	-49.2044	0.689941
	-44.3766	0.375
	-39.5516	0.500427
	-34.7292	0.766357
	-29.9096	0.472717
	-25.0927	0.499573
	-20.2784	0.526733
	-15.4669	0.754456
	-10.6582	0.922546
	-5.85206	1.1911
	-1.04868	0.00012207
	3.75201	1.06482
	8.55	2.45001
	13.3453	8.97559
	18.1379	5.93793
	22.9278	1.24078
	27.715	0.564148
	32.4996	0.547913
	37.2814	0.612122
	42.0606	0.156799
	46.8371	0.481934
	51.6109	0.00750732
	56.3821	0.29364
	61.1505	0.00012207
	65.9163	0.227051
	70.6795	0.754517
	75.4399	0.00012207
	80.1977	6.10352e-05
	84.9529	0.00012207
	89.7054	0.000183105
	94.4552	0.00012207
	99.2024	6.10352e-05
	103.947	0.00012207
	108.689	1.69385
	113.428	4.05865
	118.165	5.19843
	122.899	5.10791
	127.63	5.02557
	132.359	4.03979
	137.085	2.81433
	141.808	2.95966
	146.529	2.30927
	151.247	3.31891
	155.962	1.8454
	160.675	2.88629
	165.385	1.77966
	170.093	1.94409
	174.798	1.31836
	179.501	1.1214
	184.2	1.17249
	188.898	2.27075
	193.592	1.59576
	198.284	2.40686
	202.973	1.46362
	207.66	3.08569
	212.344	3.71271
	217.026	4.40436
	221.705	3.96027
	226.381	5.10028
	231.055	4.72424
	235.726	4.55176
	240.395	5.0827
	245.061	3.85706
	249.724	5.33447
	254.385	4.51483
	259.043	4.63812
	263.699	4.40411
	268.352	4.73279
	273.003	4.58392
	277.651	1.85748
	282.296	2.61334
	286.939	2.45154
	291.579	3.57184
	296.217	3.39429
	300.852	3.75867
	305.485	2.1051
	310.115	1.03339
	314.743	1.24353
	319.367	1.39545
	323.99	2.04907
	328.61	1.36444
	333.227	1.0014
	337.842	0.599976
	342.454	6.10352e-05
	347.064	0.880493
	351.671	1.22375
	356.276	1.44977
	360.878	1.47839
	365.477	1.64954
	370.074	1.58313
	374.669	2.99908
	379.261	2.03717
	383.851	1.77747
	388.438	1.3399
	393.022	2.4444
	397.604	3.63074
	402.183	1.83905
	406.76	2.90918
	411.335	2.04108
	415.907	2.55475
	420.476	3.77008
	425.043	4.14703
	429.608	6.16565
	434.169	6.60571
	438.729	9.36731
	443.286	9.45044
	447.84	11.6549
	452.392	13.8209
	456.942	15.7082
	461.489	15.9169
	466.033	15.0868
	470.575	12.798
	475.115	10.7905
	479.652	7.6842
	484.187	4.95911
	488.719	3.35516
	493.248	2.19244
	497.776	2.55078
	502.3	1.47028
	506.823	0.830872
	511.343	0.672485
	515.86	1.93518
	520.375	1.11884
	524.887	2.14282
	529.397	0.780029
	533.905	0.81842
	538.41	0.417847
	542.913	0.498474
	547.413	0.00012207
	551.911	0.670227
	556.406	1.60211
	560.899	1.17584
	565.389	1.97113
	569.877	2.72809
	574.363	2.56665
	578.846	4.08673
	583.327	3.78839
	587.805	5.89148
	592.281	5.95599
	596.755	7.76196
	601.226	8.76923
	605.694	10.5779
	610.161	13.1678
	614.625	14.7991
	619.086	16.4515
	623.545	18.0253
	628.002	16.1802
	632.456	15.1763
	636.908	12.4535
	641.357	10.5718
	645.804	8.29132
	650.249	7.21191
	654.691	4.75348
	659.131	4.7962
	663.568	5.29993
	668.003	4.44458
	672.436	1.47034
	676.866	4.01202
	681.294	2.25146
	685.719	2.83203
	690.143	3.71368
	694.563	3.79633
	698.982	2.04004
	703.398	2.14478
	707.811	1.71051
	712.223	1.33722
	716.632	3.34485
	721.038	2.61346
	725.442	2.54303
	729.844	1.41351
	734.244	1.98486
	738.641	1.37708
	743.036	2.07025
	747.428	0.564209
	751.818	1.33911
	756.206	1.65485
	760.591	1.37134
	764.974	1.42865
	769.355	0.326843
	773.733	0.505798
	778.109	0.425537
	782.483	1.90607
	786.854	1.16742
	791.223	1.5694
	795.59	0.632202
	799.954	1.75574
	804.316	6.10352e-05
	808.676	1.6582
	813.033	1.2785
	817.389	0.0209351
	821.741	1.48535
	826.092	0.691772
	830.44	2.10004
	834.786	0.170166
	839.129	0.962158
	843.47	1.19574
	847.809	1.09106
	852.146	0.608032
	856.48	0.346619
	860.812	1.06677
	865.142	1.52838
	869.469	1.77142
	873.794	0.795959
	878.117	1.22192
	882.437	0.809204
	886.756	0.617859
	891.072	0.222107
	895.385	0.722229
	899.697	0.363831
	904.006	1.24689
	908.313	0.891479
	912.617	0.597412
	916.919	0.22467
	921.219	1.17334
	925.517	0.0632935
	929.812	1.03448
	934.106	0.806946
	938.397	1.52063
	942.685	1.45557
	946.972	1.95166
	951.256	0.568909
	955.538	1.46729
	959.817	0.186707
	964.095	0.267334
	968.37	0.28894
	972.643	0.891602
	976.913	0.155334
	981.182	1.22003
	985.448	1.18579
	989.712	0.952454
	993.973	1.52014
	998.233	0.46875
	1002.49	0.718323
	1006.74	1.50873
	1011	0.00012207
	1015.25	2.06976
	1019.5	1.73627
	1023.74	0.997131
	1027.99	0.870544
	1032.23	1.67493
	1036.47	1.26917
	1040.7	1.37225
	1044.94	0.863281
	1049.17	0.461609
	1053.4	0.346619
	1057.63	0.817688
	1061.86	1.47449
	1066.08	2.97656
	1070.3	12.8036
	1074.52	20.0352
	1078.74	13.6111
	1082.95	3.88763
	1087.17	3.48761
	1091.38	2.57153
	1095.59	5.47906
	1099.79	7.67004
	1104	3.66431
	1108.2	2.32172
	1112.4	2.50214
	1116.59	1.50543
	1120.79	2.31146
	1124.98	1.68005
	1129.17	3.2912
	1133.36	5.46478
	1137.55	12.8807
	1141.73	25.6789
	1145.92	15.0392
	1150.1	5.46155
	1154.27	1.08606
	1158.45	0.492432
	1162.62	0.840698
	1166.79	0.490845
	1170.96	0.382751
	1175.13	0.896423
	1179.3	3.77173
	1183.46	3.54871
	1187.62	0.887268
	1191.78	0.327332
	1195.93	0.789001
	1200.09	1.77209
	1204.24	1.43665
	1208.39	0.522583
	1212.54	1.84985
	1216.68	1.73853
	1220.83	1.62848
	1224.97	1.9397
	1229.11	2.19214
	1233.24	1.12585
	1237.38	1.06079
	1241.51	1.97687
	1245.64	1.05408
	1249.77	0.692444
	1253.9	0.871887
	1258.02	1.79248
	1262.14	1.63416
	1266.26	2.05682
	1270.38	1.22052
	1274.5	2.00525
	1278.61	3.23096
	1282.72	2.49768
	1286.83	2.32532
	1290.94	2.3139
	1295.04	3.50348
	1299.15	5.4939
	1303.25	18.3653
	1307.35	39.0176
	1311.44	21.7507
	1315.54	8.5647
	1319.63	6.39954
	1323.72	5.81531
	1327.81	4.23181
	1331.9	4.22913
	1335.98	2.26727
	1340.06	4.38629
	1344.14	1.526
	1348.22	3.30652
	1352.3	2.38782
	1356.37	1.46985
	1360.44	2.09271
	1364.51	0.63623
	1368.58	2.08051
	1372.65	1.48553
	1376.71	3.01117
	1380.77	2.17767
	1384.83	3.38477
	1388.89	2.25262
	1392.94	0.761108
	1396.99	0.650269
	1401.05	0.000183105
	1405.09	1.2832
	1409.14	0.787781
	1413.19	1.2937
	1417.23	2.10101
	1421.27	3.16962
	1425.31	11.3596
	1429.34	16.9308
	1433.38	8.30334
	1437.41	8.75702
	1441.44	8.33197
	1445.47	16.5681
	1449.5	24.7053
	1453.52	24.6636
	1457.54	17.9831
	1461.56	14.9636
	1465.58	13.2853
	1469.6	15.3079
	1473.61	16.2917
	1477.63	12.4764
	1481.64	10.3221
	1485.64	7.68878
	1489.65	3.11646
	1493.65	4.32507
	1497.66	3.5946
	1501.66	2.12512
	1505.65	2.17542
	1509.65	0.660156
	1513.64	0.98584
	1517.64	1.53253
	1521.63	2.44025
	1525.61	0.988831
	1529.6	0.938416
	1533.58	1.42889
	1537.56	0.000183105
	1541.54	1.09625
	1545.52	0.433533
	1549.5	1.5119
	1553.47	2.09137
	1557.44	1.61194
	1561.41	1.79358
	1565.38	3.23627
	1569.35	1.13995
	1573.31	2.5047
	1577.27	1.55042
	1581.23	1.45709
	1585.19	0.944763
	1589.15	2.21338
	1593.1	2.02295
	1597.05	2.53333
	1601	1.66473
	1604.95	0.674561
	1608.9	0.840271
	1612.84	1.84698
	1616.78	1.59467
	1620.72	1.06323
	1624.66	1.29279
	1628.6	0.583313
	1632.53	1.01465
	1636.47	2.10687
	1640.4	6.10352e-05
	1644.32	0.771057
	1648.25	0.829407
	1652.18	1.1344
	1656.1	1.7655
	1660.02	1.88226
	1663.94	2.28436
	1667.85	1.57135
	1671.77	1.78296
	1675.68	1.33893
	1679.59	2.39893
	1683.5	2.20282
	1687.41	1.65033
	1691.31	1.28137
	1695.22	1.25568
	1699.12	1.01306
	1703.02	1.54639
	1706.91	1.18243
	1710.81	2.50244
	1714.7	0.606323
	1718.59	0.753845
	1722.48	1.28485
	1726.37	0.899109
	1730.26	1.35651
	1734.14	2.05695
	1738.02	0.000244141
	1741.9	0.000183105
	1745.78	0.919067
	1749.66	0.358765
	1753.53	0.668274
	1757.4	0.425964
	1761.27	1.08014
	1765.14	0.534729
	1769.01	0.559998
	1772.87	1.04962
	1776.73	3.0993
	1780.6	2.90576
	1784.45	1.7666
	1788.31	6.10352e-05
	1792.17	1.04657
	1796.02	4.88739
	1799.87	1.70081
	1803.72	3.48523
	1807.57	3.51947
	1811.41	3.36255
	1815.26	3.93353
	1819.1	1.79187
	1822.94	3.59686
	1826.78	4.54797
	1830.61	2.08472
	1834.45	2.4668
	1838.28	2.61383
	1842.11	5.36548
	1845.94	3.26141
	1849.77	5.04144
	1853.59	4.66528
	1857.41	5.79285
	1861.24	6.22382
	1865.06	7.45813
	1868.87	7.35559
	1872.69	6.87598
	1876.5	8.1792
	1880.31	8.18524
	1884.12	7.91388
	1887.93	5.94507
	1891.74	10.4786
	1895.54	10.5545
	1899.35	9.69269
	1903.15	10.193
	1906.94	10.0154
	1910.74	10.9598
	1914.54	10.2462
	1918.33	9.59454
	1922.12	10.5447
	1925.91	10.6366
	1929.7	9.47021
	1933.48	9.34552
	1937.27	11.0025
	1941.05	11.4611
	1944.83	10.8012
	1948.61	10.9605
	1952.39	9.72058
	1956.16	10.5622
	1959.93	10.1253
	1963.71	10.8899
	1967.48	9.75574
	1971.24	11.8231
	1975.01	11.6718
	1978.77	11.6417
	1982.54	10.3329
	1986.3	10.5054
	1990.05	11.5991
	1993.81	11.974
	1997.57	10.9701
	2001.32	12.2673
	2005.07	12.0657
	2008.82	11.0051
	2012.57	12.0057
	2016.31	11.7673
	2020.06	13.07
	2023.8	14.0938
	2027.54	11.2784
	2031.28	12.6042
	2035.01	13.4909
	2038.75	12.6385
	2042.48	11.5272
	2046.21	11.7367
	2049.94	14.1671
	2053.67	10.9985
	2057.4	11.7908
	2061.12	12.9839
	2064.84	12.4779
	2068.56	11.9328
	2072.28	12.9684
	2076	12.205
	2079.72	11.8624
	2083.43	12.9205
	2087.14	11.9395
	2090.85	11.6993
	2094.56	10.9998
	2098.27	13.601
	2101.97	14.5831
	2105.67	11.2659
	2109.37	14.2495
	2113.07	13.5537
	2116.77	12.9387
	2120.47	14.0244
	2124.16	13.3309
	2127.85	14.838
	2131.54	14.4858
	2135.23	13.7144
	2138.92	13.8035
	2142.6	12.5934
	2146.29	14.4639
	2149.97	12.5351
	2153.65	14.9669
	2157.33	14.2794
	2161	14.4525
	2164.68	14.8264
	2168.35	13.6608
	2172.02	15.2758
	2175.69	14.3914
	2179.36	14.2676
	2183.02	14.7245
	2186.69	15.642
	2190.35	14.6201
	2194.01	14.5987
	2197.67	12.7979
	2201.33	13.9578
	2204.98	15.6582
	2208.64	14.7792
	2212.29	13.3408
	2215.94	14.6028
	2219.59	14.2255
	2223.23	12.6688
	2226.88	14.1726
	2230.52	13.037
	2234.17	12.2819
	2237.81	13.1873
	2241.44	13.0133
	2245.08	12.6999
	2248.71	11.9469
	2252.35	12.3546
	2255.98	11.5427
	2259.61	12.7714
	2263.24	12.8005
	2266.86	11.1302
	2270.49	12.8604
	2274.11	10.4711
	2277.73	10.8424
	2281.35	12.5342
	2284.97	10.3264
	2288.58	11.8392
	2292.2	9.69244
	2295.81	8.92621
	2299.42	9.1004
	2303.03	9.69513
	2306.64	8.83044
	2310.24	8.70612
	2313.85	6.76233
	2317.45	8.05908
	2321.05	8.05627
	2324.65	7.27393
	2328.25	7.55206
	2331.84	6.21069
	2335.44	7.30975
	2339.03	5.32941
	2342.62	6.68945
	2346.21	7.84998
	2349.8	6.89093
	2353.38	7.57239
	2356.97	5.77429
	2360.55	6.57672
	2364.13	6.49957
	2367.71	4.90283
	2371.28	5.66663
	2374.86	6.35083
	2378.43	5.45557
	2382.01	6.80072
	2385.58	5.1463
	2389.15	5.69232
	2392.71	4.39893
	2396.28	5.96582
	2399.84	5.71326
	2403.4	6.22113
	2406.96	3.54938
	2410.52	4.95819
	2414.08	4.04736
	2417.64	4.51703
	2421.19	4.48718
	2424.74	4.47772
	2428.29	5.06866
	2431.84	4.68011
	2435.39	5.69202
	2438.93	4.44434
	2442.48	3.93713
	2446.02	3.8103
	2449.56	5.08392
	2453.1	3.23804
	2456.64	2.43256
	2460.17	4.7475
	2463.71	3.46295
	2467.24	4.11877
	2470.77	3.39508
	2474.3	3.47174
	2477.83	2.28888
	2481.36	3.48651
	2484.88	3.52454
	2488.4	2.42303
	2491.92	4.04193
	2495.44	3.86127
	2498.96	3.461
	2502.48	2.32129
	2505.99	2.26196
	2509.5	2.34302
	2513.02	2.58453
	2516.53	3.40649
	2520.03	2.98889
	2523.54	2.15179
	2527.05	2.45508
	2530.55	4.0188
	2534.05	2.52295
	2537.55	2.44751
	2541.05	1.8526
	2544.55	3.37799
	2548.04	2.96393
	2551.54	2.97028
	2555.03	0.757141
	2558.52	2.88434
	2562.01	2.85199
	2565.49	0.00012207
	2568.98	1.69025
	2572.46	1.8208
	2575.95	1.99176
	2579.43	3.44318
	2582.91	1.21509
	2586.38	2.68738
	2589.86	2.84021
	2593.33	1.63336
	2596.81	2.66699
	2600.28	2.52106
	2603.75	3.05566
	2607.22	2.03058
	2610.68	2.82599
	2614.15	0.221863
	2617.61	4.09814
	2621.07	2.77484
	2624.53	1.87195
	2627.99	2.5896
	2631.45	2.66766
	2634.91	1.5661
	2638.36	2.02502
	2641.81	2.96436
	2645.26	3.2041
	2648.71	3.14435
	2652.16	3.565
	2655.61	0.626099
	2659.05	2.30762
	2662.49	3.04956
	2665.94	2.99194
	2669.38	2.55481
	2672.81	2.23816
	2676.25	2.14185
	2679.69	1.40601
	2683.12	2.0506
	2686.55	1.39563
	2689.98	2.32111
	2693.41	2.26703
	2696.84	2.09332
	2700.26	3.42017
	2703.69	4.5274
	2707.11	2.39508
	2710.53	4.32318
	2713.95	6.69177
	2717.37	5.56079
	2720.79	7.47021
	2724.2	4.96014
	2727.62	7.95044
	2731.03	9.48126
	2734.44	8.91248
	2737.85	8.3642
	2741.25	9.15631
	2744.66	5.26892
	2748.07	3.802
	2751.47	3.61548
	2754.87	3.34937
	2758.27	1.72375
	2761.67	3.75861
	2765.06	2.83392
	2768.46	2.6297
	2771.85	1.26593
	2775.24	1.42267
	2778.64	0.599792
	2782.02	1.43695
	2785.41	1.11133
	2788.8	3.20618
	2792.18	2.00153
	2795.57	3.05731
	2798.95	2.89349
	2802.33	2.81018
	2805.71	1.46735
	2809.08	2.18494
	2812.46	4.28308
	2815.83	1.80157
	2819.2	3.7406
	2822.57	4.04004
	2825.94	4.5
	2829.31	4.3205
	2832.68	7.18134
	2836.04	9.44269
	2839.41	13.2245
	2842.77	23.2069
	2846.13	38.1097
	2849.49	61.6331
	2852.85	91.2168
	2856.2	109.301
	2859.56	110.646
	2862.91	96.4311
	2866.26	81.1968
	2869.61	68.743
	2872.96	61.4498
	2876.31	57.957
	2879.65	59.3448
	2882.99	66.933
	2886.34	87.7818
	2889.68	128.711
	2893.02	131.061
	2896.36	86.7311
	2899.69	65.302
	2903.03	57.7133
	2906.36	57.0452
	2909.69	53.4376
	2913.02	48.2305
	2916.35	44.024
	2919.68	40.018
	2923.01	33.8726
	2926.33	32.9876
	2929.65	30.8433
	2932.98	30.7595
	2936.3	30.0162
	2939.62	28.7335
	2942.93	25.9314
	2946.25	22.6698
	2949.56	18.2689
	2952.88	13.6884
	2956.19	9.50861
	2959.5	7.04932
	2962.81	6.05072
	2966.11	2.8526
	2969.42	3.83514
	2972.72	4.8783
	2976.03	2.78204
	2979.33	1.36639
	2982.63	3.8114
	2985.93	2.39697
	2989.22	1.44324
	2992.52	2.41003
	2995.81	2.43762
	2999.11	3.42578
	3002.4	1.57458
	3005.69	4.284
	3008.98	3.37421
	3012.26	2.50494
	3015.55	3.45648
	3018.83	1.24866
	3022.11	1.80151
	3025.4	1.81512
	3028.68	2.42938
	3031.95	1.36438
	3035.23	0.00012207
	3038.51	1.28784
	3041.78	1.85608
	3045.05	2.74487
	3048.32	2.83411
	3051.59	2.52386
	3054.86	1.79425
	3058.13	0.125061
	3061.39	1.83636
	3064.66	1.60822
	3067.92	1.76062
	3071.18	1.21075
	3074.44	2.10004
	3077.7	2.30981
	3080.96	0.00012207
	3084.21	2.53918
	3087.47	0.458679
	3090.72	2.29858
	3093.97	0.698975
	3097.22	1.31995
	3100.47	0.0213013
	3103.71	0.000183105
	3106.96	0.407898
	3110.2	3.29602
	3113.45	0.164551
	3116.69	1.63361
	3119.93	0.363037
	3123.17	0.872925
	3126.4	0.203247
	3129.64	2.53406
	3132.87	1.64532
	3136.11	1.99701
	3139.34	2.08911
	3142.57	1.02173
	3145.8	0.814758
	3149.02	1.80634
	3152.25	1.75665
	3155.48	0.807434
	3158.7	2.25867
	3161.92	2.77039
	3165.14	1.46252
	3168.36	1.63513
	3171.58	1.82813
	3174.79	2.30164
	3178.01	1.33557
	3181.22	1.66998
	3184.43	3.1048
	3187.64	0.780151
	3190.85	0.995911
	3194.06	2.35211
	3197.27	1.6488
	3200.47	1.34595
	3203.68	1.42358
	3206.88	0.361633
	3210.08	0.000183105
	3213.28	1.42828
	3216.48	3.57684
	3219.67	2.24591
	3222.87	3.51538
	3226.06	4.04523
	3229.26	2.69556
	3232.45	1.18634
	3235.64	2.33759
	3238.83	3.48932
	3242.01	2.82147
	3245.2	2.33405
	3248.38	2.04706
	3251.57	3.32056
	3254.75	2.81451
	3257.93	2.54889
	3261.11	4.14374
	3264.29	0.979065
	3267.46	4.43481
	3270.64	3.89105
	3273.81	2.60773
	3276.98	2.98492
	3280.16	3.76251
	3283.33	3.30054
	3286.49	2.15912
	3289.66	3.15814
	3292.83	4.11761
	3295.99	2.71759
	3299.15	2.83795
	3302.31	3.07892
	3305.47	2.80023
	3308.63	1.62213
	3311.79	2.72443
	3314.95	3.50726
	3318.1	3.33051
	3321.26	3.99432
	3324.41	1.95862
	3327.56	3.26337
	3330.71	4.50861
	3333.86	2.73438
	3337	3.92059
	3340.15	4.44733
	3343.29	3.97455
	3346.43	4.10236
	3349.58	3.47058
	3352.72	5.09937
	3355.86	4.94861
	3358.99	4.87836
	3362.13	4.46869
	3365.26	3.11951
	3368.4	5.29083
	3371.53	3.24274
	3374.66	3.3551
	3377.79	2.52808
	3380.92	3.50153
	3384.04	3.23553
	3387.17	3.71008
	3390.29	3.50513
	3393.42	4.50079
	3396.54	3.177
	3399.66	4.29376
	3402.78	2.95105
	3405.9	3.38892
	3409.01	2.0274
	3412.13	2.02637
	3415.24	2.80591
	3418.35	2.30609
	3421.46	3.74689
	3424.57	4.60828
	3427.68	3.51019
	3430.79	2.45264
	3433.9	4.51581
	3437	4.17957
	3440.1	3.06396
	3443.21	3.82892
	3446.31	3.35449
	3449.4	3.50073
	3452.5	2.70758
	3455.6	3.53516
	3458.7	2.3833
	3461.79	3.1521
	3464.88	3.56158
	3467.97	3.51166
	3471.06	4.20251
	3474.15	4.87396
	3477.24	4.82617
	3480.33	3.37909
	3483.41	5.03259
	3486.5	3.92694
	3489.58	4.40192
	3492.66	4.93762
	3495.74	4.43408
	3498.82	4.29132
	3501.9	3.90924
	3504.97	5.20795
	3508.05	5.74744
	3511.12	4.08771
	3514.19	4.52869
	3517.26	4.77057
	3520.33	3.83325
	3523.4	2.77673
	3526.47	2.80096
	3529.53	3.58612
	3532.6	2.91205
	3535.66	3.91895
	3538.72	4.22675
	3541.78	3.4353
	3544.84	3.60492
	3547.9	2.99536
	3550.96	4.52673
	3554.01	4.75909
	3557.07	3.47235
	3560.12	3.34668
	3563.17	2.56189
	3566.22	3.3382
	3569.27	3.41553
	3572.32	3.51392
	3575.37	2.41333
	3578.41	3.69391
	3581.46	2.79547
	3584.5	5.29828
	3587.54	3.3822
	3590.58	4.16724
	3593.62	3.55359
	3596.66	2.70111
	3599.7	5.16992
	3602.73	3.91992
	3605.77	4.13129
	3608.8	3.62396
	3611.83	3.33807
	3614.86	3.79352
	3617.89	2.79047
	3620.92	0.648743
	3623.95	3.02869
	3626.97	3.9101
	3630	3.49316
	3633.02	2.23785
	3636.04	3.24414
	3639.06	2.81226
	3642.08	3.14209
	3645.1	3.8938
	3648.12	3.80743
	3651.13	2.12299
	3654.15	2.66058
	3657.16	3.26031
	3660.17	3.4021
	3663.18	3.02618
	3666.19	2.8526
	3669.2	2.62146
	3672.2	1.93286
	3675.21	2.14685
	3678.21	2.68353
	3681.22	1.90314
	3684.22	2.36572
	3687.22	3.61145
	3690.22	3.02045
	3693.22	2.67291
	3696.22	2.64905
	3699.21	1.42902
	3702.21	1.75305
	3705.2	1.38141
	3708.19	1.43445
	3711.18	2.17236
	3714.17	3.17554
	3717.16	0.284424
	3720.15	3.12958
	3723.13	1.78955
	3726.12	0.55365
	3729.1	2.30206
	3732.08	2.17499
	3735.06	1.49292
	3738.04	1.39618
	3741.02	0.765076
	3744	6.10352e-05
	3746.98	0.259827

## Sheet: Figure 1E
	Figure 1C
	Raman shift	Raman intensity
	-150.696	1.86511
	-145.819	1.38531
	-140.944	1.46606
	-136.073	0.947205
	-131.204	1.46893
	-126.338	0.471069
	-121.474	1.31366
	-116.614	0.516785
	-111.756	0.800293
	-106.901	0.284302
	-102.048	0.488831
	-97.1986	0.093811
	-92.3517	1.41925
	-87.5076	0.7052
	-82.6661	0.471619
	-77.8274	1.79852
	-72.9915	1.0459
	-68.1582	1.09369
	-63.3277	1.70209
	-58.4999	0.910828
	-53.6749	0.00012207
	-48.8525	0.553223
	-44.0329	1.90491
	-39.216	1.45703
	-34.4018	1.16968
	-29.5903	0.20282
	-24.7815	0.796448
	-19.9754	1.67047
	-15.172	1.14502
	-10.3713	1.26001
	-5.57332	13.2955
	-0.778023	63.2515
	4.01458	50.2479
	8.80449	6.92487
	13.5917	1.08228
	18.3763	0.80011
	23.1581	0.158447
	27.9373	0.477234
	32.7138	1.59656
	37.4876	1.19635
	42.2587	1.35657
	47.0272	0.757263
	51.793	1.47845
	56.5561	0.00012207
	61.3166	0.62146
	66.0744	0.00012207
	70.8296	0.904724
	75.5821	2.10004
	80.3319	5.97906
	85.0791	13.3743
	89.8236	19.8192
	94.5655	28.5927
	99.3047	31.6541
	104.041	36.2026
	108.775	33.7179
	113.507	34.0393
	118.235	30.1264
	122.961	26.4189
	127.685	27.8364
	132.405	26.4985
	137.123	25.0051
	141.839	23.9159
	146.552	25.6707
	151.262	31.9891
	155.97	34.2711
	160.675	28.3566
	165.377	22.9253
	170.077	19.1771
	174.774	18.1118
	179.469	16.5694
	184.161	17.3497
	188.85	17.4127
	193.537	17.7582
	198.221	17.7461
	202.903	16.5364
	207.582	17.6489
	212.258	18.8436
	216.932	17.6805
	221.603	16.1194
	226.271	16.4003
	230.938	15.6431
	235.601	15.8478
	240.262	15.0944
	244.92	12.8627
	249.576	13.8327
	254.229	13.0045
	258.879	14.2978
	263.527	13.9928
	268.173	16.0493
	272.816	19.6674
	277.456	30.8068
	282.094	38.3478
	286.729	29.0901
	291.362	19.554
	295.992	12.7791
	300.619	9.08557
	305.244	8.71326
	309.867	7.50232
	314.486	9.4126
	319.104	6.60406
	323.719	7.87683
	328.331	6.75067
	332.941	7.26575
	337.548	5.98193
	342.152	6.6192
	346.755	6.61761
	351.354	7.17712
	355.951	7.21765
	360.546	6.69922
	365.138	5.54181
	369.727	6.58545
	374.314	5.07007
	378.899	5.95569
	383.481	6.00226
	388.06	5.76984
	392.637	4.53827
	397.211	6.18768
	401.783	5.19794
	406.353	6.04913
	410.92	7.58124
	415.484	8.07416
	420.046	6.40802
	424.606	9.34271
	429.163	10.4783
	433.717	10.4146
	438.269	12.4318
	442.818	13.8898
	447.365	15.0685
	451.91	13.2482
	456.452	11.9086
	460.992	10.0497
	465.529	7.31158
	470.063	6.13428
	474.595	5.1178
	479.125	4.34192
	483.652	3.24689
	488.177	2.07251
	492.699	3.29889
	497.219	2.526
	501.737	1.87378
	506.252	2.90228
	510.764	3.05145
	515.274	2.76135
	519.782	2.15192
	524.287	2.7832
	528.789	2.13513
	533.29	2.7677
	537.787	2.04095
	542.283	0.834778
	546.776	1.54932
	551.266	1.62451
	555.754	2.86035
	560.24	2.57678
	564.723	2.89392
	569.204	2.97162
	573.682	3.0899
	578.158	5.52887
	582.631	5.4884
	587.103	7.36865
	591.571	9.32941
	596.037	9.93073
	600.501	12.4927
	604.963	13.5753
	609.422	13.8584
	613.878	12.6621
	618.332	12.2264
	622.784	9.43134
	627.234	9.47681
	631.681	5.32281
	636.125	5.24939
	640.568	3.89648
	645.007	2.66425
	649.445	1.63257
	653.88	2.40137
	658.312	1.37073
	662.743	1.8606
	667.171	0.871094
	671.596	0.922119
	676.019	1.29364
	680.44	0.545776
	684.858	1.31842
	689.274	0.131531
	693.688	0.865234
	698.099	1.47949
	702.508	1.17419
	706.915	4.18951
	711.319	7.6853
	715.721	5.82159
	720.12	3.3584
	724.518	0.815735
	728.912	0.593628
	733.305	0.492004
	737.695	0.310852
	742.082	0.730225
	746.468	0.990173
	750.851	1.77057
	755.232	0.711487
	759.61	1.49292
	763.986	1.83478
	768.36	1.49719
	772.731	0.00012207
	777.1	1.05731
	781.467	0.595276
	785.831	1.41406
	790.193	2.03369
	794.553	2.21411
	798.91	1.23523
	803.265	2.25714
	807.618	2.75983
	811.968	2.18329
	816.317	2.52747
	820.662	2.47241
	825.006	3.49805
	829.347	3.24445
	833.686	2.03149
	838.022	4.81927
	842.357	4.52783
	846.689	3.47699
	851.018	2.90686
	855.346	3.89746
	859.671	4.00867
	863.994	5.28058
	868.314	5.95319
	872.632	6.06641
	876.948	4.54028
	881.262	5.77484
	885.573	6.25006
	889.882	6.08588
	894.189	4.60236
	898.494	4.47943
	902.796	4.1571
	907.096	3.63037
	911.394	3.02423
	915.689	2.89874
	919.982	2.25397
	924.273	3.08984
	928.562	1.52625
	932.848	2.28333
	937.132	1.76105
	941.414	2.11945
	945.694	1.23834
	949.971	1.67786
	954.246	0.638062
	958.519	1.19885
	962.79	0.000183105
	967.058	1.09406
	971.324	2.06873
	975.588	0.964233
	979.85	0.460632
	984.109	1.87775
	988.366	2.13574
	992.621	1.67456
	996.874	1.21417
	1001.12	3.03455
	1005.37	0.815674
	1009.62	1.91766
	1013.86	2.93793
	1018.1	3.23511
	1022.34	3.01312
	1026.58	4.11194
	1030.82	5.21149
	1035.05	5.15186
	1039.28	4.93304
	1043.51	7.67499
	1047.73	8.41766
	1051.96	17.0411
	1056.18	47.4253
	1060.4	90.2102
	1064.62	72.2759
	1068.83	30.2622
	1073.04	21.4893
	1077.25	28.0371
	1081.46	71.3856
	1085.67	125.015
	1089.87	58.0847
	1094.07	17.6753
	1098.27	12.5865
	1102.47	10.2584
	1106.67	10.811
	1110.86	12.0443
	1115.05	16.1581
	1119.24	28.3127
	1123.43	63.2678
	1127.61	113.944
	1131.79	81.9401
	1135.97	29.0572
	1140.15	12.4549
	1144.33	5.65326
	1148.5	6.73218
	1152.67	5.29181
	1156.84	3.97192
	1161.01	6.93268
	1165.17	13.3741
	1169.34	16.136
	1173.5	7.53857
	1177.65	4.10175
	1181.81	1.46545
	1185.96	1.30975
	1190.12	0.754639
	1194.27	0.00012207
	1198.41	1.11658
	1202.56	0.593689
	1206.7	0.751343
	1210.84	2.1897
	1214.98	0.588623
	1219.12	0.828186
	1223.26	0.668335
	1227.39	0.749084
	1231.52	1.75049
	1235.65	0.552429
	1239.77	1.47504
	1243.9	1.47815
	1248.02	2.32184
	1252.14	1.56622
	1256.26	3.77106
	1260.37	4.69647
	1264.49	5.14258
	1268.6	6.42914
	1272.71	7.35626
	1276.82	9.724
	1280.92	11.2123
	1285.02	22.7411
	1289.13	75.6705
	1293.22	168.92
	1297.32	111.611
	1301.42	40.6219
	1305.51	26.1534
	1309.6	19.6455
	1313.69	13.0181
	1317.77	9.11133
	1321.86	7.76501
	1325.94	5.13922
	1330.02	4.03394
	1334.1	1.96924
	1338.17	3.38507
	1342.25	2.32135
	1346.32	2.53815
	1350.39	1.59552
	1354.46	1.53333
	1358.52	3.50757
	1362.59	6.84229
	1366.65	9.61755
	1370.71	8.79333
	1374.76	3.88965
	1378.82	1.06647
	1382.87	0.923828
	1386.92	0.0216675
	1390.97	11.5911
	1395.02	1.28284
	1399.06	0.755493
	1403.11	3.38574
	1407.15	7.01831
	1411.18	24.173
	1415.22	46.4499
	1419.26	39.0488
	1423.29	33.1697
	1427.32	44.8525
	1431.35	75.8972
	1435.37	121.824
	1439.4	134.632
	1443.42	100.322
	1447.44	77.4539
	1451.46	73.5872
	1455.48	77.1622
	1459.49	80.1387
	1463.5	73.3567
	1467.51	53.7362
	1471.52	36.2772
	1475.53	23.5396
	1479.53	14.1234
	1483.53	9.70844
	1487.53	9.09497
	1491.53	5.44269
	1495.53	3.5517
	1499.52	2.90198
	1503.51	3.13348
	1507.5	2.28619
	1511.49	0.00012207
	1515.48	1.70044
	1519.46	0.483398
	1523.44	2.37494
	1527.42	1.58038
	1531.4	1.54907
	1535.38	1.40082
	1539.35	1.53558
	1543.32	2.31317
	1547.29	2.17352
	1551.26	1.79651
	1555.22	2.10199
	1559.19	1.2099
	1563.15	0.00012207
	1567.11	1.58228
	1571.07	0.288879
	1575.02	1.63971
	1578.98	0.714417
	1582.93	1.31293
	1586.88	0.00012207
	1590.83	1.39539
	1594.77	0.240234
	1598.72	2.21368
	1602.66	0.675049
	1606.6	1.30371
	1610.54	2.09894
	1614.48	1.8418
	1618.41	0.0664673
	1622.34	0.301697
	1626.27	2.62653
	1630.2	11.5911
	1634.13	1.92529
	1638.05	1.98883
	1641.97	1.10791
	1645.89	1.56061
	1649.81	2.10522
	1653.73	0.7005
	1657.64	1.98535
	1661.56	1.67883
	1665.47	1.21649
	1669.38	1.45178
	1673.28	1.4566
	1677.19	1.07013
	1681.09	2.17151
	1684.99	11.5911
	1688.89	1.55719
	1692.79	2.59601
	1696.69	0.676147
	1700.58	0
	1704.47	1.62128
	1708.36	0.00012207
	1712.25	1.16022
	1716.13	1.36407
	1720.02	0.401245
	1723.9	0.784851
	1727.78	1.2301
	1731.66	0.893616
	1735.53	1.49274
	1739.41	1.94537
	1743.28	1.33002
	1747.15	4.52533
	1751.02	3.17017
	1754.88	2.17529
	1758.75	2.35992
	1762.61	0.835266
	1766.47	11.5911
	1770.33	3.02356
	1774.19	1.66266
	1778.04	2.55536
	1781.9	2.94
	1785.75	2.85529
	1789.6	3.30011
	1793.44	4.71362
	1797.29	4.29498
	1801.13	5.32355
	1804.98	4.91876
	1808.82	4.24017
	1812.65	6.40729
	1816.49	3.9798
	1820.32	6.03723
	1824.16	5.69946
	1827.99	6.12604
	1831.82	4.43683
	1835.64	8.06616
	1839.47	5.85699
	1843.29	6.41168
	1847.11	6.01019
	1850.93	8.1322
	1854.75	6.93762
	1858.56	8.98633
	1862.38	9.51813
	1866.19	7.77289
	1870	8.19049
	1873.81	9.37079
	1877.61	9.83374
	1881.42	10.5392
	1885.22	10.6071
	1889.02	10.4774
	1892.82	11.8699
	1896.62	9.74469
	1900.41	9.46149
	1904.21	10.3004
	1908	11.0214
	1911.79	12.4241
	1915.58	11.1489
	1919.36	12.5955
	1923.15	11.8438
	1926.93	13.4538
	1930.71	10.9855
	1934.49	13.0789
	1938.26	13.2138
	1942.04	12.9503
	1945.81	13.2884
	1949.58	14.0679
	1953.35	14.6489
	1957.12	15.5912
	1960.89	14.375
	1964.65	16.0401
	1968.41	15.6666
	1972.17	15.6144
	1975.93	16.4434
	1979.69	15.1136
	1983.44	17.6251
	1987.2	17.6179
	1990.95	17.9318
	1994.7	20.0468
	1998.44	17.963
	2002.19	19.6403
	2005.93	21.0787
	2009.68	20.9182
	2013.42	22.0387
	2017.15	22.9603
	2020.89	21.6829
	2024.63	25.2065
	2028.36	22.8912
	2032.09	22.9767
	2035.82	25.0633
	2039.55	24.7909
	2043.27	25.6393
	2047	27.7287
	2050.72	27.019
	2054.44	29.0302
	2058.16	26.9223
	2061.88	29.1353
	2065.59	28.1891
	2069.31	28.6038
	2073.02	29.3793
	2076.73	31.3956
	2080.44	30.8928
	2084.14	32.4308
	2087.85	34.9297
	2091.55	33.9893
	2095.25	34.0896
	2098.95	33.1508
	2102.65	38.3327
	2106.34	35.9954
	2110.04	35.4188
	2113.73	37.163
	2117.42	37.4279
	2121.11	43.0536
	2124.8	42.28
	2128.48	40.1071
	2132.16	40.3348
	2135.85	41.2833
	2139.53	40.7126
	2143.2	43.7824
	2146.88	43.653
	2150.55	43.4042
	2154.23	44.1561
	2157.9	42.6687
	2161.57	43.502
	2165.24	44.3358
	2168.9	43.3704
	2172.57	43.8055
	2176.23	46.4414
	2179.89	45.6779
	2183.55	45.9949
	2187.2	43.8727
	2190.86	41.991
	2194.51	42.03
	2198.17	41.8295
	2201.82	42.6297
	2205.46	41.1904
	2209.11	39.8718
	2212.76	41.4338
	2216.4	39.9163
	2220.04	39.1194
	2223.68	39.1632
	2227.32	38.2075
	2230.96	39.2924
	2234.59	36.6978
	2238.22	37.1439
	2241.86	33.1505
	2245.49	34.8376
	2249.11	31.7653
	2252.74	33.7736
	2256.36	30.2624
	2259.99	32.3918
	2263.61	29.2017
	2267.23	30.0922
	2270.84	29.3432
	2274.46	31.3148
	2278.07	28.1668
	2281.69	26.2195
	2285.3	24.9126
	2288.91	25.0463
	2292.51	23.7805
	2296.12	25.8753
	2299.72	24.2905
	2303.33	22.9464
	2306.93	20.3627
	2310.53	20.2595
	2314.12	19.7968
	2317.72	18.2147
	2321.31	18.913
	2324.91	17.0519
	2328.5	17.3514
	2332.09	16.1712
	2335.67	17.3916
	2339.26	17.3325
	2342.84	16.274
	2346.42	15.0158
	2350	13.9583
	2353.58	14.6212
	2357.16	13.8846
	2360.74	13.7885
	2364.31	13.8929
	2367.88	11.4377
	2371.45	10.5032
	2375.02	10.809
	2378.59	11.6754
	2382.15	12.4222
	2385.72	10.5695
	2389.28	10.9974
	2392.84	11.2256
	2396.4	7.89441
	2399.96	9.76373
	2403.51	9.07349
	2407.07	9.46375
	2410.62	7.81445
	2414.17	8.84558
	2417.72	10.2373
	2421.27	8.70941
	2424.81	7.50208
	2428.36	8.61517
	2431.9	7.48877
	2435.44	8.72284
	2438.98	5.67737
	2442.52	4.99243
	2446.05	6.86792
	2449.59	5.50391
	2453.12	4.70032
	2456.65	5.09723
	2460.18	3.89459
	2463.71	4.2525
	2467.23	2.53082
	2470.76	3.08966
	2474.28	4.00891
	2477.8	2.2887
	2481.32	5.76892
	2484.84	2.20966
	2488.35	2.49084
	2491.87	2.73248
	2495.38	3.05463
	2498.89	1.05725
	2502.4	1.1803
	2505.91	1.1839
	2509.42	2.82794
	2512.92	2.59241
	2516.43	5.43738
	2519.93	0.402893
	2523.43	1.96881
	2526.93	1.29523
	2530.42	1.10211
	2533.92	1.82941
	2537.41	1.51727
	2540.9	1.3656
	2544.39	0.454468
	2547.88	1.62372
	2551.37	0.233459
	2554.86	0.763733
	2558.34	1.5744
	2561.82	0.345642
	2565.3	1.19739
	2568.78	1.20953
	2572.26	1.3822
	2575.74	3.5954
	2579.21	3.68903
	2582.68	3.50317
	2586.16	4.95776
	2589.63	4.77289
	2593.09	4.54846
	2596.56	3.04456
	2600.03	5.34119
	2603.49	4.83826
	2606.95	6.25586
	2610.41	6.07397
	2613.87	6.01251
	2617.33	6.23163
	2620.78	4.37122
	2624.24	5.19135
	2627.69	3.25195
	2631.14	4.59302
	2634.59	3.53473
	2638.04	5.7168
	2641.48	4.57953
	2644.93	6.84265
	2648.37	7.98633
	2651.81	6.25055
	2655.25	6.27527
	2658.69	5.70056
	2662.13	5.80627
	2665.56	7.67261
	2669	5.69946
	2672.43	5.60681
	2675.86	6.07477
	2679.29	10.1832
	2682.72	11.1721
	2686.14	11.8817
	2689.57	15.7518
	2692.99	17.4624
	2696.41	19.6536
	2699.83	23.8453
	2703.25	27.2776
	2706.66	33.7104
	2710.08	38.5839
	2713.49	44.4178
	2716.9	49.4924
	2720.32	49.1275
	2723.72	43.0832
	2727.13	33.5994
	2730.54	28.4763
	2733.94	20.5538
	2737.34	14.8718
	2740.75	9.95044
	2744.15	8.86969
	2747.54	9.66949
	2750.94	6.66992
	2754.34	9.151
	2757.73	7.19263
	2761.12	7.71497
	2764.51	6.51788
	2767.9	4.96143
	2771.29	8.28558
	2774.67	5.25037
	2778.06	7.09583
	2781.44	7.26196
	2784.82	7.1087
	2788.2	8.75616
	2791.58	9.92426
	2794.96	10.653
	2798.33	10.5424
	2801.71	13.0326
	2805.08	14.0834
	2808.45	16.6149
	2811.82	22.827
	2815.19	25.9999
	2818.56	35.0936
	2821.92	48.3879
	2825.28	70.643
	2828.65	117.259
	2832.01	196.195
	2835.36	323.773
	2838.72	492.671
	2842.08	626.81
	2845.43	644.629
	2848.79	559.33
	2852.14	490.631
	2855.49	424.613
	2858.83	378.036
	2862.18	349.499
	2865.53	347.364
	2868.87	380.549
	2872.21	492.855
	2875.55	728.242
	2878.89	802.23
	2882.23	582.419
	2885.57	436.569
	2888.9	383.879
	2892.24	360.271
	2895.57	339.063
	2898.9	312.897
	2902.23	284.851
	2905.56	252.887
	2908.88	235.283
	2912.21	213.4
	2915.53	206.239
	2918.85	198.278
	2922.17	197.199
	2925.49	191.12
	2928.81	179.403
	2932.13	157.887
	2935.44	131.132
	2938.75	103.738
	2942.06	73.2252
	2945.37	53.5936
	2948.68	40.5234
	2951.99	35.3344
	2955.3	30.6666
	2958.6	26.5601
	2961.9	20.535
	2965.21	19.3112
	2968.5	17.0089
	2971.8	15.0278
	2975.1	15.1684
	2978.4	12.5503
	2981.69	11.4138
	2984.98	9.91888
	2988.27	9.98547
	2991.56	10.6138
	2994.85	8.12378
	2998.14	7.83545
	3001.42	7.8689
	3004.71	7.06415
	3007.99	7.22131
	3011.27	5.6604
	3014.55	6.50153
	3017.83	5.02466
	3021.11	4.98993
	3024.38	4.67743
	3027.66	3.60712
	3030.93	2.7392
	3034.2	2.91376
	3037.47	3.73083
	3040.74	2.87048
	3044	1.61285
	3047.27	2.83813
	3050.53	1.38629
	3053.8	0.417603
	3057.06	0.572205
	3060.32	1.97015
	3063.58	2.17169
	3066.83	3.69696
	3070.09	0.266174
	3073.34	2.55957
	3076.59	1.81738
	3079.85	3.87994
	3083.1	3.3075
	3086.34	2.26031
	3089.59	0.218933
	3092.84	1.90375
	3096.08	1.11511
	3099.32	0.493713
	3102.57	1.40027
	3105.81	0.875427
	3109.04	0.00012207
	3112.28	1.19647
	3115.52	0.472107
	3118.75	1.82495
	3121.98	1.81836
	3125.22	0.532349
	3128.45	0.926941
	3131.67	1.28204
	3134.9	0.317749
	3138.13	0.0739746
	3141.35	0.230835
	3144.57	1.66833
	3147.8	0.826355
	3151.02	1.46497
	3154.24	2.22424
	3157.45	0.903992
	3160.67	1.14447
	3163.88	1.50549
	3167.1	1.58716
	3170.31	2.70947
	3173.52	1.79242
	3176.73	1.71588
	3179.94	0.00012207
	3183.14	0.789368
	3186.35	0.579102
	3189.55	2.00934
	3192.76	2.20007
	3195.96	0.311279
	3199.16	1.42297
	3202.35	2.2951
	3205.55	1.80774
	3208.75	4.20087
	3211.94	1.11438
	3215.13	1.74847
	3218.33	2.42303
	3221.52	0.538025
	3224.7	0.77356
	3227.89	0.329529
	3231.08	1.84595
	3234.26	2.20294
	3237.44	1.64026
	3240.63	1.91815
	3243.81	1.87653
	3246.99	2.1153
	3250.16	1.07458
	3253.34	3.11438
	3256.52	3.79462
	3259.69	4.03528
	3262.86	1.4765
	3266.03	2.51813
	3269.2	2.64026
	3272.37	3.8429
	3275.54	3.36597
	3278.7	1.76953
	3281.87	5.61353
	3285.03	3.37805
	3288.19	2.66302
	3291.35	1.86847
	3294.51	2.79449
	3297.67	4.68085
	3300.82	3.56769
	3303.98	5.33508
	3307.13	4.30298
	3310.28	2.35126
	3313.44	4.64008
	3316.58	4.52936
	3319.73	4.49908
	3322.88	4.94934
	3326.02	4.76007
	3329.17	4.13135
	3332.31	5.06299
	3335.45	5.67517
	3338.59	5.60791
	3341.73	4.14099
	3344.87	4.6347
	3348.01	7.08881
	3351.14	5.34344
	3354.27	5.11853
	3357.41	4.61414
	3360.54	6.23022
	3363.67	4.48688
	3366.79	4.34393
	3369.92	5.6015
	3373.05	5.73956
	3376.17	5.47821
	3379.29	4.69733
	3382.42	5.87689
	3385.54	6.13696
	3388.65	4.99762
	3391.77	5.37872
	3394.89	6.20032
	3398	5.42249
	3401.12	6.08514
	3404.23	6.70831
	3407.34	7.052
	3410.45	7.75616
	3413.56	4.66095
	3416.67	6.68616
	3419.77	6.63196
	3422.88	6.2583
	3425.98	7.00507
	3429.08	8.3125
	3432.18	6.02039
	3435.28	8.44879
	3438.38	7.39783
	3441.48	7.42737
	3444.57	7.89746
	3447.67	7.20801
	3450.76	9.03918
	3453.85	8.95093
	3456.94	8.58325
	3460.03	7.05609
	3463.12	8.96954
	3466.2	9.56348
	3469.29	10.518
	3472.37	8.51318
	3475.45	10.7889
	3478.54	11.3051
	3481.62	11.102
	3484.69	8.97937
	3487.77	11.0175
	3490.85	10.4561
	3493.92	11.2953
	3497	10.3752
	3500.07	12.9756
	3503.14	10.5767
	3506.21	11.3383
	3509.28	10.5406
	3512.34	11.0236
	3515.41	10.9471
	3518.48	11.8712
	3521.54	11.476
	3524.6	9.7215
	3527.66	11.4876
	3530.72	11.1744
	3533.78	10.9418
	3536.84	11.4698
	3539.89	11.1986
	3542.95	12.5681
	3546	10.9382
	3549.05	11.869
	3552.1	10.4805
	3555.15	12.0927
	3558.2	11.7457
	3561.25	10.8792
	3564.29	11.2136
	3567.34	11.9886
	3570.38	12.0845
	3573.42	11.4611
	3576.46	11.0784
	3579.5	12.6965
	3582.54	12.4753
	3585.57	11.8149
	3588.61	10.2353
	3591.64	11.4565
	3594.68	10.476
	3597.71	9.6156
	3600.74	10.476
	3603.77	9.89716
	3606.8	9.99915
	3609.82	9.742
	3612.85	10.5656
	3615.87	8.87012
	3618.9	9.01538
	3621.92	9.00159
	3624.94	10.2686
	3627.96	10.2565
	3630.98	9.72534
	3633.99	9.07507
	3637.01	10.9057
	3640.02	9.3772
	3643.03	9.20966
	3646.05	9.48309
	3649.06	7.4375
	3652.07	7.43286
	3655.07	8.02924
	3658.08	8.10663
	3661.09	8.30505
	3664.09	7.70453
	3667.09	6.82501
	3670.1	6.34662
	3673.1	5.4693
	3676.1	5.91315
	3679.09	5.51807
	3682.09	6.04419
	3685.09	5.21149
	3688.08	4.53998
	3691.08	3.74969
	3694.07	4.52063
	3697.06	3.69293
	3700.05	3.66644
	3703.04	3.60138
	3706.02	3.41754
	3709.01	4.31519
	3711.99	1.65417
	3714.98	2.35468
	3717.96	1.37665
	3720.94	1.96014
	3723.92	2.18518
	3726.9	1.41187
	3729.88	0.00012207
	3732.85	0.759888

## Sheet: Figure 2A
	Figure 2A
	Data 1 (Experimental, red)			Data 2 (Control, black)
	LogM	MMD		LogM	MMD
	7.15674	3.49521e-05		7.15674	3.49521e-05
	7.12479	9.71076e-05		7.12479	9.71076e-05
	7.09305	0.000189279		7.09305	0.000189279
	7.06153	0.000335025		7.06153	0.000335025
	7.03023	0.000513351		7.03023	0.000513351
	6.99914	0.000713419		6.99914	0.000713419
	6.96825	0.000928015		6.96825	0.000928015
	6.93758	0.00117292		6.93758	0.00117292
	6.90712	0.00151609		6.90712	0.00151609
	6.87686	0.00190125		6.87686	0.00190125
	6.8468	0.00235054		6.8468	0.00235054
	6.81695	0.00286048		6.81695	0.00286048
	6.78729	0.00348127		6.78729	0.00348127
	6.75784	0.00422914		6.75784	0.00422914
	6.72858	0.00508205		6.72858	0.00508205
	6.69951	0.00608357		6.69951	0.00608357
	6.67064	0.00727207		6.67064	0.00727207
	6.64197	0.00862572		6.64197	0.00862572
	6.61348	0.0101794		6.61348	0.0101794
	6.58518	0.0119358		6.58518	0.0119358
	6.55706	0.0140306		6.55706	0.0140306
	6.52913	0.0163614		6.52913	0.0163614
	6.50139	0.019041		6.50139	0.019041
	6.47382	0.0220771		6.47382	0.0220771
	6.44643	0.0254921		6.44643	0.0254921
	6.41923	0.0292403		6.41923	0.0292403
	6.39219	0.0334127		6.39219	0.0334127
	6.36534	0.0379824		6.36534	0.0379824
	6.33865	0.0428989		6.33865	0.0428989
	6.31213	0.048124		6.31213	0.048124
	6.28579	0.0536116		6.28579	0.0536116
	6.25961	0.0594548		6.25961	0.0594548
	6.23359	0.06562		6.23359	0.06562
	6.20774	0.071984		6.20774	0.071984
	6.18205	0.0785344		6.18205	0.0785344
	6.15653	0.085297		6.15653	0.085297
	6.13116	0.0923347		6.13116	0.0923347
	6.10594	0.099605		6.10594	0.099605
	6.08088	0.107208		6.08088	0.107208
	6.05598	0.115105		6.05598	0.115105
	6.03123	0.123287		6.03123	0.123287
	6.00662	0.131734		6.00662	0.131734
	5.98217	0.140433		5.98217	0.140433
	5.95786	0.149486		5.95786	0.149486
	5.93369	0.158849		5.93369	0.158849
	5.90967	0.168374		5.90967	0.168374
	5.88579	0.178168		5.88579	0.178168
	5.86205	0.188127		5.86205	0.188127
	5.83844	0.198259		5.83844	0.198259
	5.81497	0.208438		5.81497	0.208438
	5.79164	0.218709		5.79164	0.218709
	5.76843	0.229007		5.76843	0.229007
	5.74536	0.239263		5.74536	0.239263
	5.72242	0.249486		5.72242	0.249486
	5.6996	0.259608		5.6996	0.259608
	5.67691	0.269607		5.67691	0.269607
	5.65434	0.279568		5.65434	0.279568
	5.6319	0.289337		5.6319	0.289337
	5.60957	0.299009		5.60957	0.299009
	5.58736	0.308444		5.58736	0.308444
	5.56527	0.317594		5.56527	0.317594
	5.5433	0.326402		5.5433	0.326402
	5.52143	0.334893		5.52143	0.334893
	5.49968	0.343054		5.49968	0.343054
	5.47804	0.350862		5.47804	0.350862
	5.45651	0.358239		5.45651	0.358239
	5.43508	0.365141		5.43508	0.365141
	5.41375	0.371697		5.41375	0.371697
	5.39253	0.377788		5.39253	0.377788
	5.37141	0.383503		5.37141	0.383503
	5.35039	0.388873		5.35039	0.388873
	5.32947	0.393923		5.32947	0.393923
	5.30864	0.39885		5.30864	0.39885
	5.2879	0.403519		5.2879	0.403519
	5.26726	0.408056		5.26726	0.408056
	5.24671	0.412517		5.24671	0.412517
	5.22625	0.416909		5.22625	0.416909
	5.20587	0.42138		5.20587	0.42138
	5.18558	0.425867		5.18558	0.425867
	5.16537	0.430374		5.16537	0.430374
	5.14525	0.43491		5.14525	0.43491
	5.1252	0.439487		5.1252	0.439487
	5.10523	0.444101		5.10523	0.444101
	5.08534	0.448691		5.08534	0.448691
	5.06552	0.453118		5.06552	0.453118
	5.04578	0.457499		5.04578	0.457499
	5.02611	0.461682		5.02611	0.461682
	5.0065	0.465775		5.0065	0.465775
	4.98696	0.469623		4.98696	0.469623
	4.9675	0.473344		4.9675	0.473344
	4.94809	0.476752		4.94809	0.476752
	4.92875	0.479977		4.92875	0.479977
	4.90947	0.482899		4.90947	0.482899
	4.89024	0.485548		4.89024	0.485548
	4.87108	0.487864		4.87108	0.487864
	4.85197	0.489932		4.85197	0.489932
	4.83291	0.491551		4.83291	0.491551
	4.8139	0.493001		4.8139	0.493001
	4.79495	0.494166		4.79495	0.494166
	4.77604	0.495065		4.77604	0.495065
	4.75718	0.495675		4.75718	0.495675
	4.73837	0.496035		4.73837	0.496035
	4.7196	0.496112		4.7196	0.496112
	4.70087	0.495866		4.70087	0.495866
	4.68218	0.495259		4.68218	0.495259
	4.66352	0.494385		4.66352	0.494385
	4.64491	0.493217		4.64491	0.493217
	4.62633	0.491654		4.62633	0.491654
	4.60778	0.489916		4.60778	0.489916
	4.58926	0.487854		4.58926	0.487854
	4.57078	0.485554		4.57078	0.485554
	4.55231	0.483021		4.55231	0.483021
	4.53388	0.480359		4.53388	0.480359
	4.51547	0.477507		4.51547	0.477507
	4.49708	0.474502		4.49708	0.474502
	4.47871	0.471357		4.47871	0.471357
	4.46037	0.468078		4.46037	0.468078
	4.44203	0.4647		4.44203	0.4647
	4.42372	0.461162		4.42372	0.461162
	4.40542	0.457395		4.40542	0.457395
	4.38712	0.453414		4.38712	0.453414
	4.36885	0.449226		4.36885	0.449226
	4.35057	0.444802		4.35057	0.444802
	4.33231	0.440198		4.33231	0.440198
	4.31405	0.435273		4.31405	0.435273
	4.29579	0.43024		4.29579	0.43024
	4.27753	0.425078		4.27753	0.425078
	4.25928	0.419811		4.25928	0.419811
	4.24102	0.414429		4.24102	0.414429
	4.22276	0.408993		4.22276	0.408993
	4.20449	0.403591		4.20449	0.403591
	4.18621	0.398164		4.18621	0.398164
	4.16793	0.392759		4.16793	0.392759
	4.14963	0.387322		4.14963	0.387322
	4.13132	0.381766		4.13132	0.381766
	4.113	0.376165		4.113	0.376165
	4.09466	0.370378		4.09466	0.370378
	4.07631	0.364422		4.07631	0.364422
	4.05793	0.358243		4.05793	0.358243
	4.03953	0.351874		4.03953	0.351874
	4.02112	0.345315		4.02112	0.345315
	4.00267	0.338513		4.00267	0.338513
	3.9842	0.331505		3.9842	0.331505
	3.9657	0.324323		3.9657	0.324323
	3.94717	0.316944		3.94717	0.316944
	3.92861	0.30945		3.92861	0.30945
	3.91002	0.301803		3.91002	0.301803
	3.89138	0.294076		3.89138	0.294076
	3.87272	0.286279		3.87272	0.286279
	3.85401	0.278248		3.85401	0.278248
	3.83526	0.270276		3.83526	0.270276
	3.81648	0.262186		3.81648	0.262186
	3.79764	0.254067		3.79764	0.254067
	3.77877	0.245962		3.77877	0.245962
	3.75984	0.237946		3.75984	0.237946
	3.74087	0.230001		3.74087	0.230001
	3.72184	0.222196		3.72184	0.222196
	3.70276	0.214551		3.70276	0.214551
	3.68363	0.207044		3.68363	0.207044
	3.66444	0.199706		3.66444	0.199706
	3.64519	0.19262		3.64519	0.19262
	3.62588	0.185746		3.62588	0.185746
	3.60652	0.17911		3.60652	0.17911
	3.58708	0.172613		3.58708	0.172613
	3.56759	0.166263		3.56759	0.166263
	3.54803	0.160095		3.54803	0.160095
	3.52839	0.15414		3.52839	0.15414
	3.50869	0.14841		3.50869	0.14841
	3.48892	0.14287		3.48892	0.14287
	3.46907	0.13746		3.46907	0.13746
	3.44915	0.132269		3.44915	0.132269
	3.42915	0.127246		3.42915	0.127246
	3.40907	0.122388		3.40907	0.122388
	3.38891	0.117652		3.38891	0.117652
	3.36867	0.113036		3.36867	0.113036
	3.34835	0.108563		3.34835	0.108563
	3.32793	0.104172		3.32793	0.104172
	3.30744	0.0999098		3.30744	0.0999098
	3.28685	0.095798		3.28685	0.095798
	3.26617	0.0917644		3.26617	0.0917644
	3.24539	0.087859		3.24539	0.087859
	3.22453	0.0840436		3.22453	0.0840436
	3.20356	0.0803473		3.20356	0.0803473
	3.1825	0.0768236		3.1825	0.0768236
	3.16134	0.0734109		3.16134	0.0734109
	3.14008	0.0702282		3.14008	0.0702282
	3.11872	0.0670864		3.11872	0.0670864
	3.09724	0.0640719		3.09724	0.0640719
	3.07567	0.0611323		3.07567	0.0611323
	3.05398	0.0582629		3.05398	0.0582629
	3.03218	0.0554988		3.03218	0.0554988
	3.01028	0.0529074		3.01028	0.0529074
	2.98825	0.0505082		2.98825	0.0505082
	2.96611	0.0482211		2.96611	0.0482211
	2.94386	0.046112		2.94386	0.046112
	2.92149	0.0441498		2.92149	0.0441498
	2.89899	0.0422701		2.89899	0.0422701
	2.87637	0.0406054		2.87637	0.0406054
	2.85363	0.0390668		2.85363	0.0390668
	2.83077	0.0377503		2.83077	0.0377503
	2.80777	0.0367218		2.80777	0.0367218
	2.78464	0.0359096		2.78464	0.0359096
	2.76139	0.0353495		2.76139	0.0353495
	2.738	0.034901		2.738	0.034901
	2.71447	0.0344917		2.71447	0.0344917
	2.69081	0.0340895		2.69081	0.0340895
	2.66702	0.0335397		2.66702	0.0335397
	2.64308	0.0329393		2.64308	0.0329393
	2.619	0.0321542		2.619	0.0321542
	2.59477	0.0311723		2.59477	0.0311723
	2.57041	0.0299414		2.57041	0.0299414
	2.54589	0.0285677		2.54589	0.0285677
	2.52122	0.0270937		2.52122	0.0270937
	2.49641	0.0255765		2.49641	0.0255765
	2.47144	0.0239721		2.47144	0.0239721
	2.44632	0.022272		2.44632	0.022272
	2.42105	0.0205889		2.42105	0.0205889
	2.39561	0.0188538		2.39561	0.0188538
	2.37002	0.0172124		2.37002	0.0172124
	2.34427	0.0156795		2.34427	0.0156795
	2.31835	0.01424		2.31835	0.01424
	2.29227	0.012915		2.29227	0.012915
	2.26602	0.0116196		2.26602	0.0116196
	2.23961	0.0103961		2.23961	0.0103961
	2.21302	0.00924063		2.21302	0.00924063
	2.18627	0.00815048		2.18627	0.00815048
	2.15934	0.00708972		2.15934	0.00708972
	2.13224	0.00608959		2.13224	0.00608959
	2.10495	0.00517282		2.10495	0.00517282
	2.07749	0.00435251		2.07749	0.00435251
	2.04986	0.00365588		2.04986	0.00365588
	2.02203	0.00302285		2.02203	0.00302285
	1.99404	0.00250238		1.99404	0.00250238
	1.96584	0.00199935		1.96584	0.00199935
	1.93747	0.00167296		1.93747	0.00167296
	1.9089	0.00133962		1.9089	0.00133962
	1.88015	0.00102327		1.88015	0.00102327
	1.8512	0.000699124		1.8512	0.000699124
	1.82206	0.000440477		1.82206	0.000440477
	1.79272	0.000225537		1.79272	0.000225537
	1.76318	9.31445e-05		1.76318	9.31445e-05
	1.73345	3.5427e-05		1.73345	3.5427e-05

## Sheet: Figure 2B
	Figure 2B
	Data 1 (experimental, red)		Data 2 (experimental, blue)		Data 3 (control, black)
	LogM	MMD	LogM	MMD	LogM	MMD
	4.73572	-1.7926e-05	4.77704	-0.000201778	4.90825	3.97957e-05
	4.71695	1.44381e-05	4.75818	-5.05106e-05	4.88903	0.000104319
	4.69822	8.45696e-05	4.73937	0.000286687	4.86987	0.000196555
	4.67953	0.000235053	4.72059	0.000442859	4.85076	0.00026941
	4.66087	0.000302993	4.70187	0.000605915	4.8317	0.000339475
	4.64226	0.00051161	4.68318	0.000672506	4.81269	0.000337054
	4.62367	0.000622017	4.66452	0.000813762	4.79374	0.000397274
	4.60512	0.000900644	4.64591	0.00088543	4.77483	0.000472392
	4.5866	0.00127013	4.62733	0.00119274	4.75597	0.000491435
	4.56811	0.00198739	4.60878	0.00153402	4.73716	0.00051679
	4.54965	0.00270875	4.59027	0.00194753	4.71839	0.000616584
	4.53121	0.0036316	4.57178	0.002516	4.69966	0.000749894
	4.51279	0.00478933	4.55332	0.00323582	4.68096	0.00093819
	4.4944	0.00608297	4.53489	0.0041274	4.66231	0.00112257
	4.47603	0.00769161	4.51648	0.00524827	4.64369	0.00141947
	4.45767	0.00956252	4.49809	0.00640898	4.62511	0.0016852
	4.43934	0.011587	4.47973	0.0080374	4.60656	0.00205195
	4.42102	0.0142134	4.46138	0.00983942	4.58804	0.00244786
	4.40271	0.0174529	4.44305	0.0122389	4.56956	0.00310868
	4.38441	0.0213333	4.42474	0.0150699	4.55109	0.00392218
	4.36613	0.0258869	4.40644	0.0183178	4.53266	0.00485288
	4.34785	0.0311017	4.38815	0.0219958	4.51425	0.0059621
	4.32958	0.037217	4.36987	0.0264627	4.49585	0.00727929
	4.31131	0.0442674	4.3516	0.0316862	4.47749	0.00898242
	4.29304	0.0522605	4.33333	0.0378787	4.45913	0.0110158
	4.27478	0.0613205	4.31508	0.0449204	4.4408	0.0135273
	4.25652	0.0714106	4.29682	0.0529584	4.42248	0.0164865
	4.23825	0.0828236	4.27857	0.0618752	4.40418	0.0200146
	4.21998	0.0954663	4.26031	0.0719851	4.38588	0.0241564
	4.2017	0.109643	4.24206	0.0832934	4.3676	0.0289772
	4.18342	0.125305	4.2238	0.0959765	4.34932	0.0346038
	4.16513	0.142598	4.20554	0.110067	4.33106	0.0410448
	4.14682	0.161701	4.18726	0.125919	4.31279	0.0484521
	4.1285	0.182551	4.16898	0.143407	4.29453	0.056957
	4.11017	0.205025	4.15069	0.162687	4.27627	0.0665722
	4.09183	0.229295	4.13238	0.183603	4.25801	0.0774332
	4.07346	0.255142	4.11407	0.206279	4.23975	0.0895582
	4.05507	0.2828	4.09573	0.230814	4.22149	0.103114
	4.03667	0.312084	4.07738	0.257123	4.20321	0.118214
	4.01823	0.342813	4.05901	0.285164	4.18493	0.135009
	3.99978	0.374789	4.04062	0.315026	4.16664	0.153429
	3.98129	0.407746	4.0222	0.346363	4.14835	0.173742
	3.96278	0.441796	4.00376	0.379213	4.13003	0.195834
	3.94424	0.476537	3.98529	0.413121	4.11171	0.219978
	3.92567	0.511897	3.9668	0.448027	4.09337	0.245953
	3.90706	0.547404	3.94827	0.483814	4.07501	0.273793
	3.88842	0.582899	3.92972	0.520259	4.05662	0.303451
	3.86974	0.617954	3.91113	0.557107	4.03822	0.33486
	3.85102	0.652504	3.8925	0.593788	4.0198	0.367844
	3.83226	0.685742	3.87384	0.630219	4.00135	0.402358
	3.81345	0.717784	3.85514	0.665998	3.98287	0.438099
	3.79461	0.748047	3.8364	0.700799	3.96437	0.475004
	3.77571	0.776377	3.81761	0.734321	3.94583	0.512647
	3.75677	0.802523	3.79879	0.766124	3.92726	0.550796
	3.73778	0.826345	3.77991	0.796025	3.90866	0.589149
	3.71874	0.847835	3.761	0.823807	3.89003	0.62755
	3.69964	0.866784	3.74203	0.849328	3.87135	0.66554
	3.68049	0.883334	3.72301	0.872159	3.85264	0.702892
	3.66129	0.897247	3.70393	0.892567	3.83389	0.739169
	3.64202	0.908848	3.6848	0.910501	3.81509	0.77405
	3.6227	0.918034	3.66562	0.92596	3.79625	0.807228
	3.60331	0.924587	3.64638	0.938501	3.77737	0.83839
	3.58386	0.928785	3.62708	0.948473	3.75844	0.867266
	3.56435	0.930823	3.60772	0.956026	3.73945	0.893694
	3.54477	0.930679	3.5883	0.961317	3.72042	0.917503
	3.52512	0.928267	3.56881	0.964233	3.70133	0.938608
	3.5054	0.92352	3.54925	0.964754	3.68219	0.957068
	3.4856	0.916487	3.52963	0.962757	3.663	0.972807
	3.46574	0.907476	3.50994	0.958447	3.64374	0.985946
	3.44579	0.896542	3.49017	0.951864	3.62443	0.996437
	3.42577	0.883852	3.47033	0.942996	3.60505	1.0043
	3.40567	0.869487	3.45042	0.932215	3.58561	1.00962
	3.38549	0.853477	3.43042	0.91954	3.56611	1.01244
	3.36523	0.83602	3.41035	0.905216	3.54654	1.01278
	3.34488	0.817093	3.3902	0.889245	3.52689	1.01063
	3.32444	0.796862	3.36997	0.871694	3.50718	1.00604
	3.30392	0.775223	3.34965	0.852605	3.4874	0.999084
	3.28331	0.752517	3.32925	0.832034	3.46754	0.989921
	3.26261	0.728838	3.30876	0.810197	3.44761	0.978595
	3.24181	0.704151	3.28818	0.787101	3.4276	0.965246
	3.22092	0.678825	3.26751	0.762932	3.40752	0.950092
	3.19993	0.653041	3.24674	0.73787	3.38735	0.933238
	3.17884	0.626797	3.22589	0.711934	3.3671	0.914782
	3.15766	0.600268	3.20493	0.685468	3.34676	0.894792
	3.13637	0.573731	3.18388	0.658534	3.32634	0.873257
	3.11498	0.547801	3.16273	0.631504	3.30583	0.850306
	3.09348	0.522608	3.14148	0.604339	3.28523	0.826028
	3.07187	0.498589	3.12012	0.577423	3.26454	0.80056
	3.05016	0.47576	3.09866	0.551113	3.24376	0.774114
	3.02834	0.454748	3.0771	0.525603	3.22288	0.746758
	3.0064	0.436051	3.05542	0.501209	3.2019	0.718817
	2.98435	0.420918	3.03363	0.478076	3.18083	0.690328
	2.96218	0.410911	3.01173	0.456338	3.15966	0.661606
	2.9399	0.408092	2.98972	0.43642	3.13838	0.632751
	2.91749	0.414438	2.9676	0.419052	3.117	0.604057
	2.89497	0.430405	2.94535	0.405015	3.09552	0.575577
	2.87232	0.4534	2.92299	0.395118	3.07393	0.547445
	2.84954	0.477946	2.9005	0.38972	3.05223	0.519808
	2.82665	0.496621	2.8779	0.388221	3.03042	0.492764
	2.80362	0.502262	2.85517	0.388275	3.0085	0.466409
	2.78046	0.491704	2.83231	0.386868	2.98647	0.440845
	2.75717	0.465385	2.80933	0.380851	2.96431	0.416078
	2.73375	0.428336	2.78622	0.368327	2.94205	0.392157
	2.71019	0.386976	2.76298	0.349275	2.91966	0.369095
	2.6865	0.346873	2.7396	0.325679	2.89715	0.346946
	2.66266	0.311785	2.71609	0.300541	2.87452	0.32564
	2.63869	0.283119	2.69244	0.276629	2.85176	0.30529
	2.61457	0.260017	2.66866	0.255741	2.82888	0.285834
	2.59031	0.240829	2.64473	0.238517	2.80587	0.267302
	2.56591	0.223662	2.62066	0.224198	2.78273	0.249639
	2.54135	0.206916	2.59646	0.211858	2.75946	0.232899
	2.51665	0.189827	2.5721	0.199945	2.73605	0.216965
	2.4918	0.171803	2.5476	0.187603	2.71251	0.201779
	2.4668	0.153135	2.52295	0.174217	2.68884	0.187388
	2.44164	0.134489	2.49814	0.159846	2.66502	0.173757
	2.41632	0.11665	2.47319	0.144575	2.64107	0.160852
	2.39085	0.100222	2.44809	0.129072	2.61697	0.148687
	2.36521	0.0856441	2.42283	0.113767	2.59273	0.137166
	2.33942	0.072983	2.39741	0.0993786	2.56835	0.12631
	2.31346	0.0624129	2.37183	0.0863528	2.54382	0.116173
	2.28734	0.0535733	2.34609	0.0748178	2.51913	0.106649
	2.26105	0.0463566	2.32019	0.0649329	2.4943	0.0977447
	2.23459	0.0402657	2.29413	0.0564648	2.46932	0.0894574
	2.20797	0.0349903	2.26789	0.0493034	2.44418	0.0816967
	2.18117	0.030473	2.2415	0.0432088	2.41888	0.0744783
	2.15419	0.0265909	2.21493	0.0379274	2.39343	0.0678569
	2.12705	0.0233077	2.18819	0.0333567	2.36782	0.0617453
	2.09972	0.0205316	2.16128	0.029404	2.34205	0.0561049
	2.07222	0.018171	2.13419	0.0259186	2.31611	0.0509727
	2.04453	0.0160142	2.10693	0.0228162	2.29001	0.0462001
	2.01667	0.0143315	2.07948	0.0202997	2.26375	0.0418527
	1.98862	0.0129329	2.05186	0.0181102	2.23731	0.0378483
	1.96038	0.0119576	2.02406	0.0162337	2.21071	0.0341994
	1.93196	0.0112424	1.99607	0.0146813	2.18394	0.0308136
			1.9679	0.0135492	2.15699	0.0277047
			1.93954	0.012705	2.12986	0.0248422
			1.91099	0.0122608	2.10256	0.0222571
			1.88226	0.0119866	2.07508	0.0199525
					2.04742	0.0178385
					2.01958	0.0159159
					1.99155	0.0141985
					1.96334	0.0126729
					1.93495	0.011205
					1.90636	0.00987434
					1.87758	0.00859717
					1.84861	0.00748167
					1.81945	0.00651287
					1.79009	0.0056414
					1.76053	0.00488973
					1.73077	0.0042507
					1.70081	0.00371874
					1.67065	0.0033143

## Sheet: Figure 3
	Figure 3
	Time	Abundance
	0.092	6546
	0.096	6483
	0.1	6387
	0.104	6415
	0.108	6349
	0.113	6179
	0.117	6974
	0.121	6038
	0.125	6436
	0.13	5715
	0.134	6579
	0.138	6830
	0.142	6769
	0.147	7752
	0.151	7550
	0.155	6954
	0.159	6976
	0.163	7257
	0.168	5753
	0.172	7188
	0.176	7353
	0.18	6352
	0.185	6797
	0.189	6140
	0.193	6933
	0.197	6625
	0.202	6650
	0.206	6925
	0.21	6891
	0.214	6414
	0.218	6171
	0.223	5652
	0.227	6578
	0.231	6881
	0.235	6792
	0.24	5532
	0.244	6129
	0.248	6920
	0.252	6553
	0.256	4462
	0.261	4947
	0.265	5495
	0.269	5591
	0.273	5406
	0.278	4196
	0.282	5157
	0.286	5865
	0.29	4868
	0.295	5859
	0.299	6328
	0.303	6150
	0.307	5296
	0.311	4847
	0.316	5178
	0.32	4840
	0.324	5455
	0.328	5352
	0.333	6106
	0.337	5493
	0.341	5421
	0.345	5068
	0.35	4876
	0.354	5518
	0.358	4408
	0.362	4599
	0.366	4803
	0.371	5707
	0.375	5679
	0.379	5350
	0.383	5222
	0.388	5439
	0.392	4252
	0.396	4161
	0.4	4824
	0.404	5243
	0.409	4452
	0.413	4722
	0.417	5807
	0.421	4761
	0.426	4334
	0.43	3954
	0.434	5195
	0.438	4187
	0.443	4545
	0.447	4858
	0.451	3829
	0.455	4207
	0.459	4183
	0.464	4790
	0.468	3953
	0.472	4977
	0.476	4310
	0.481	3830
	0.485	4537
	0.489	4931
	0.493	4446
	0.498	4543
	0.502	4553
	0.506	4188
	0.51	3853
	0.514	3277
	0.519	4690
	0.523	5502
	0.527	4337
	0.531	4741
	0.536	3966
	0.54	4167
	0.544	3912
	0.548	4119
	0.552	3840
	0.557	3963
	0.561	4538
	0.565	5175
	0.569	4983
	0.574	3723
	0.578	3872
	0.582	3866
	0.586	4754
	0.591	4812
	0.595	4257
	0.599	4024
	0.603	4490
	0.607	4330
	0.612	5046
	0.616	4099
	0.62	3208
	0.624	4625
	0.629	4727
	0.633	3421
	0.637	3773
	0.641	4315
	0.646	3643
	0.65	4545
	0.654	4049
	0.658	4507
	0.662	3598
	0.667	4833
	0.671	3712
	0.675	3638
	0.679	3889
	0.684	3966
	0.688	4480
	0.692	4103
	0.696	4564
	0.701	3735
	0.705	3292
	0.709	4043
	0.713	3121
	0.717	4153
	0.722	4112
	0.726	3770
	0.73	3335
	0.734	4085
	0.739	5544
	0.743	3879
	0.747	3636
	0.751	4212
	0.755	4240
	0.76	3024
	0.764	2719
	0.768	4100
	0.772	4235
	0.777	4382
	0.781	4951
	0.785	4373
	0.789	3802
	0.794	3907
	0.798	4409
	0.802	3494
	0.806	4016
	0.81	4147
	0.815	4440
	0.819	3936
	0.823	3146
	0.827	3368
	0.832	3677
	0.836	2473
	0.84	3561
	0.844	3519
	0.849	3401
	0.853	2485
	0.857	4108
	0.861	3051
	0.865	3220
	0.87	4172
	0.874	3408
	0.878	3481
	0.882	4488
	0.887	3692
	0.891	3873
	0.895	3501
	0.899	3207
	0.903	4691
	0.908	3910
	0.912	3400
	0.916	2933
	0.92	3479
	0.925	3596
	0.929	4500
	0.933	3805
	0.937	4619
	0.942	3542
	0.946	3963
	0.95	3942
	0.954	3650
	0.958	3827
	0.963	3687
	0.967	2859
	0.971	3023
	0.975	3711
	0.98	3239
	0.984	3704
	0.988	3560
	0.992	3785
	0.997	3334
	1.001	3268
	1.005	3890
	1.009	4927
	1.013	3882
	1.018	3445
	1.022	2782
	1.026	3796
	1.03	3742
	1.035	5018
	1.039	4209
	1.043	3061
	1.047	4066
	1.051	3365
	1.056	4048
	1.06	3899
	1.064	3603
	1.068	3936
	1.073	3843
	1.077	4637
	1.081	4224
	1.085	3203
	1.09	3313
	1.094	3226
	1.098	3014
	1.102	3886
	1.106	3431
	1.111	3760
	1.115	3586
	1.119	4600
	1.123	3443
	1.128	2556
	1.132	3306
	1.136	3502
	1.14	3642
	1.145	3487
	1.149	3531
	1.153	3448
	1.157	3652
	1.161	2584
	1.166	3346
	1.17	3861
	1.174	3107
	1.178	2848
	1.183	3921
	1.187	3233
	1.191	4283
	1.195	2943
	1.199	3482
	1.204	3363
	1.208	2761
	1.212	3014
	1.216	3404
	1.221	2285
	1.225	2218
	1.229	3141
	1.233	3007
	1.238	3667
	1.242	3540
	1.246	3400
	1.25	3349
	1.254	0
	1.259	0
	1.263	0
	1.267	0
	1.271	0
	1.276	0
	1.28	0
	1.284	0
	1.288	0
	1.293	0
	1.297	0
	1.301	0
	1.305	0
	1.309	0
	1.314	0
	1.318	0
	1.322	0
	1.326	0
	1.331	0
	1.335	0
	1.339	0
	1.343	0
	1.347	0
	1.352	0
	1.356	0
	1.36	0
	1.364	0
	1.369	0
	1.373	0
	1.377	0
	1.381	0
	1.386	0
	1.39	0
	1.394	0
	1.398	0
	1.402	0
	1.407	0
	1.411	0
	1.415	0
	1.419	0
	1.424	0
	1.428	0
	1.432	0
	1.436	0
	1.441	0
	1.445	0
	1.449	0
	1.453	0
	1.457	0
	1.462	0
	1.466	0
	1.47	0
	1.474	0
	1.479	0
	1.483	0
	1.487	0
	1.491	0
	1.495	0
	1.5	0
	1.504	0
	1.508	0
	1.512	0
	1.517	0
	1.521	0
	1.525	0
	1.529	0
	1.534	0
	1.538	0
	1.542	0
	1.546	0
	1.55	0
	1.555	0
	1.559	0
	1.563	0
	1.567	0
	1.572	0
	1.576	0
	1.58	0
	1.584	0
	1.589	0
	1.593	0
	1.597	0
	1.601	0
	1.605	0
	1.61	0
	1.614	0
	1.618	0
	1.622	0
	1.627	0
	1.631	0
	1.635	0
	1.639	0
	1.643	0
	1.648	0
	1.652	0
	1.656	0
	1.66	0
	1.665	0
	1.669	0
	1.673	0
	1.677	0
	1.682	0
	1.686	0
	1.69	0
	1.694	0
	1.698	0
	1.703	0
	1.707	0
	1.711	0
	1.715	0
	1.72	0
	1.724	0
	1.728	0
	1.732	0
	1.737	0
	1.741	0
	1.745	0
	1.749	0
	1.753	0
	1.758	0
	1.762	0
	1.766	0
	1.77	0
	1.775	0
	1.779	0
	1.783	0
	1.787	0
	1.791	0
	1.796	0
	1.8	0
	1.804	0
	1.808	0
	1.813	0
	1.817	0
	1.821	0
	1.825	0
	1.83	0
	1.834	0
	1.838	0
	1.842	0
	1.846	0
	1.851	0
	1.855	0
	1.859	0
	1.863	0
	1.868	0
	1.872	0
	1.876	0
	1.88	0
	1.885	0
	1.889	0
	1.893	0
	1.897	0
	1.901	0
	1.906	0
	1.91	0
	1.914	0
	1.918	0
	1.923	0
	1.927	0
	1.931	0
	1.935	0
	1.939	0
	1.944	0
	1.948	0
	1.952	0
	1.956	0
	1.961	0
	1.965	0
	1.969	0
	1.973	0
	1.978	0
	1.982	0
	1.986	0
	1.99	0
	1.994	0
	1.999	0
	2.003	0
	2.007	0
	2.011	0
	2.016	0
	2.02	0
	2.024	0
	2.028	0
	2.033	0
	2.037	0
	2.041	0
	2.045	0
	2.049	0
	2.054	0
	2.058	0
	2.062	0
	2.066	0
	2.071	0
	2.075	0
	2.079	0
	2.083	0
	2.087	0
	2.092	0
	2.096	0
	2.1	0
	2.104	0
	2.109	0
	2.113	0
	2.117	0
	2.121	0
	2.126	0
	2.13	0
	2.134	0
	2.138	0
	2.142	0
	2.147	0
	2.151	0
	2.155	0
	2.159	0
	2.164	0
	2.168	0
	2.172	0
	2.176	0
	2.181	0
	2.185	0
	2.189	0
	2.193	0
	2.197	0
	2.202	0
	2.206	0
	2.21	0
	2.214	0
	2.219	0
	2.223	0
	2.227	0
	2.231	0
	2.235	0
	2.24	0
	2.244	0
	2.248	0
	2.252	0
	2.257	0
	2.261	0
	2.265	0
	2.269	0
	2.274	0
	2.278	0
	2.282	0
	2.286	0
	2.29	0
	2.295	0
	2.299	0
	2.303	0
	2.307	0
	2.312	0
	2.316	0
	2.32	0
	2.324	0
	2.329	0
	2.333	0
	2.337	0
	2.341	0
	2.345	0
	2.35	0
	2.354	0
	2.358	0
	2.362	0
	2.367	0
	2.371	0
	2.375	0
	2.379	0
	2.384	0
	2.388	0
	2.392	0
	2.396	0
	2.4	0
	2.405	0
	2.409	0
	2.413	0
	2.417	0
	2.422	0
	2.426	0
	2.43	0
	2.434	0
	2.438	0
	2.443	0
	2.447	0
	2.451	0
	2.455	0
	2.46	0
	2.464	0
	2.468	0
	2.472	0
	2.477	0
	2.481	0
	2.485	0
	2.489	0
	2.493	0
	2.498	0
	2.502	0
	2.506	0
	2.51	0
	2.515	0
	2.519	0
	2.523	0
	2.527	0
	2.532	0
	2.536	0
	2.54	0
	2.544	0
	2.548	0
	2.553	0
	2.557	0
	2.561	0
	2.565	0
	2.57	0
	2.574	0
	2.578	0
	2.582	0
	2.586	0
	2.591	0
	2.595	0
	2.599	0
	2.603	0
	2.608	0
	2.612	0
	2.616	0
	2.62	0
	2.625	0
	2.629	0
	2.633	0
	2.637	0
	2.641	0
	2.646	0
	2.65	0
	2.654	0
	2.658	0
	2.663	0
	2.667	0
	2.671	0
	2.675	0
	2.68	0
	2.684	0
	2.688	0
	2.692	0
	2.696	0
	2.701	0
	2.705	0
	2.709	0
	2.713	0
	2.718	0
	2.722	0
	2.726	0
	2.73	0
	2.734	0
	2.739	0
	2.743	0
	2.747	0
	2.751	0
	2.756	0
	2.76	0
	2.764	0
	2.768	0
	2.773	0
	2.777	0
	2.781	0
	2.785	0
	2.789	0
	2.794	0
	2.798	0
	2.802	0
	2.806	0
	2.811	0
	2.815	0
	2.819	0
	2.823	0
	2.828	0
	2.832	0
	2.836	0
	2.84	0
	2.844	0
	2.849	0
	2.853	0
	2.857	0
	2.861	0
	2.866	0
	2.87	0
	2.874	0
	2.878	0
	2.882	0
	2.887	0
	2.891	0
	2.895	0
	2.899	0
	2.904	0
	2.908	0
	2.912	0
	2.916	0
	2.921	0
	2.925	0
	2.929	0
	2.933	0
	2.937	0
	2.942	0
	2.946	0
	2.95	0
	2.954	0
	2.959	0
	2.963	0
	2.967	0
	2.971	0
	2.976	0
	2.98	0
	2.984	0
	2.988	0
	2.992	0
	2.997	0
	3.001	0
	3.005	0
	3.009	0
	3.014	0
	3.018	0
	3.022	0
	3.026	4623
	3.03	5216
	3.035	5407
	3.039	5619
	3.043	4134
	3.047	4749
	3.052	4850
	3.056	5257
	3.06	5478
	3.064	5391
	3.069	4573
	3.073	4223
	3.077	4790
	3.081	4630
	3.085	4825
	3.09	4993
	3.094	4155
	3.098	4475
	3.102	4025
	3.107	4654
	3.111	3440
	3.115	4747
	3.119	4329
	3.123	4315
	3.128	4810
	3.132	4750
	3.136	3729
	3.14	4567
	3.145	4966
	3.149	5786
	3.153	5192
	3.157	4752
	3.162	4777
	3.166	4269
	3.17	4704
	3.174	3287
	3.178	4966
	3.183	4486
	3.187	3673
	3.191	4012
	3.195	4333
	3.2	4892
	3.204	3699
	3.208	4012
	3.212	4881
	3.217	4414
	3.221	4999
	3.225	5697
	3.229	5452
	3.233	4396
	3.238	4145
	3.242	4934
	3.246	5055
	3.25	5198
	3.255	5066
	3.259	4662
	3.263	3778
	3.267	4359
	3.272	4864
	3.276	4314
	3.28	4240
	3.284	4413
	3.288	4263
	3.293	4947
	3.297	5008
	3.301	4604
	3.305	4624
	3.31	4938
	3.314	4622
	3.318	4640
	3.322	5554
	3.326	5107
	3.331	5411
	3.335	4213
	3.339	5753
	3.343	4773
	3.348	5567
	3.352	6553
	3.356	5741
	3.36	5344
	3.365	6055
	3.369	5457
	3.373	5627
	3.377	6151
	3.381	5871
	3.386	5854
	3.39	6655
	3.394	6857
	3.398	5182
	3.403	5149
	3.407	6573
	3.411	5546
	3.415	5834
	3.42	5417
	3.424	6475
	3.428	5899
	3.432	5935
	3.436	6601
	3.441	7380
	3.445	6780
	3.449	5447
	3.453	6701
	3.458	6541
	3.462	6114
	3.466	5814
	3.47	6662
	3.474	6598
	3.479	6950
	3.483	7676
	3.487	6968
	3.491	7182
	3.496	10517
	3.5	13259
	3.504	14184
	3.508	13308
	3.513	11823
	3.517	9500
	3.521	9242
	3.525	7240
	3.529	7453
	3.534	6184
	3.538	7345
	3.542	13018
	3.546	16491
	3.551	17976
	3.555	14867
	3.559	11082
	3.563	11483
	3.568	10678
	3.572	9438
	3.576	8808
	3.58	7988
	3.584	7487
	3.589	9054
	3.593	6923
	3.597	6914
	3.601	7743
	3.606	6920
	3.61	6520
	3.614	7742
	3.618	7877
	3.622	7111
	3.627	6385
	3.631	7275
	3.635	7024
	3.639	6946
	3.644	7272
	3.648	7075
	3.652	6610
	3.656	7478
	3.661	6453
	3.665	7189
	3.669	5822
	3.673	6172
	3.677	7154
	3.682	7866
	3.686	7412
	3.69	6478
	3.694	6303
	3.699	6309
	3.703	7630
	3.707	7713
	3.711	6767
	3.716	7114
	3.72	6188
	3.724	6300
	3.728	8209
	3.732	6981
	3.737	6145
	3.741	7652
	3.745	7709
	3.749	8900
	3.754	7429
	3.758	9400
	3.762	6518
	3.766	6515
	3.77	7153
	3.775	5882
	3.779	6451
	3.783	6590
	3.787	5589
	3.792	5947
	3.796	6577
	3.8	5681
	3.804	6016
	3.809	5728
	3.813	6328
	3.817	6417
	3.821	6805
	3.825	6463
	3.83	7617
	3.834	6197
	3.838	6056
	3.842	6227
	3.847	5382
	3.851	5479
	3.855	6514
	3.859	6651
	3.864	6093
	3.868	7322
	3.872	5246
	3.876	6592
	3.88	6334
	3.885	6982
	3.889	5862
	3.893	6408
	3.897	5255
	3.902	5132
	3.906	6604
	3.91	6198
	3.914	6587
	3.918	6521
	3.923	6173
	3.927	6726
	3.931	7753
	3.935	6647
	3.94	6179
	3.944	5478
	3.948	5541
	3.952	6031
	3.957	5746
	3.961	6996
	3.965	5589
	3.969	5975
	3.973	6384
	3.978	6143
	3.982	7417
	3.986	6193
	3.99	6529
	3.995	5852
	3.999	6902
	4.003	11218
	4.007	15855
	4.012	17745
	4.016	17242
	4.02	14425
	4.024	9977
	4.028	10646
	4.033	9355
	4.037	7892
	4.041	7553
	4.045	7867
	4.05	7413
	4.054	7723
	4.058	7644
	4.062	7088
	4.066	7529
	4.071	5441
	4.075	7025
	4.079	6371
	4.083	5745
	4.088	5863
	4.092	5901
	4.096	7054
	4.1	6657
	4.105	5614
	4.109	5951
	4.113	6999
	4.117	6893
	4.121	7020
	4.126	6464
	4.13	8225
	4.134	5607
	4.138	5329
	4.143	5349
	4.147	6606
	4.151	6389
	4.155	7140
	4.16	7239
	4.164	6393
	4.168	6531
	4.172	6283
	4.176	5677
	4.181	5972
	4.185	6687
	4.189	6490
	4.193	5940
	4.198	5357
	4.202	5774
	4.206	6215
	4.21	6225
	4.215	5305
	4.219	6296
	4.223	6160
	4.227	5942
	4.231	5931
	4.236	7555
	4.24	7651
	4.244	7062
	4.248	6605
	4.253	5989
	4.257	4975
	4.261	5945
	4.265	5607
	4.269	5697
	4.274	7299
	4.278	6967
	4.282	5386
	4.286	6136
	4.291	5880
	4.295	5966
	4.299	5104
	4.303	5101
	4.308	6318
	4.312	6089
	4.316	5412
	4.32	5944
	4.324	6029
	4.329	4930
	4.333	6007
	4.337	5807
	4.341	5907
	4.346	6616
	4.35	6026
	4.354	4785
	4.358	5812
	4.362	5700
	4.367	5505
	4.371	5920
	4.375	4635
	4.379	6969
	4.384	5198
	4.388	5533
	4.392	4613
	4.396	6737
	4.401	6237
	4.405	5103
	4.409	6416
	4.413	6963
	4.417	7037
	4.422	8164
	4.426	8053
	4.43	6740
	4.434	7319
	4.439	6605
	4.443	5621
	4.447	5859
	4.451	5916
	4.456	5298
	4.46	4718
	4.464	4639
	4.468	6148
	4.472	6084
	4.477	5493
	4.481	6090
	4.485	4898
	4.489	7273
	4.494	7871
	4.498	6738
	4.502	6338
	4.506	6274
	4.511	6405
	4.515	7262
	4.519	7036
	4.523	8887
	4.527	10272
	4.532	9534
	4.536	8943
	4.54	7560
	4.544	8301
	4.549	8389
	4.553	6140
	4.557	7109
	4.561	5190
	4.565	5514
	4.57	5453
	4.574	5796
	4.578	5811
	4.582	5154
	4.587	5768
	4.591	5946
	4.595	4937
	4.599	6102
	4.604	6224
	4.608	6057
	4.612	5042
	4.616	5764
	4.62	5660
	4.625	4687
	4.629	6756
	4.633	5642
	4.637	5852
	4.642	5439
	4.646	4970
	4.65	6543
	4.654	5926
	4.659	7155
	4.663	7183
	4.667	8025
	4.671	8302
	4.675	9156
	4.68	5664
	4.684	6607
	4.688	6184
	4.692	6050
	4.697	6348
	4.701	5507
	4.705	6007
	4.709	5628
	4.713	5005
	4.718	5587
	4.722	5074
	4.726	6998
	4.73	4792
	4.735	6306
	4.739	5137
	4.743	6659
	4.747	5487
	4.752	5734
	4.756	6268
	4.76	5241
	4.764	5863
	4.768	4506
	4.773	5106
	4.777	5825
	4.781	5102
	4.785	5150
	4.79	5727
	4.794	6082
	4.798	5950
	4.802	6517
	4.807	5280
	4.811	4760
	4.815	5008
	4.819	5253
	4.823	6194
	4.828	5801
	4.832	5415
	4.836	5285
	4.84	5618
	4.845	5042
	4.849	4570
	4.853	6265
	4.857	4200
	4.861	5992
	4.866	6242
	4.87	5548
	4.874	5622
	4.878	6409
	4.883	5974
	4.887	4185
	4.891	6898
	4.895	5247
	4.9	6551
	4.904	7628
	4.908	7651
	4.912	8046
	4.916	6690
	4.921	6900
	4.925	6322
	4.929	6058
	4.933	6747
	4.938	6760
	4.942	5704
	4.946	5879
	4.95	6381
	4.955	6898
	4.959	10146
	4.963	12791
	4.967	14438
	4.971	12291
	4.976	9013
	4.98	6601
	4.984	5138
	4.988	5865
	4.993	7261
	4.997	6997
	5.001	6407
	5.005	5611
	5.009	5277
	5.014	5781
	5.018	5964
	5.022	8907
	5.026	9501
	5.031	9129
	5.035	10903
	5.039	7763
	5.043	6520
	5.048	6456
	5.052	5789
	5.056	4986
	5.06	4196
	5.064	4839
	5.069	5403
	5.073	5206
	5.077	5145
	5.081	4685
	5.086	5152
	5.09	5635
	5.094	5797
	5.098	6202
	5.103	6302
	5.107	4655
	5.111	6470
	5.115	5970
	5.119	5130
	5.124	5111
	5.128	5405
	5.132	5973
	5.136	5368
	5.141	5133
	5.145	5682
	5.149	5527
	5.153	4785
	5.157	5231
	5.162	7156
	5.166	6895
	5.17	6734
	5.174	6646
	5.179	6786
	5.183	5590
	5.187	6171
	5.191	6027
	5.196	5170
	5.2	5877
	5.204	6375
	5.208	5464
	5.212	6903
	5.217	5258
	5.221	5939
	5.225	6175
	5.229	5317
	5.234	6208
	5.238	5403
	5.242	7348
	5.246	4995
	5.251	6321
	5.255	5404
	5.259	6303
	5.263	6170
	5.267	6588
	5.272	4843
	5.276	5416
	5.28	6336
	5.284	4873
	5.289	6032
	5.293	6049
	5.297	6422
	5.301	5654
	5.305	6302
	5.31	5139
	5.314	5223
	5.318	5694
	5.322	5713
	5.327	5224
	5.331	5935
	5.335	5669
	5.339	5345
	5.344	5457
	5.348	6110
	5.352	5363
	5.356	4781
	5.36	5749
	5.365	5006
	5.369	6137
	5.373	6993
	5.377	5867
	5.382	6237
	5.386	5528
	5.39	6556
	5.394	4879
	5.399	6808
	5.403	5064
	5.407	5271
	5.411	5886
	5.415	5761
	5.42	5558
	5.424	5234
	5.428	5653
	5.432	5607
	5.437	6084
	5.441	7981
	5.445	8778
	5.449	8742
	5.453	8803
	5.458	6959
	5.462	6681
	5.466	7057
	5.47	8953
	5.475	10326
	5.479	9634
	5.483	8348
	5.487	6277
	5.492	6359
	5.496	5473
	5.5	6881
	5.504	4875
	5.508	5028
	5.513	5863
	5.517	5235
	5.521	5467
	5.525	5141
	5.53	6895
	5.534	7733
	5.538	7714
	5.542	7491
	5.547	4914
	5.551	4909
	5.555	5814
	5.559	4774
	5.563	5003
	5.568	4772
	5.572	5148
	5.576	5011
	5.58	5645
	5.585	6088
	5.589	6146
	5.593	5767
	5.597	7410
	5.601	6473
	5.606	7263
	5.61	5106
	5.614	5472
	5.618	6808
	5.623	4745
	5.627	6800
	5.631	7154
	5.635	5664
	5.64	6070
	5.644	5311
	5.648	6608
	5.652	4880
	5.656	5189
	5.661	5154
	5.665	7003
	5.669	5516
	5.673	5782
	5.678	5991
	5.682	5672
	5.686	4821
	5.69	6150
	5.695	6150
	5.699	5443
	5.703	5451
	5.707	5783
	5.711	5178
	5.716	6031
	5.72	6304
	5.724	4784
	5.728	4619
	5.733	5103
	5.737	5603
	5.741	6051
	5.745	6377
	5.749	6110
	5.754	5687
	5.758	4583
	5.762	4735
	5.766	5550
	5.771	5268
	5.775	4231
	5.779	5028
	5.783	5181
	5.788	4917
	5.792	6986
	5.796	5687
	5.8	6315
	5.804	5013
	5.809	5623
	5.813	6067
	5.817	5691
	5.821	5836
	5.826	5358
	5.83	5038
	5.834	6154
	5.838	6335
	5.843	6350
	5.847	6317
	5.851	5807
	5.855	5021
	5.859	6102
	5.864	7563
	5.868	4535
	5.872	4944
	5.876	4971
	5.881	4956
	5.885	5069
	5.889	5582
	5.893	5812
	5.898	5423
	5.902	6261
	5.906	5676
	5.91	5806
	5.914	5096
	5.919	6161
	5.923	4994
	5.927	4940
	5.931	5597
	5.936	4508
	5.94	5661
	5.944	6364
	5.948	4765
	5.952	4530
	5.957	4534
	5.961	5252
	5.965	5198
	5.969	6425
	5.974	6438
	5.978	5556
	5.982	5536
	5.986	5981
	5.991	5265
	5.995	6028
	5.999	5553
	6.003	5399
	6.007	6416
	6.012	5478
	6.016	5515
	6.02	6024
	6.024	5462
	6.029	4585
	6.033	5944
	6.037	5233
	6.041	5147
	6.046	5977
	6.05	5345
	6.054	5352
	6.058	6831
	6.062	8707
	6.067	13751
	6.071	16429
	6.075	13506
	6.079	10530
	6.084	7173
	6.088	5557
	6.092	6721
	6.096	6527
	6.1	8051
	6.105	8050
	6.109	6407
	6.113	5834
	6.117	5970
	6.122	4988
	6.126	5536
	6.13	6089
	6.134	5161
	6.139	5194
	6.143	5441
	6.147	6461
	6.151	5862
	6.155	6136
	6.16	5174
	6.164	5244
	6.168	5700
	6.172	4790
	6.177	5109
	6.181	5770
	6.185	6364
	6.189	5838
	6.194	5155
	6.198	4843
	6.202	6691
	6.206	7987
	6.21	5847
	6.215	5031
	6.219	6553
	6.223	5850
	6.227	5334
	6.232	5674
	6.236	5628
	6.24	5229
	6.244	5078
	6.248	6708
	6.253	4902
	6.257	5465
	6.261	5287
	6.265	5798
	6.27	5608
	6.274	5956
	6.278	5595
	6.282	5313
	6.287	4493
	6.291	5039
	6.295	6666
	6.299	6789
	6.303	5496
	6.308	5889
	6.312	5377
	6.316	4763
	6.32	5677
	6.325	5184
	6.329	4838
	6.333	6281
	6.337	5902
	6.341	6104
	6.346	5487
	6.35	5025
	6.354	6350
	6.358	7762
	6.363	8275
	6.367	8145
	6.371	6144
	6.375	6206
	6.38	5668
	6.384	5967
	6.388	4729
	6.392	5136
	6.396	5679
	6.401	5591
	6.405	5209
	6.409	6306
	6.413	4861
	6.418	5762
	6.422	6423
	6.426	5136
	6.43	7748
	6.435	6595
	6.439	7900
	6.443	7800
	6.447	6194
	6.451	7190
	6.456	7385
	6.46	6748
	6.464	5765
	6.468	6239
	6.473	4834
	6.477	5332
	6.481	7128
	6.485	7600
	6.49	7617
	6.494	6575
	6.498	6159
	6.502	4514
	6.506	5715
	6.511	3896
	6.515	6082
	6.519	4890
	6.523	5341
	6.528	5189
	6.532	7393
	6.536	7960
	6.54	7032
	6.544	6418
	6.549	6063
	6.553	7560
	6.557	9264
	6.561	10769
	6.566	14584
	6.57	12759
	6.574	11330
	6.578	9688
	6.583	7411
	6.587	7930
	6.591	5831
	6.595	8828
	6.599	6208
	6.604	6715
	6.608	6599
	6.612	5427
	6.616	7362
	6.621	7141
	6.625	7219
	6.629	8522
	6.633	9566
	6.638	9037
	6.642	9135
	6.646	8073
	6.65	6798
	6.654	4786
	6.659	5914
	6.663	6294
	6.667	6101
	6.671	5546
	6.676	6082
	6.68	6940
	6.684	5782
	6.688	5796
	6.692	5897
	6.697	5399
	6.701	6423
	6.705	5364
	6.709	5406
	6.714	6059
	6.718	6240
	6.722	6393
	6.726	6661
	6.731	5341
	6.735	6995
	6.739	5730
	6.743	5530
	6.747	6832
	6.752	5626
	6.756	6834
	6.76	5123
	6.764	5993
	6.769	6371
	6.773	5011
	6.777	5840
	6.781	6027
	6.786	5788
	6.79	6001
	6.794	5426
	6.798	6235
	6.802	5807
	6.807	6269
	6.811	7110
	6.815	5966
	6.819	6673
	6.824	8578
	6.828	8007
	6.832	8567
	6.836	7387
	6.84	6197
	6.845	5481
	6.849	6347
	6.853	6213
	6.857	6883
	6.862	6229
	6.866	5842
	6.87	7685
	6.874	8603
	6.879	7651
	6.883	6062
	6.887	6597
	6.891	6194
	6.895	7890
	6.9	8450
	6.904	8350
	6.908	7802
	6.912	7906
	6.917	7998
	6.921	8724
	6.925	7876
	6.929	7566
	6.934	5924
	6.938	7546
	6.942	7779
	6.946	7777
	6.95	7753
	6.955	8355
	6.959	6798
	6.963	6595
	6.967	6148
	6.972	6242
	6.976	6448
	6.98	8187
	6.984	10222
	6.988	11417
	6.993	11714
	6.997	8969
	7.001	7428
	7.005	6350
	7.01	6675
	7.014	5570
	7.018	6477
	7.022	5566
	7.027	5899
	7.031	6414
	7.035	6267
	7.039	6841
	7.043	6789
	7.048	5625
	7.052	6264
	7.056	6534
	7.06	6530
	7.065	5180
	7.069	7519
	7.073	7242
	7.077	6697
	7.082	6961
	7.086	7008
	7.09	5612
	7.094	6525
	7.098	6778
	7.103	6836
	7.107	6260
	7.111	5102
	7.115	8732
	7.12	13231
	7.124	15702
	7.128	14267
	7.132	9100
	7.136	8575
	7.141	6549
	7.145	5754
	7.149	5894
	7.153	6358
	7.158	5814
	7.162	5743
	7.166	6716
	7.17	6793
	7.175	7198
	7.179	7845
	7.183	7267
	7.187	8588
	7.191	8825
	7.196	8596
	7.2	7143
	7.204	6271
	7.208	6338
	7.213	6660
	7.217	6452
	7.221	6575
	7.225	7827
	7.23	8331
	7.234	7387
	7.238	8700
	7.242	6093
	7.246	6488
	7.251	6951
	7.255	6461
	7.259	6892
	7.263	6823
	7.268	8871
	7.272	9538
	7.276	9953
	7.28	8347
	7.284	8929
	7.289	7436
	7.293	9230
	7.297	8946
	7.301	7720
	7.306	6591
	7.31	7052
	7.314	6767
	7.318	6288
	7.323	6872
	7.327	7143
	7.331	6810
	7.335	7628
	7.339	7712
	7.344	7818
	7.348	6526
	7.352	7632
	7.356	6035
	7.361	8348
	7.365	7219
	7.369	7208
	7.373	7348
	7.378	6470
	7.382	7122
	7.386	6595
	7.39	7122
	7.394	7782
	7.399	8518
	7.403	7203
	7.407	6541
	7.411	7990
	7.416	6999
	7.42	6559
	7.424	7367
	7.428	6234
	7.432	7711
	7.437	7568
	7.441	6767
	7.445	6068
	7.449	6301
	7.454	8596
	7.458	7235
	7.462	7478
	7.466	7863
	7.471	8410
	7.475	10106
	7.479	11123
	7.483	9450
	7.487	8765
	7.492	8783
	7.496	6165
	7.5	6906
	7.504	7204
	7.509	9523
	7.513	12914
	7.517	16017
	7.521	15440
	7.526	11360
	7.53	8236
	7.534	8350
	7.538	5049
	7.542	7379
	7.547	8733
	7.551	12668
	7.555	13840
	7.559	12256
	7.564	11648
	7.568	10907
	7.572	11059
	7.576	10230
	7.58	9628
	7.585	10310
	7.589	9896
	7.593	8154
	7.597	10738
	7.602	9736
	7.606	8252
	7.61	8621
	7.614	7278
	7.619	9084
	7.623	9476
	7.627	8800
	7.631	10192
	7.635	7824
	7.64	8101
	7.644	8953
	7.648	7878
	7.652	7790
	7.657	7220
	7.661	8390
	7.665	8771
	7.669	8854
	7.674	6804
	7.678	8034
	7.682	7271
	7.686	6961
	7.69	6440
	7.695	6652
	7.699	6212
	7.703	7296
	7.707	7406
	7.712	8105
	7.716	6121
	7.72	6889
	7.724	6788
	7.729	6813
	7.733	7452
	7.737	7362
	7.741	8250
	7.745	8727
	7.75	8018
	7.754	7769
	7.758	7693
	7.762	6734
	7.767	7071
	7.771	7041
	7.775	7432
	7.779	6675
	7.783	7312
	7.788	7601
	7.792	6595
	7.796	7344
	7.8	7587
	7.805	6690
	7.809	7289
	7.813	7084
	7.817	8394
	7.822	8072
	7.826	7112
	7.83	6948
	7.834	7191
	7.838	7432
	7.843	5541
	7.847	7768
	7.851	6383
	7.855	7634
	7.86	7116
	7.864	7005
	7.868	6290
	7.872	6704
	7.877	7708
	7.881	7328
	7.885	8579
	7.889	5751
	7.893	7564
	7.898	7832
	7.902	8630
	7.906	8576
	7.91	8276
	7.915	7774
	7.919	7628
	7.923	7645
	7.927	8400
	7.931	8302
	7.936	7927
	7.94	7613
	7.944	8888
	7.948	8926
	7.953	11159
	7.957	13529
	7.961	18094
	7.965	20408
	7.97	16530
	7.974	12682
	7.978	9317
	7.982	9936
	7.986	8591
	7.991	7163
	7.995	9996
	7.999	8330
	8.003	10580
	8.008	10007
	8.012	10149
	8.016	8319
	8.02	8929
	8.024	7300
	8.029	8678
	8.033	10130
	8.037	9376
	8.041	10573
	8.046	8524
	8.05	7722
	8.054	8696
	8.058	8661
	8.063	9275
	8.067	9416
	8.071	10262
	8.075	8753
	8.079	8792
	8.084	9002
	8.088	9295
	8.092	9333
	8.096	8258
	8.101	9253
	8.105	9921
	8.109	8438
	8.113	9377
	8.118	9238
	8.122	7564
	8.126	7572
	8.13	7368
	8.134	7825
	8.139	7626
	8.143	7164
	8.147	8711
	8.151	9547
	8.156	8825
	8.16	9486
	8.164	11064
	8.168	9101
	8.172	7966
	8.177	7772
	8.181	7023
	8.185	7218
	8.189	7135
	8.194	6212
	8.198	7411
	8.202	6878
	8.206	7174
	8.211	6135
	8.215	5797
	8.219	6537
	8.223	6663
	8.227	6468
	8.232	6477
	8.236	7175
	8.24	6758
	8.244	6260
	8.249	6763
	8.253	7222
	8.257	8538
	8.261	8208
	8.266	7840
	8.27	7896
	8.274	8879
	8.278	7673
	8.282	7242
	8.287	6445
	8.291	5488
	8.295	7144
	8.299	6667
	8.304	6393
	8.308	7985
	8.312	7451
	8.316	7790
	8.32	7600
	8.325	6540
	8.329	6822
	8.333	9572
	8.337	8877
	8.342	10012
	8.346	7830
	8.35	7216
	8.354	9479
	8.359	8591
	8.363	10103
	8.367	10083
	8.371	8769
	8.375	7694
	8.38	7928
	8.384	6458
	8.388	5774
	8.392	7852
	8.397	9629
	8.401	8466
	8.405	6845
	8.409	5943
	8.414	6832
	8.418	8170
	8.422	10663
	8.426	11960
	8.43	9585
	8.435	8359
	8.439	9043
	8.443	10277
	8.447	9360
	8.452	6838
	8.456	9718
	8.46	7527
	8.464	9025
	8.469	8302
	8.473	10718
	8.477	7040
	8.481	7165
	8.485	7512
	8.49	7028
	8.494	6446
	8.498	6528
	8.502	8381
	8.507	8780
	8.511	9213
	8.515	8214
	8.519	7411
	8.523	5868
	8.528	7347
	8.532	7333
	8.536	7679
[truncated: 2,355 more rows]

## Sheet: Figure 4A
	Figure 4A		2020-09-01

## Sheet: Figure 4B
	Figure 4C
	Raman shift	Raman intensity
	-149.989	0.877869
	-145.112	0.33783
	-140.238	0.417847
	-135.366	0.357849
	-130.497	1.09784
	-125.631	0.0978394
	-120.768	0.477844
	-115.907	0.137878
	-111.049	0.797852
	-106.194	0.0778809
	-101.342	0.737854
	-96.4923	0.237854
	-91.6454	0.857849
	-86.8013	0.457886
	-81.9598	0.237854
	-77.1211	0.497864
	-72.2852	0.197876
	-67.4519	0.297852
	-62.6214	0.737854
	-57.7936	0.0578613
	-52.9686	0.477844
	-48.1462	0.717834
	-43.3266	0.277832
	-38.5097	0.277832
	-33.6955	0.897827
	-28.884	0.677856
	-24.0752	0.237854
	-19.2691	0.117859
	-14.4657	0.297852
	-9.665	-0.102173
	-4.86701	2.61786
	-0.0717145	11.4379
	4.72089	8.35785
	9.5108	1.35785
	14.298	1.29785
	19.0826	0.677856
	23.8644	0.597839
	28.6436	0.877869
	33.4201	0.677856
	38.1939	1.39783
	42.965	0.537842
	47.7335	0.272705
	52.4993	0.728394
	57.2625	0.924866
	62.0229	0.482117
	66.7807	0.000183105
	71.5359	0.00012207
	76.2884	0
	81.0382	2.93286
	85.7854	13.3135
	90.5299	26.1986
	95.2718	37.0089
	100.011	45.8977
	104.748	51.4282
	109.482	51.8312
	114.213	47.4094
	118.941	44.7115
	123.668	39.5695
	128.391	37.9578
	133.112	36.9319
	137.83	36.2085
	142.545	35.425
	147.258	33.3192
	151.968	30.8691
	156.676	28.1935
	161.381	26.2309
	166.084	25.7402
	170.783	24.2207
	175.48	25.2513
	180.175	24.3714
	184.867	26.2804
	189.556	24.8377
	194.243	25.4628
	198.927	27.6152
	203.609	26.8545
	208.288	26.4803
	212.964	27.0125
	217.638	25.5105
	222.309	24.1542
	226.978	25.3232
	231.644	23.4374
	236.307	24.5566
	240.968	21.6403
	245.626	21.6887
	250.282	19.5014
	254.935	18.3784
	259.586	17.6993
	264.234	16.6442
	268.879	17.2327
	273.522	15.725
	278.162	18.0407
	282.8	16.6799
	287.435	15.5223
	292.068	14.4281
	296.698	11.6768
	301.325	9.56866
	305.95	11.0834
	310.573	9.96106
	315.193	9.90149
	319.81	10.0446
	324.425	10.4704
	329.037	8.03882
	333.647	8.46967
	338.254	10.023
	342.859	9.17877
	347.461	8.45685
	352.06	9.55725
	356.657	10.4599
	361.252	9.96484
	365.844	10.6718
	370.434	9.74091
	375.021	10.2521
	379.605	8.7254
	384.187	8.2406
	388.766	10.0378
	393.343	10.5168
	397.918	9.85791
	402.49	10.8807
	407.059	11.2054
	411.626	10.9919
	416.19	12.8801
	420.752	15.6901
	425.312	17.4617
	429.869	21.035
	434.423	23.05
	438.975	26.9466
	443.525	29.9449
	448.072	31.4846
	452.616	29.0259
	457.158	26.1089
	461.698	20.7733
	466.235	16.5192
	470.77	10.9266
	475.302	9.85535
	479.831	7.8656
	484.359	6.09729
	488.883	4.91034
	493.406	4.52478
	497.926	3.66064
	502.443	3.97784
	506.958	3.77631
	511.47	3.89612
	515.98	2.21722
	520.488	2.17963
	524.993	2.22333
	529.496	3.60828
	533.996	3.49451
	538.494	2.66193
	542.989	3.29059
	547.482	6.30042
	551.972	3.89154
	556.46	3.28375
	560.946	3.25714
	565.429	5.91174
	569.91	5.88751
	574.388	7.68439
	578.864	10.2023
	583.338	10.9216
	587.809	12.1017
	592.277	15.7431
	596.744	17.3456
	601.208	19.5691
	605.669	23.0537
	610.128	25.4594
	614.585	23.3862
	619.039	20.3939
	623.491	17.2827
	627.94	13.9526
	632.387	10.0235
	636.832	7.09546
	641.274	6.50836
	645.714	5.12225
	650.151	5.27722
	654.586	3.97314
	659.019	3.35004
	663.449	2.54791
	667.877	3.3468
	672.302	1.78662
	676.726	2.18744
	681.146	1.4892
	685.565	1.05188
	689.981	2.11554
	694.394	0.00012207
	698.806	1.11353
	703.215	1.10815
	707.621	1.04395
	712.025	3.24078
	716.427	2.15875
	720.827	3.21796
	725.224	2.57819
	729.619	1.53632
	734.011	0.00976563
	738.401	1.78442
	742.789	0.00012207
	747.174	0.983215
	751.557	1.229
	755.938	2.21741
	760.316	1.38824
	764.692	0.981628
	769.066	1.7774
	773.437	1.99548
	777.806	0.935852
	782.173	2.05853
	786.537	1.31415
	790.899	1.02252
	795.259	3.01343
	799.616	2.48676
	803.972	2.9425
	808.324	1.74066
	812.675	3.58105
	817.023	3.28369
	821.369	2.92853
	825.712	3.25555
	830.053	4.24469
	834.392	4.01593
	838.729	6.3891
	843.063	6.46436
	847.395	6.1615
	851.725	5.74066
	856.052	6.44159
	860.377	7.4845
	864.7	6.04913
	869.02	7.79559
	873.339	8.18384
	877.655	7.07379
	881.968	7.7854
	886.28	8.99878
	890.589	8.93378
	894.896	6.67035
	899.2	6.08856
	903.502	3.90839
	907.802	4.24976
	912.1	5.09265
	916.395	4.95703
	920.689	3.68298
	924.98	2.23029
	929.268	2.47913
	933.555	0.829407
	937.839	1.32104
	942.121	2.37415
	946.4	1.36859
	950.678	0.284424
	954.953	0.861572
	959.226	11.5911
	963.496	0.999878
	967.764	1.10101
	972.031	0.119629
	976.294	0.492737
	980.556	0.707214
	984.816	0.643005
	989.073	0.000183105
	993.328	1.72113
	997.58	1.64398
	1001.83	1.88867
	1006.08	3.25513
	1010.33	3.26331
	1014.57	3.55328
	1018.81	4.7049
	1023.05	6.27826
	1027.29	5.13324
	1031.52	5.94989
	1035.75	7.94806
	1039.98	7.58789
	1044.21	11.2892
	1048.44	14.2521
	1052.66	31.2166
	1056.88	82.2136
	1061.1	161.069
	1065.32	123.005
	1069.54	47.2634
	1073.75	29.9232
	1077.96	29.2246
	1082.17	32.1475
	1086.37	37.4119
	1090.58	26.6577
	1094.78	17.4251
	1098.98	15.514
	1103.18	14.2842
	1107.37	15.4159
	1111.57	17.3489
	1115.76	24.3234
	1119.95	48.1592
	1124.13	118.736
	1128.32	208.095
	1132.5	136.695
	1136.68	46.4559
	1140.86	20.5383
	1145.03	13.562
	1149.21	9.08685
	1153.38	8.87305
	1157.55	7.2605
	1161.71	9.30914
	1165.88	16.399
	1170.04	21.7101
	1174.2	9.12231
	1178.36	4.77576
	1182.52	2.69031
	1186.67	1.36609
	1190.82	1.10297
	1194.97	0.940979
	1199.12	0.00012207
	1203.27	1.16888
	1207.41	3.50073
	1211.55	2.19556
	1215.69	3.61316
	1219.83	2.55353
	1223.96	1.1167
	1228.09	1.14246
	1232.23	1.75085
	1236.35	1.58368
	1240.48	2.53546
	1244.6	2.05029
	1248.73	1.66791
	1252.85	3.48828
	1256.96	4.95148
	1261.08	4.53723
	1265.19	9.96558
	1269.31	10.6165
	1273.41	13.0698
	1277.52	12.8656
	1281.63	17.1237
	1285.73	33.7841
	1289.83	121.347
	1293.93	273.652
	1298.03	165.139
	1302.12	62.3278
	1306.21	39.879
	1310.3	30.3122
	1314.39	22.5674
	1318.48	16.0046
	1322.56	13.9237
	1326.65	9.70465
	1330.73	5.46753
	1334.8	4.31219
	1338.88	3.13867
	1342.95	2.58691
	1347.03	3.57684
	1351.09	2.5285
	1355.16	4.82184
	1359.23	5.43683
	1363.29	10.0734
	1367.35	17.6917
	1371.41	15.1115
	1375.47	6.73279
	1379.52	2.93567
	1383.58	11.5911
	1387.63	1.2005
	1391.68	11.5911
	1395.72	0.00012207
	1399.77	0.158997
	1403.81	1.56421
	1407.85	16.6744
	1411.89	74.6232
	1415.93	132.194
	1419.96	83.9168
	1424	50.095
	1428.03	59.237
	1432.05	91.9351
	1436.08	142.243
	1440.1	149.397
	1444.13	113.394
	1448.15	91.8106
	1452.17	87.3448
	1456.18	89.0547
	1460.2	88.399
	1464.21	77.5765
	1468.22	55.4658
	1472.23	37.2462
	1476.23	20.1569
	1480.24	13.317
	1484.24	8.12598
	1488.24	4.80328
	1492.24	3.24829
	1496.23	2.30072
	1500.23	11.5911
	1504.22	1.46515
	1508.21	2.35754
	1512.2	0.236877
	1516.18	11.5911
	1520.17	0.616699
	1524.15	2.59314
	1528.13	2.98737
	1532.11	2.93732
	1536.08	3.25897
	1540.06	3.63702
	1544.03	3.58527
	1548	3.59943
	1551.97	4.65607
	1555.93	3.99255
	1559.89	4.18665
	1563.86	3.97668
	1567.82	2.88098
	1571.77	4.49835
	1575.73	4.22778
	1579.68	5.5282
	1583.64	6.03882
	1587.59	3.79895
	1591.53	4.7879
	1595.48	2.80518
	1599.43	2.95026
	1603.37	4.7027
	1607.31	3.50201
	1611.25	5.70795
	1615.18	3.30005
	1619.12	3.25806
	1623.05	4.52173
	1626.98	4.35083
	1630.91	5.14496
	1634.83	4.62408
	1638.76	4.18793
	1642.68	5.31628
	1646.6	4.62897
	1650.52	5.54584
	1654.44	5.26685
	1658.35	5.33167
	1662.26	4.88025
	1666.17	6.83252
	1670.08	4.4483
	1673.99	6.04742
	1677.9	4.92993
	1681.8	7.21558
	1685.7	5.9444
	1689.6	4.59625
	1693.5	4.33099
	1697.39	5.84863
	1701.28	4.60907
	1705.18	4.29218
	1709.07	5.03796
	1712.95	4.94629
	1716.84	5.63721
	1720.72	6.71057
	1724.6	4.60632
	1728.48	5.20441
	1732.36	5.88483
	1736.24	6.52747
	1740.11	6.7923
	1743.99	8.47937
	1747.86	6.68848
	1751.72	8.11969
	1755.59	9.01288
	1759.46	10.6082
	1763.32	11.2853
	1767.18	10.8245
	1771.04	11.6254
	1774.89	11.4683
	1778.75	10.8129
	1782.6	12.1394
	1786.45	13.2876
	1790.3	13.7175
	1794.15	13.9092
	1798	15.3226
	1801.84	14.6376
	1805.68	15.8542
	1809.52	16.7723
	1813.36	15.9522
	1817.2	17.8535
	1821.03	16.9764
	1824.86	19.0808
	1828.69	18.7867
	1832.52	19.9741
	1836.35	19.4029
	1840.17	20.8732
	1844	20.9249
	1847.82	20.8379
	1851.64	21.8124
	1855.46	23.3882
	1859.27	24.6453
	1863.08	23.6638
	1866.9	23.8237
	1870.71	25.7048
	1874.51	26.2272
	1878.32	26.7709
	1882.13	25.5359
	1885.93	28.202
	1889.73	27.2495
	1893.53	27.0581
	1897.32	28.848
	1901.12	27.699
	1904.91	31.9713
	1908.7	28.5047
	1912.49	28.5393
	1916.28	29.295
	1920.07	30.2119
	1923.85	29.4699
	1927.63	31.0291
	1931.41	31.2493
	1935.19	30.6507
	1938.97	31.0131
	1942.74	30.1367
	1946.52	31.1412
	1950.29	31.347
	1954.06	30.6337
	1957.83	27.2415
	1961.59	31.6303
	1965.36	31.2802
	1969.12	30.4111
	1972.88	30.0029
	1976.64	31.1559
	1980.39	31.8499
	1984.15	31.8448
	1987.9	34.3207
	1991.65	34.0776
	1995.4	32.4955
	1999.15	34.7544
	2002.9	34.2142
	2006.64	35.075
	2010.38	34.6568
	2014.12	35.4195
	2017.86	35.7631
	2021.6	36.5677
	2025.33	37.1532
	2029.07	35.2197
	2032.8	35.7671
	2036.53	36.6153
	2040.25	38.0045
	2043.98	37.0146
	2047.7	36.4257
	2051.43	38.8776
	2055.15	37.6705
	2058.87	38.3642
	2062.58	40.8788
	2066.3	41.1743
	2070.01	42.3906
	2073.72	42.0878
	2077.43	43.026
	2081.14	44.165
	2084.85	42.4848
	2088.55	44.2656
	2092.26	46.8071
	2095.96	46.3095
	2099.66	48.1328
	2103.35	46.4569
	2107.05	50.3219
	2110.74	51.3477
	2114.44	53.5144
	2118.13	53.5419
	2121.81	52.2502
	2125.5	52.1194
	2129.19	53.8094
	2132.87	53.4602
	2136.55	52.5519
	2140.23	52.8244
	2143.91	52.9177
	2147.59	54.3118
	2151.26	52.8068
	2154.93	53.5825
	2158.6	52.679
	2162.27	54.7563
	2165.94	54.2346
	2169.61	53.3336
	2173.27	55.4933
	2176.93	57.3539
	2180.59	56.8953
	2184.25	54.7176
	2187.91	54.9606
	2191.57	53.5844
	2195.22	54.129
	2198.87	51.8143
	2202.52	50.9606
	2206.17	50.1876
	2209.82	51.8154
	2213.46	50.184
	2217.11	50.4333
	2220.75	51.5634
	2224.39	47.3944
	2228.03	46.8262
	2231.66	46.6387
	2235.3	48.192
	2238.93	46.1861
	2242.56	46.441
	2246.19	43.9366
	2249.82	44.0931
	2253.45	42.6303
	2257.07	40.3484
	2260.69	41.3672
	2264.31	37.7268
	2267.93	35.5472
	2271.55	38.1684
	2275.17	36.1903
	2278.78	33.4131
	2282.39	32.7966
	2286	30.8409
	2289.61	29.7261
	2293.22	28.612
	2296.83	28.6786
	2300.43	29.2061
	2304.03	26.5744
	2307.63	28.3634
	2311.23	24.5333
	2314.83	24.424
	2318.43	24.7953
	2322.02	22.4276
	2325.61	22.1805
	2329.2	21.9343
	2332.79	20.389
	2336.38	20.5844
	2339.96	21.3605
	2343.55	19.4376
	2347.13	18.3353
	2350.71	16.5339
	2354.29	17.7734
	2357.87	17.6336
	2361.44	17.5146
	2365.02	16.4964
	2368.59	17.979
	2372.16	13.3224
	2375.73	13.0468
	2379.3	12.4518
	2382.86	13.3776
	2386.42	12.8844
	2389.99	10.9719
	2393.55	12.1002
	2397.11	10.9094
	2400.66	10.2994
	2404.22	10.7703
	2407.77	10.5419
	2411.33	11.4344
	2414.88	12.2677
	2418.42	11.9219
	2421.97	12.0969
	2425.52	12.6528
	2429.06	11.0495
	2432.6	9.9071
	2436.15	9.80554
	2439.68	8.44482
	2443.22	8.64496
	2446.76	8.20599
	2450.29	6.56787
	2453.82	6.79065
	2457.36	5.81427
	2460.88	4.15875
	2464.41	5.40417
	2467.94	4.71045
	2471.46	2.79761
	2474.99	3.74573
	2478.51	4.09467
	2482.03	4.84454
	2485.54	3.35529
	2489.06	2.32709
	2492.57	3.57971
	2496.09	3.5932
	2499.6	2.92773
	2503.11	2.88312
	2506.62	3.89948
	2510.12	3.47681
	2513.63	3.05499
	2517.13	1.29419
	2520.63	2.95441
	2524.13	1.95551
	2527.63	3.21765
	2531.13	1.7807
	2534.62	1.24475
	2538.12	1.32983
	2541.61	2.49585
	2545.1	2.60297
	2548.59	1.99109
	2552.08	0.00012207
	2555.56	1.02557
	2559.05	0.631775
	2562.53	2.05878
	2566.01	1.2265
	2569.49	2.5351
	2572.97	3.58447
	2576.44	4.53467
	2579.92	4.84552
	2583.39	5.61731
	2586.86	6.34979
	2590.33	4.36316
	2593.8	4.39722
	2597.27	5.57214
	2600.73	5.52783
	2604.2	4.86426
	2607.66	5.36151
	2611.12	5.03955
	2614.58	4.21838
	2618.03	3.67798
	2621.49	3.77838
	2624.94	1.59961
	2628.4	3.40155
	2631.85	3.10431
	2635.3	5.38782
	2638.74	3.23218
	2642.19	5.09723
	2645.63	6.62317
	2649.08	9.38977
	2652.52	6.97729
	2655.96	6.52557
	2659.4	6.19464
	2662.83	7.36444
	2666.27	6.45508
	2669.7	6.08649
	2673.13	7.17871
	2676.57	7.01178
	2679.99	9.90558
	2683.42	12.7601
	2686.85	13.9755
	2690.27	14.4518
	2693.69	17.7288
	2697.12	23.2665
	2700.54	26.0251
	2703.95	32.9445
	2707.37	36.9447
	2710.79	45.4457
	2714.2	51.0676
	2717.61	55.3102
	2721.02	55.5536
	2724.43	48.4779
	2727.84	37.6429
	2731.24	28.6288
	2734.65	20.8555
	2738.05	16.163
	2741.45	12.0515
	2744.85	10.4606
	2748.25	8.09058
	2751.65	5.48138
	2755.04	6.6731
	2758.44	5.38556
	2761.83	4.77893
	2765.22	5.71313
	2768.61	4.46814
	2771.99	4.62396
	2775.38	6.46069
	2778.77	7.07825
	2782.15	7.33673
	2785.53	7.65601
	2788.91	8.49609
	2792.29	8.09711
	2795.67	11.2191
	2799.04	11.5818
	2802.41	15.1454
	2805.79	16.9699
	2809.16	21.9553
	2812.53	25.0216
	2815.9	30.5688
	2819.26	40.1769
	2822.63	60.2658
	2825.99	89.9557
	2829.35	148.387
	2832.71	245.118
	2836.07	410.991
	2839.43	618.784
	2842.78	785.499
	2846.14	800.774
	2849.49	709.711
	2852.84	605.128
	2856.19	523.666
	2859.54	472.065
	2862.89	442.746
	2866.23	442.447
	2869.58	481.649
	2872.92	598.952
	2876.26	833.916
	2879.6	901.301
	2882.94	672.387
	2886.28	526.894
	2889.61	484.042
	2892.94	458.831
	2896.28	443.281
	2899.61	406.613
	2902.94	370.605
	2906.26	334.098
	2909.59	306.512
	2912.91	286.628
	2916.24	275.804
	2919.56	275.742
	2922.88	270.36
	2926.2	260.52
	2929.52	238.941
	2932.83	213.663
	2936.15	178.246
	2939.46	142.93
	2942.77	105.816
	2946.08	80.2424
	2949.39	65.4702
	2952.7	58.7592
	2956	53.5893
	2959.31	47.3407
	2962.61	40.8332
	2965.91	36.827
	2969.21	30.282
	2972.51	25.3984
	2975.81	23.9537
	2979.1	22.5475
	2982.4	16.6626
	2985.69	18.0589
	2988.98	15.4565
	2992.27	15.2554
	2995.56	13.6956
	2998.85	11.7371
	3002.13	10.6799
	3005.41	11.4841
	3008.7	10.9896
	3011.98	9.61652
	3015.26	7.9649
	3018.54	6.53461
	3021.81	8.9458
	3025.09	6.89844
	3028.36	5.47253
	3031.64	5.4881
	3034.91	3.90521
	3038.18	4.94391
	3041.44	4.06409
	3044.71	3.88586
	3047.98	4.10925
	3051.24	3.81433
	3054.5	4.40094
	3057.76	2.88928
	3061.02	3.95929
	3064.28	2.8111
	3067.54	1.82465
	3070.79	3.79999
	3074.05	3.37714
	3077.3	5.23615
	3080.55	3.91705
	3083.8	3.5199
	3087.05	3.68463
	3090.3	1.77136
	3093.54	0.000183105
	3096.79	0.935486
	3100.03	0.692627
	3103.27	1.41168
	3106.51	0.552551
	3109.75	1.89539
	3112.99	2.88019
	3116.22	1.55414
	3119.46	2.02759
	3122.69	3.40302
	3125.92	11.5911
	3129.15	3.46289
	3132.38	1.06641
	3135.61	2.81073
	3138.83	2.27582
	3142.06	2.10175
	3145.28	1.70844
	3148.5	2.39594
	3151.72	2.78418
	3154.94	2.73322
	3158.16	2.38306
	3161.38	2.81366
	3164.59	3.08508
	3167.8	2.11737
	3171.02	2.55035
	3174.23	2.90417
	3177.44	2.51874
	3180.64	0.894104
	3183.85	3.07037
	3187.06	2.78735
	3190.26	2.66516
	3193.46	2.30377
	3196.66	4.52313
	3199.86	3.06329
	3203.06	4.36438
	3206.26	6.62616
	3209.45	3.68884
	3212.65	6.15222
	3215.84	5.73651
	3219.03	7.04156
	3222.22	6.30743
	3225.41	7.99414
	3228.6	6.78162
	3231.78	8.71002
	3234.97	6.39923
	3238.15	7.18915
	3241.33	7.85999
	3244.51	7.95166
	3247.69	7.08423
	3250.87	7.19751
	3254.05	6.83173
	3257.22	5.56671
	3260.4	7.14258
	3263.57	8.85931
	3266.74	7.23688
	3269.91	8.15527
	3273.08	8.61462
	3276.24	6.61475
	3279.41	9.3158
	3282.57	8.81763
	3285.74	9.6004
	3288.9	8.40399
	3292.06	6.92853
	3295.22	8.57391
	3298.37	6.96027
	3301.53	8.62744
	3304.68	9.49548
	3307.84	10.1045
	3310.99	8.75433
	3314.14	7.88513
	3317.29	7.51685
	3320.44	9.40942
	3323.59	7.823
	3326.73	8.51746
	3329.88	10.0329
	3333.02	8.00922
	3336.16	8.1665
	3339.3	9.18475
	3342.44	9.36395
	3345.58	9.60413
	3348.71	9.92529
	3351.85	10.1474
	3354.98	10.3705
	3358.11	9.43451
	3361.24	8.57959
	3364.37	8.9657
	3367.5	9.45276
	3370.63	7.04083
	3373.75	8.0899
	3376.88	9.50006
	3380	8.13123
	3383.12	7.20343
	3386.24	7.87671
	3389.36	7.55103
	3392.48	7.3064
	3395.59	5.64288
	3398.71	6.50043
	3401.82	4.5791
	3404.94	6.81885
	3408.05	6.55975
	3411.16	7.34167
	3414.27	6.04486
	3417.37	7.20905
	3420.48	6.69452
	3423.58	6.74103
	3426.69	7.1488
	3429.79	5.61774
	3432.89	7.36792
	3435.99	5.25928
	3439.09	6.23181
	3442.18	7.52563
	3445.28	6.36066
	3448.37	5.95697
	3451.47	6.61456
	3454.56	5.6734
	3457.65	7.95367
	3460.74	5.87512
	3463.82	6.258
	3466.91	6.76215
	3469.99	6.42773
	3473.08	7.35461
	3476.16	7.24292
	3479.24	8.21265
	3482.32	5.82385
	3485.4	7.43646
	3488.48	6.13062
	3491.55	6.38623
	3494.63	6.52332
	3497.7	5.12201
	3500.78	6.70215
	3503.85	7.18396
	3506.92	6.76733
	3509.98	6.53235
	3513.05	9.13898
	3516.12	6.80737
	3519.18	5.5174
	3522.24	6.54919
	3525.31	6.84271
	3528.37	5.63806
	3531.43	7.79523
	3534.49	5.5152
	3537.54	6.03522
	3540.6	6.75519
	3543.65	4.49518
	3546.71	6.21521
	3549.76	5.55518
	3552.81	3.29523
	3555.86	4.33521
	3558.91	4.29523
	3561.95	5.53522
	3565	6.13519
	3568.04	5.87518
	3571.08	5.67523
	3574.13	3.83521
	3577.17	4.69519
	3580.21	2.73523
	3583.24	1.35522
	3586.28	0.795227
	3589.32	2.69519
	3592.35	2.93518
	3595.38	0.935181
	3598.42	1.8952
	3601.45	1.35522
	3604.47	1.03522
	3607.5	-0.864807
	3610.53	0.855225
	3613.55	0.255188
	3616.58	-0.00482178
	3619.6	0.735229
	3622.62	-1.32477
	3625.64	0.415222
	3628.66	-0.924805
	3631.68	-0.384827
	3634.7	-1.64478
	3637.71	1.0152
	3640.73	-0.404785
	3643.74	-2.72479
	3646.75	-1.84479
	3649.76	-4.62482
	3652.77	-4.66479
	3655.78	-4.80481
	3658.79	-3.90479
	3661.79	-6.00482
	3664.8	-6.94482
	3667.8	-6.80481
	3670.8	-6.76477
	3673.8	-6.9848
	3676.8	-8.24481
	3679.8	-5.96478
	3682.8	-9.52478
	3685.79	-9.9848
	3688.79	-9.4848
	3691.78	-10.1048
	3694.77	-10.8248
	3697.76	-11.5448
	3700.75	-11.5848
	3703.74	-12.3248
	3706.73	-13.6848
	3709.72	-12.2648
	3712.7	-14.7048
	3715.68	-14.6448
	3718.67	-14.2648
	3721.65	-15.5648
	3724.63	-17.0248
	3727.61	-17.7648
	3730.58	-17.4848
	3733.56	-17.5048

## Sheet: Figure 4D
	Figure 4D
	Raman shift	Raman intensity
	-149.989	0.0401001
	-145.112	0.00012207
	-140.238	-0.43988
	-135.366	-0.359863
	-130.497	-0.279907
	-125.631	-0.519897
	-120.768	-0.419861
	-115.907	-0.399902
	-111.049	-0.739868
	-106.194	0.100098
	-101.342	-0.19989
	-96.4923	0.140137
	-91.6454	0.30011
	-86.8013	-0.4599
	-81.9598	-0.0998535
	-77.1211	-0.4599
	-72.2852	-0.659851
	-67.4519	-0.4599
	-62.6214	0.160095
	-57.7936	-0.69989
	-52.9686	-0.219849
	-48.1462	-0.499878
	-43.3266	0.320129
	-38.5097	-0.159851
	-33.6955	-0.399902
	-28.884	-1.27991
	-24.0752	-0.879883
	-19.2691	-0.779907
	-14.4657	0.240112
	-9.665	-0.339905
	-4.86701	0.520142
	-0.0717145	4.80011
	4.72089	3.00012
	9.5108	0.420105
	14.298	-0.139893
	19.0826	-0.639893
	23.8644	-1.13989
	28.6436	-0.159851
	33.4201	-0.299866
	38.1939	-0.379883
	42.965	-0.559875
	47.7335	-1.09985
	52.4993	-0.0998535
	57.2625	-0.299866
	62.0229	-0.519897
	66.7807	-0.679871
	71.5359	0.00012207
	76.2884	0.95874
	81.0382	3.4776
	85.7854	7.63538
	90.5299	11.1508
	95.2718	15.4827
	100.011	18.4704
	104.748	18.4327
	109.482	19.2291
	114.213	17.6386
	118.941	17.3408
	123.668	16.8149
	128.391	16.9806
	133.112	16.6371
	137.83	16.3042
	142.545	17.4214
	147.258	15.9881
	151.968	14.3041
	156.676	12.849
	161.381	11.3226
	166.084	11.5844
	170.783	11.1543
	175.48	9.39191
	180.175	9.33704
	184.867	10.397
	189.556	9.8468
	194.243	10.6245
	198.927	10.4896
	203.609	11.4619
	208.288	9.9613
	212.964	10.2275
	217.638	10.0804
	222.309	9.91974
	226.978	9.78528
	231.644	8.25696
	236.307	8.31458
	240.968	6.87793
	245.626	8.00696
	250.282	6.70154
	254.935	6.28143
	259.586	7.10651
	264.234	5.63678
	268.879	6.09204
	273.522	6.71222
	278.162	6.63721
	282.8	5.9068
	287.435	5.48108
	292.068	3.23981
	296.698	2.62299
	301.325	2.13043
	305.95	1.0022
	310.573	1.53809
	315.193	1.03809
	319.81	0.582031
	324.425	0.75
	329.037	1.88184
	333.647	1.11749
	338.254	1.39685
	342.859	0.859924
	347.461	1.12671
	352.06	0.916992
	356.657	1.01074
	361.252	1.80804
	365.844	1.90869
	370.434	0.792725
	375.021	0.00012207
	379.605	1.24316
	384.187	1.28986
	388.766	0.820129
	393.343	0.354004
	397.918	1.1712
	402.49	0.771912
	407.059	2.35596
	411.626	2.56335
	416.19	5.04205
	420.752	4.48871
	425.312	5.71899
	429.869	6.69281
	434.423	6.4101
	438.975	10.3107
	443.525	11.2348
	448.072	11.3422
	452.616	9.9328
	457.158	8.70667
	461.698	6.82367
	466.235	3.60382
	470.77	2.92712
	475.302	3.09338
	479.831	1.18274
	484.359	0.815063
	488.883	0.970276
	493.406	0.188477
	497.926	0.069519
	502.443	0.693359
	506.958	11.5911
	511.47	0.493652
	515.98	0.695435
	520.488	0.105286
	524.993	0.50293
	529.496	0.77887
	533.996	0.445557
	538.494	0.141602
	542.989	0.366516
	547.482	0.00012207
	551.972	0.121948
	556.46	0.731812
	560.946	0.22937
	565.429	0.273438
	569.91	0.000183105
	574.388	0.643738
	578.864	1.88593
	583.338	2.44006
	587.809	2.52576
	592.277	4.80231
	596.744	5.48938
	601.208	5.6864
	605.669	6.51318
	610.128	8.64917
	614.585	8.59418
	619.039	4.92767
	623.491	4.82953
	627.94	3.85938
	632.387	1.33704
	636.832	1.58209
	641.274	3.13446
	645.714	1.53387
	650.151	0.00012207
	654.586	0.310913
	659.019	0.212708
	663.449	0.182556
	667.877	0.000183105
	672.302	0.277344
	676.726	0.0840454
	681.146	0.300049
	685.565	0.704956
	689.981	0.518555
	694.394	2.46039
	698.806	0.00012207
	703.215	1.50775
	707.621	0.830078
	712.025	1.94641
	716.427	2.19598
	720.827	1.42249
	725.224	0.000183105
	729.619	0.782593
	734.011	0.481201
	738.401	11.5911
	742.789	3.05347
	747.174	2.01031
	751.557	0.669006
	755.938	1.64789
	760.316	0.88562
	764.692	0.924805
	769.066	1.46344
	773.437	1.5824
	777.806	11.5911
	782.173	1.09546
	786.537	0.00012207
	790.899	1.6983
	795.259	2.32831
	799.616	2.48688
	803.972	0.758789
	808.324	0.987305
	812.675	0.000183105
	817.023	1.12823
	821.369	2.02417
	825.712	2.34326
	830.053	0.816162
	834.392	1.44415
	838.729	0.00012207
	843.063	0.939758
	847.395	1.41266
	851.725	2.20068
	856.052	0.896606
	860.377	0.614807
	864.7	1.31061
	869.02	0.00012207
	873.339	0.996094
	877.655	1.39429
	881.968	0.630066
	886.28	1.97955
	890.589	2.7796
	894.896	0.507507
	899.2	1.06085
	903.502	0.717773
	907.802	0.0564575
	912.1	0.875305
	916.395	3.95294
	920.689	0.149902
	924.98	0.62854
	929.268	0.367432
	933.555	2.62512
	937.839	1.60052
	942.121	0.552551
	946.4	0.00012207
	950.678	0.533508
	954.953	1.44611
	959.226	3.20197
	963.496	0.000183105
	967.764	2.6131
	972.031	1.54108
	976.294	0.917053
	980.556	0.807251
	984.816	0.00012207
	989.073	0.308167
	993.328	1.74408
	997.58	1.99976
	1001.83	1.67261
	1006.08	3.20068
	1010.33	1.15656
	1014.57	0.03479
	1018.81	1.4306
	1023.05	11.5911
	1027.29	0.204041
	1031.52	0.282227
	1035.75	0.897949
	1039.98	1.54749
	1044.21	1.04755
	1048.44	2.33545
	1052.66	5.06885
	1056.88	13.3457
	1061.1	31.1243
	1065.32	20.1832
	1069.54	6.70099
	1073.75	4.69641
	1077.96	7.5083
	1082.17	10.616
	1086.37	14.0783
	1090.58	6.5946
	1094.78	5.38428
	1098.98	4.1264
	1103.18	3.66064
	1107.37	3.28619
	1111.57	5.56274
	1115.76	8.68982
	1119.95	11.507
	1124.13	29.0137
	1128.32	50.5696
	1132.5	30.1746
	1136.68	11.7682
	1140.86	3.39001
	1145.03	2.41986
	1149.21	3.47748
	1153.38	0.84259
	1157.55	2.33496
	1161.71	2.5144
	1165.88	3.00061
	1170.04	2.6535
	1174.2	0.0527954
	1178.36	1.55835
	1182.52	0.75
	1186.67	1.70764
	1190.82	1.17102
	1194.97	11.5911
	1199.12	3.10632
	1203.27	0.899109
	1207.41	2.53845
	1211.55	1.56403
	1215.69	3.03571
	1219.83	2.6333
	1223.96	1.01666
	1228.09	4.88574
	1232.23	2.92023
	1236.35	3.88013
	1240.48	3.58527
	1244.6	1.28845
	1248.73	0.00012207
	1252.85	3.15778
	1256.96	0.761108
	1261.08	0.250122
	1265.19	0.644653
	1269.31	2.06458
	1273.41	2.26971
	1277.52	4.25995
	1281.63	3.13525
	1285.73	8.83539
	1289.83	30.0804
	1293.93	68.17
	1298.03	42.3842
	1302.12	16.983
	1306.21	12.5061
	1310.3	9.79364
	1314.39	6.58533
	1318.48	5.38123
	1322.56	6.10126
	1326.65	5.78522
	1330.73	4.68433
	1334.8	4.68304
	1338.88	2.98621
	1342.95	3.2937
	1347.03	5.2854
	1351.09	2.88135
	1355.16	2.44128
	1359.23	2.30536
	1363.29	5.03326
	1367.35	4.48511
	1371.41	4.00073
	1375.47	2.80011
	1379.52	0.943237
	1383.58	1.52991
	1387.63	0.000183105
	1391.68	2.78967
	1395.72	1.62976
	1399.77	3.69769
	1403.81	4.17108
	1407.85	9.14795
	1411.89	18.6866
	1415.93	30.5654
	1419.96	21.8432
	1424	15.6386
	1428.03	20.7305
	1432.05	28.0182
	1436.08	40.0005
	1440.1	40.8969
	1444.13	33.0465
	1448.15	30.7086
	1452.17	30.5629
	1456.18	29.5484
	1460.2	29.485
	1464.21	27.4121
	1468.22	21.7692
	1472.23	17.8559
	1476.23	12.7719
	1480.24	12.6569
	1484.24	12.4304
	1488.24	12.6123
	1492.24	15.3821
	1496.23	15.6198
	1500.23	16.2448
	1504.22	16.0772
	1508.21	19.6166
	1512.2	19.9828
	1516.18	20.5957
	1520.17	20.955
	1524.15	22.4206
	1528.13	25.3922
	1532.11	28.7299
	1536.08	28.1332
	1540.06	30.8023
	1544.03	29.5568
	1548	32.5967
	1551.97	35.7418
	1555.93	35.6721
	1559.89	35.4673
	1563.86	37.1675
	1567.82	37.4324
	1571.77	42.6821
	1575.73	42.1964
	1579.68	45.3751
	1583.64	44.6982
	1587.59	48.1258
	1591.53	49.7375
	1595.48	49.2934
	1599.43	54.4133
	1603.37	55.1774
	1607.31	58.0253
	1611.25	56.7371
	1615.18	59.4728
	1619.12	62.0122
	1623.05	62.8553
	1626.98	65.322
	1630.91	67.6122
	1634.83	71.6861
	1638.76	74.6233
	1642.68	75.144
	1646.6	77.7681
	1650.52	78.8354
	1654.44	83.006
	1658.35	86.3799
	1662.26	90.8969
	1666.17	87.277
	1670.08	92.7003
	1673.99	97.6266
	1677.9	97.296
	1681.8	100.588
	1685.7	101.344
	1689.6	104.462
	1693.5	108.043
	1697.39	106.667
	1701.28	109.853
	1705.18	110.383
	1709.07	112.255
	1712.95	112.81
	1716.84	116.947
	1720.72	115.828
	1724.6	117.451
	1728.48	120.836
	1732.36	121.704
	1736.24	124.295
	1740.11	125.468
	1743.99	125.284
	1747.86	126.642
	1751.72	129.682
	1755.59	132.545
	1759.46	134.611
	1763.32	138.279
	1767.18	138.649
	1771.04	141.301
	1774.89	140.216
	1778.75	141.833
	1782.6	147.733
	1786.45	149.254
	1790.3	152.258
	1794.15	151.425
	1798	150.533
	1801.84	150.064
	1805.68	154.217
	1809.52	152.972
	1813.36	156.509
	1817.2	154.788
	1821.03	153.23
	1824.86	153.533
	1828.69	154.919
	1832.52	155.527
	1836.35	152.496
	1840.17	153.288
	1844	152.982
	1847.82	152.998
	1851.64	153.216
	1855.46	152.496
	1859.27	149.238
	1863.08	152.162
	1866.9	150.548
	1870.71	150.216
	1874.51	148.386
	1878.32	152.758
	1882.13	152.712
	1885.93	149.507
	1889.73	150.625
	1893.53	151.465
	1897.32	147.286
	1901.12	145.889
	1904.91	144.295
	1908.7	143.282
	1912.49	143.211
	1916.28	138.921
	1920.07	139.454
	1923.85	138.189
	1927.63	138.005
	1931.41	133.203
	1935.19	132.583
	1938.97	134.105
	1942.74	135.648
	1946.52	135.554
	1950.29	132.361
	1954.06	130.67
	1957.83	130.841
	1961.59	126.874
	1965.36	127.788
	1969.12	128.604
	1972.88	124.742
	1976.64	122.502
	1980.39	122.923
	1984.15	125.066
	1987.9	125.771
	1991.65	122.218
	1995.4	125.546
	1999.15	125.996
	2002.9	125.308
	2006.64	128.341
	2010.38	128.397
	2014.12	124.994
	2017.86	129.552
	2021.6	130.993
	2025.33	128.795
	2029.07	130.479
	2032.8	132.444
	2036.53	129.591
	2040.25	131.56
	2043.98	133.011
	2047.7	132.403
	2051.43	131.737
	2055.15	137.153
	2058.87	134.99
	2062.58	137.129
	2066.3	138.15
	2070.01	137.952
	2073.72	135.956
	2077.43	139.202
	2081.14	136.69
	2084.85	138.359
	2088.55	140.79
	2092.26	139.322
	2095.96	142.416
	2099.66	140.192
	2103.35	142.85
	2107.05	143.829
	2110.74	144.149
	2114.44	147.492
	2118.13	146.936
	2121.81	147.902
	2125.5	145.39
	2129.19	145.939
	2132.87	147.27
	2136.55	146.602
	2140.23	143.096
	2143.91	143.632
	2147.59	145.49
	2151.26	145.789
	2154.93	145.17
	2158.6	142.393
	2162.27	141.677
	2165.94	143.583
	2169.61	140.651
	2173.27	139.48
	2176.93	142.031
	2180.59	140.544
	2184.25	141.279
	2187.91	138.875
	2191.57	137.913
	2195.22	135.571
	2198.87	137.33
	2202.52	134.852
	2206.17	134.855
	2209.82	129.539
	2213.46	128.786
	2217.11	128.894
	2220.75	128.544
	2224.39	124.956
	2228.03	123.869
	2231.66	125.744
	2235.3	121.601
	2238.93	121.84
	2242.56	116.72
	2246.19	114.902
	2249.82	112.726
	2253.45	110.512
	2257.07	106.699
	2260.69	104.908
	2264.31	103.119
	2267.93	102.592
	2271.55	96.9066
	2275.17	96.9429
	2278.78	93.201
	2282.39	92.2411
	2286	89.423
	2289.61	86.2065
	2293.22	86.6121
	2296.83	82.7794
	2300.43	78.5086
	2304.03	79.1397
	2307.63	78.0526
	2311.23	73.0074
	2314.83	69.2841
	2318.43	69.1626
	2322.02	68.583
	2325.61	65.5854
	2329.2	64.4697
	2332.79	60.796
	2336.38	60.304
	2339.96	57.7142
	2343.55	58.0062
	2347.13	56.2202
	2350.71	54.0363
	2354.29	56.0342
	2357.87	50.1742
	2361.44	50.8362
	2365.02	48.2803
	2368.59	48.0663
	2372.16	47.2745
	2375.73	45.5046
	2379.3	42.6968
	2382.86	43.6512
	2386.42	42.7076
	2389.99	40.4462
	2393.55	38.8469
	2397.11	38.0897
	2400.66	37.7146
	2404.22	36.8618
	2407.77	34.8111
	2411.33	35.1227
	2414.88	31.9365
	2418.42	31.1525
	2421.97	30.8707
	2425.52	31.3912
	2429.06	30.954
	2432.6	29.4792
	2436.15	27.5867
	2439.68	24.6565
	2443.22	26.8687
	2446.76	26.0833
	2450.29	26.4802
	2453.82	25.2196
	2457.36	24.0215
	2460.88	22.5859
	2464.41	21.5928
	2467.94	22.1822
	2471.46	21.3541
	2474.99	20.7486
	2478.51	21.0457
	2482.03	20.5854
	2485.54	21.0278
	2489.06	18.7729
	2492.57	17.4407
	2496.09	15.2913
	2499.6	15.2047
	2503.11	16.5208
	2506.62	15.6397
	2510.12	14.8016
	2513.63	13.9263
	2517.13	14.754
	2520.63	11.5447
	2524.13	12.3583
	2527.63	10.8751
	2531.13	11.6549
	2534.62	11.5379
	2538.12	11.584
	2541.61	9.41339
	2545.1	10.226
	2548.59	9.70203
	2552.08	8.76135
	2555.56	7.70404
	2559.05	8.63025
	2562.53	5.57996
	2566.01	6.83325
	2569.49	7.05017
	2572.97	5.15082
	2576.44	6.07513
	2579.92	2.86328
	2583.39	5.85535
	2586.86	6.3114
	2590.33	3.27136
	2593.8	4.53552
	2597.27	2.64374
	2600.73	4.59631
	2604.2	3.13312
	2607.66	3.17438
	2611.12	6.08014
	2614.58	3.5705
	2618.03	4.88556
	2621.49	1.70532
	2624.94	1.85016
	2628.4	1.31989
	2631.85	4.23474
	2635.3	2.55481
	2638.74	2.82031
	2642.19	2.2312
	2645.63	4.74786
	2649.08	3.05023
	2652.52	3.57855
	2655.96	2.11304
	2659.4	3.07373
	2662.83	0.260803
	2666.27	2.05463
	2669.7	1.47516
	2673.13	0.282837
	2676.57	2.13776
	2679.99	0.00012207
	2683.42	1.43341
	2686.85	2.91034
	2690.27	3.31091
	2693.69	0.475281
	2697.12	2.48352
	2700.54	4.73553
	2703.95	6.53149
	2707.37	6.95154
	2710.79	12.5156
	2714.2	12.4039
	2717.61	12.1564
	2721.02	11.3333
	2724.43	12.3345
	2727.84	6.70032
	2731.24	6.97058
	2734.65	5.36572
	2738.05	3.6958
	2741.45	4.44409
	2744.85	0.856628
	2748.25	1.61346
	2751.65	1.1947
	2755.04	0.720459
	2758.44	1.5708
	2761.83	1.9259
	2765.22	0.385742
	2768.61	3.23047
	2771.99	0.000183105
	2775.38	1.79413
	2778.77	3.1701
	2782.15	2.8833
	2785.53	1.2868
	2788.91	0.172546
	2792.29	0.000244141
	2795.67	1.53314
	2799.04	1.72815
	2802.41	1.26532
	2805.79	1.90466
	2809.16	2.82611
	2812.53	5.44971
	2815.9	4.89532
	2819.26	8.8631
	2822.63	13.3129
	2825.99	21.9648
	2829.35	35.1588
	2832.71	64.9547
	2836.07	109.193
	2839.43	169.373
	2842.78	219.815
	2846.14	224.799
	2849.49	198.985
	2852.84	173.833
	2856.19	152.923
	2859.54	136.054
	2862.89	128.848
	2866.23	127.084
	2869.58	136.582
	2872.92	166.441
	2876.26	223.162
	2879.6	241.106
	2882.94	186.171
	2886.28	152.698
	2889.61	139.307
	2892.94	133.518
	2896.28	127.011
	2899.61	118.905
	2902.94	108.422
	2906.26	100.06
	2909.59	89.7396
	2912.91	82.7415
	2916.24	80.8051
	2919.56	80.7305
	2922.88	79.0177
	2926.2	76.8267
	2929.52	71.0375
	2932.83	64.4701
	2936.15	53.7845
	2939.46	41.9406
	2942.77	28.9984
	2946.08	23.7181
	2949.39	20.0395
	2952.7	14.6226
	2956	12.8475
	2959.31	11.3741
	2962.61	10.4625
	2965.91	12.1125
	2969.21	5.9444
	2972.51	5.5979
	2975.81	6.59314
	2979.1	5.99017
	2982.4	4.30884
	2985.69	2.58923
	2988.98	2.81134
	2992.27	4.21515
	2995.56	4.64069
	2998.85	6.04791
	3002.13	5.61682
	3005.41	3.40741
	3008.7	4.07971
	3011.98	2.8537
	3015.26	3.74933
	3018.54	4.2467
	3021.81	4.10577
	3025.09	4.48645
	3028.36	5.28888
	3031.64	5.75299
	3034.91	6.17877
	3038.18	5.76617
	3041.44	4.87531
	3044.71	3.86609
	3047.98	5.59857
	3051.24	3.69275
	3054.5	7.42853
	3057.76	5.32599
	3061.02	7.26514
	3064.28	7.88599
	3067.54	6.44855
	3070.79	11.2327
	3074.05	11.6186
	3077.3	8.0661
	3080.55	9.17529
	3083.8	9.6062
	3087.05	11.6788
	3090.3	13.553
	3093.54	14.6289
	3096.79	12.9265
	3100.03	15.7657
	3103.27	12.8667
	3106.51	13.3494
	3109.75	16.5337
	3112.99	17.3997
	3116.22	18.3074
	3119.46	17.6168
	3122.69	19.2479
	3125.92	20.4807
	3129.15	20.4752
	3132.38	22.5914
	3135.61	22.5892
	3138.83	26.0688
	3142.06	25.4702
	3145.28	23.1332
	3148.5	24.9979
	3151.72	27.9644
	3154.94	26.2925
	3158.16	25.3025
	3161.38	28.0941
	3164.59	24.0475
	3167.8	26.7226
	3171.02	29.2795
	3174.23	28.358
	3177.44	28.6184
	3180.64	29.5605
	3183.85	27.7444
	3187.06	29.0901
	3190.26	27.2175
	3193.46	29.5067
	3196.66	28.1377
	3199.86	27.9105
	3203.06	28.465
	3206.26	28.0814
	3209.45	29.4996
	3212.65	28.2796
	3215.84	28.5414
	3219.03	31.1451
	3222.22	29.2906
	3225.41	31.5179
	3228.6	29.0871
	3231.78	28.8382
	3234.97	31.0311
	3238.15	30.5859
	3241.33	30.3625
	3244.51	29.1611
	3247.69	31.1816
	3250.87	31.2639
	3254.05	27.6682
	3257.22	27.3944
	3260.4	26.8626
	3263.57	26.8326
	3266.74	24.6647
	3269.91	26.8387
	3273.08	25.6547
	3276.24	25.9527
	3279.41	21.6727
	3282.57	24.0147
	3285.74	22.5388
	3288.9	22.6448
	3292.06	21.0729
	3295.22	22.7831
	3298.37	22.8154
	3301.53	21.9897
	3304.68	20.8861
	3307.84	22.7446
	3310.99	21.0453
	3314.14	21.5082
	3317.29	22.7331
	3320.44	21.0803
	3323.59	17.4896
	3326.73	18.1812
	3329.88	17.5749
	3333.02	18.351
	3336.16	16.0092
	3339.3	14.0697
	3342.44	16.5526
	3345.58	16.0777
	3348.71	18.0451
	3351.85	17.315
	3354.98	16.4072
	3358.11	15.2418
	3361.24	15.3387
	3364.37	13.1782
	3367.5	13.66
	3370.63	12.2044
	3373.75	12.7113
	3376.88	12.5607
	3380	11.3525
	3383.12	12.7471
	3386.24	12.1842
	3389.36	11.4839
	3392.48	11.8264
	3395.59	10.1114
	3398.71	10.2792
	3401.82	8.7298
	3404.94	11.0631
	3408.05	10.1992
	3411.16	10.6982
	3414.27	10.0601
	3417.37	10.6648
	3420.48	10.4925
	3423.58	12.7432
	3426.69	9.73688
	3429.79	11.7335
	3432.89	11.9934
	3435.99	10.2564
	3439.09	9.46252
	3442.18	12.3319
	3445.28	10.3646
	3448.37	9.22046
	3451.47	10.7798
	3454.56	13.5026
	3457.65	13.4088
	3460.74	12.4785
	3463.82	11.7318
	3466.91	13.7887
	3469.99	15.2693
	3473.08	14.2537
	3476.16	13.4818
	3479.24	14.7139
	3482.32	13.4099
	3485.4	14.4299
	3488.48	15.334
	3491.55	13.5823
	3494.63	14.2548
	3497.7	14.6316
	3500.78	16.2728
	3503.85	13.6987
	3506.92	12.7889
	3509.98	12.8441
	3513.05	15.1638
	3516.12	13.7486
	3519.18	13.5383
	3522.24	12.8932
	3525.31	11.7733
	3528.37	11.4588
	3531.43	11.4897
	3534.49	10.8864
	3537.54	11.6487
	3540.6	11.0371
	3543.65	13.3715
	3546.71	11.2322
	3549.76	10.9393
	3552.81	10.3131
	3555.86	11.2137
	3558.91	12.8013
	3561.95	13.1362
	3565	11.1386
	3568.04	10.8887
	3571.08	11.187
	3574.13	10.7734
	3577.17	10.4084
	3580.21	9.45239
	3583.24	8.94568
	3586.28	9.16858
	3589.32	8.18152
	3592.35	7.66492
	3595.38	8.2193
	3598.42	6.76514
	3601.45	5.04291
	3604.47	5.85339
	3607.5	6.51703
	3610.53	2.63019
	3613.55	5.54803
	3616.58	3.2785
	3619.6	4.36218
	3622.62	4.29974
	3625.64	1.93219
	3628.66	0.000183105
	3631.68	2.22479
	3634.7	1.76703
	3637.71	3.38812
	3640.73	1.72949
	3643.74	0.00012207
	3646.75	1.38239
	3649.76	2.06348
	3652.77	2.40485
	3655.78	2.18799
	3658.79	2.29456
	3661.79	1.82666
	3664.8	0.746643
	3667.8	1.73706
	3670.8	0.661377
	3673.8	1.36316
	3676.8	1.70715
	3679.8	2.41919
	3682.8	0.226318
	3685.79	0.00012207
	3688.79	0.540039
	3691.78	2.13715
	3694.77	0.619446
	3697.76	2.50055
	3700.75	1.2019
	3703.74	1.84503
	3706.73	2.55164
	3709.72	1.42371
	3712.7	1.90363
	3715.68	2.19415
	3718.67	0.678406
	3721.65	0.000183105
	3724.63	2.78632
	3727.61	0.590027
	3730.58	1.64764
	3733.56	0

## Sheet: Figure 4E
	Figure 4E
	Raman shift	Raman intensity
	-149.989	0.432312
	-145.112	0.0722656
	-140.238	0.0523071
	-135.366	0.432312
	-130.497	0.392273
	-125.631	0.172302
	-120.768	-0.227722
	-115.907	0.2323
	-111.049	-0.407715
	-106.194	0.632263
	-101.342	-0.02771
	-96.4923	0.432312
	-91.6454	-0.107727
	-86.8013	0.112305
	-81.9598	-0.02771
	-77.1211	0.272278
	-72.2852	-0.00769043
	-67.4519	0.352295
	-62.6214	0.0922852
	-57.7936	0.112305
	-52.9686	0.292297
	-48.1462	-0.167725
	-43.3266	-0.387695
	-38.5097	0.272278
	-33.6955	0.0322876
	-28.884	0.332275
	-24.0752	-0.867737
	-19.2691	0.812317
	-14.4657	-0.02771
	-9.665	-0.52771
	-4.86701	0.272278
	-0.0717145	1.1123
	4.72089	1.1723
	9.5108	-0.0477295
	14.298	0.352295
	19.0826	0.692261
	23.8644	0.172302
	28.6436	0.652283
	33.4201	-0.0877075
	38.1939	-0.107727
	42.965	-0.127686
	47.7335	0.0122681
	52.4993	0.372314
	57.2625	0.0722656
	62.0229	-0.607727
	66.7807	0.172302
	71.5359	0.512268
	76.2884	0.892273
	81.0382	2.79504
	85.7854	5.10034
	90.5299	8.18811
	95.2718	9.8985
	100.011	11.8913
	104.748	13.1865
	109.482	13.0442
	114.213	12.2642
	118.941	12.0265
	123.668	11.9711
	128.391	12.478
	133.112	12.8271
	137.83	14.6385
	142.545	17.812
	147.258	26.4077
	151.968	51.9855
	156.676	75.2853
	161.381	48.5073
	166.084	22.3513
	170.783	14.1573
	175.48	12.1853
	180.175	10.0553
	184.867	10.3873
	189.556	10.2612
	194.243	9.93695
	198.927	9.67462
	203.609	10.3141
	208.288	9.75562
	212.964	9.79883
	217.638	9.20392
	222.309	9.45081
	226.978	8.91949
	231.644	9.38983
	236.307	11.342
	240.968	10.1559
	245.626	10.5516
	250.282	11.0089
	254.935	12.0679
	259.586	15.7086
	264.234	18.171
	268.879	28.0349
	273.522	48.2006
	278.162	88.1078
	282.8	115.457
	287.435	81.2471
	292.068	39.5591
	296.698	19.1527
	301.325	13.3079
	305.95	10.2646
	310.573	8.88281
	315.193	7.52258
	319.81	6.94391
	324.425	5.50665
	329.037	5.33099
	333.647	4.95679
	338.254	4.48401
	342.859	4.35278
	347.461	4.68292
	352.06	4.49457
	356.657	5.48761
	361.252	4.24219
	365.844	3.75806
	370.434	3.93542
	375.021	4.41418
	379.605	3.51434
	384.187	4.65594
	388.766	4.1189
	393.343	4.2832
	397.918	3.66895
	402.49	3.79602
	407.059	3.9444
	411.626	3.59418
	416.19	4.44531
	420.752	4.45782
	425.312	4.75159
	429.869	5.22668
	434.423	5.76318
	438.975	7.02014
	443.525	7.34851
	448.072	8.31836
	452.616	7.04944
	457.158	5.30194
	461.698	4.63568
	466.235	3.89087
	470.77	2.88733
	475.302	2.98511
	479.831	1.7442
	484.359	1.9046
	488.883	1.0863
	493.406	2.56934
	497.926	1.2536
	502.443	1.25916
	506.958	1.64606
	511.47	1.09418
	515.98	0.723633
	520.488	0.794312
	524.993	0.446289
	529.496	0.919495
	533.996	2.19397
	538.494	1.26971
	542.989	1.46674
	547.482	0.704956
	551.972	1.02441
	556.46	1.88519
	560.946	1.66718
	565.429	1.61035
	569.91	1.99475
	574.388	2.2005
	578.864	2.62738
	583.338	2.57556
	587.809	2.56482
	592.277	4.0954
	596.744	4.98724
	601.208	4.90021
	605.669	5.83441
	610.128	5.74988
	614.585	4.76648
	619.039	5.32434
	623.491	4.20343
	627.94	2.92365
	632.387	2.74512
	636.832	1.96783
	641.274	2.85168
	645.714	1.41675
	650.151	1.64301
	654.586	1.61047
	659.019	1.13916
	663.449	1.229
	667.877	11.5911
	672.302	1.77307
	676.726	0.547119
	681.146	0.372742
	685.565	0.979675
	689.981	0.0678101
	694.394	1.25714
	698.806	1.28772
	703.215	3.11951
	707.621	15.1525
	712.025	32.3867
	716.427	15.3422
	720.827	3.49878
	725.224	1.09662
	729.619	0.735718
	734.011	1.09601
	738.401	1.53741
	742.789	0.00012207
	747.174	0.614563
	751.557	1.29034
	755.938	1.02734
	760.316	0.785522
	764.692	0.925049
	769.066	0.425781
	773.437	0.927734
	777.806	0.850952
	782.173	0.415405
	786.537	0.221069
	790.899	0.247986
	795.259	0.896118
	799.616	0.445496
	803.972	0.776062
	808.324	0.907776
	812.675	1.2157
	817.023	0.00012207
	821.369	1.16565
	825.712	1.23254
	830.053	2.13489
	834.392	1.11395
	838.729	1.33441
	843.063	0.476135
	847.395	1.1391
	851.725	1.40338
	856.052	1.24896
	860.377	1.13586
	864.7	1.68396
	869.02	0.593445
	873.339	0.484131
	877.655	0.876099
	881.968	1.06934
	886.28	1.22375
	890.589	1.51953
	894.896	0.896484
	899.2	0.974731
	903.502	0.754211
	907.802	0.695007
	912.1	0.95697
	916.395	0.000183105
	920.689	0.651794
	924.98	1.20483
	929.268	0.839417
	933.555	1.21533
	937.839	0.892639
	942.121	0.671448
	946.4	1.29156
	950.678	0.453186
	954.953	0.276062
	959.226	0.620422
	963.496	0.000183105
	967.764	0.632202
	972.031	0.805847
	976.294	0.140991
	980.556	0.237732
	984.816	1.17596
	989.073	0.335754
	993.328	1.07697
	997.58	0.599792
	1001.83	0.124084
	1006.08	1.30988
	1010.33	0.457153
	1014.57	1.32587
	1018.81	1.89606
	1023.05	1.12769
	1027.29	1.02075
	1031.52	1.57526
	1035.75	1.21124
	1039.98	1.20856
	1044.21	2.16736
	1048.44	1.96753
	1052.66	4.50909
	1056.88	10.712
	1061.1	18.2563
	1065.32	14.242
	1069.54	8.60907
	1073.75	9.3775
	1077.96	36.1673
	1082.17	226.118
	1086.37	378.991
	1090.58	111.345
	1094.78	15.4399
	1098.98	5.07629
	1103.18	4.09406
	1107.37	2.05316
	1111.57	2.8136
	1115.76	4.27527
	1119.95	4.27826
	1124.13	13.6826
	1128.32	20.3682
	1132.5	12.535
	1136.68	4.60321
	1140.86	1.2926
	1145.03	0.983276
	1149.21	2.09521
	1153.38	1.22852
	1157.55	0.902954
	1161.71	2.19873
	1165.88	2.8866
	1170.04	2.77478
	1174.2	0.804138
	1178.36	1.41486
	1182.52	1.16681
	1186.67	11.5911
	1190.82	1.19965
	1194.97	0.0810547
	1199.12	0.204285
	1203.27	1.02936
	1207.41	2.49622
	1211.55	0.224854
	1215.69	1.4353
	1219.83	0.767517
	1223.96	1.02136
	1228.09	1.05682
	1232.23	11.5911
	1236.35	1.84387
	1240.48	0.931091
	1244.6	0.921875
	1248.73	1.59625
	1252.85	1.53412
	1256.96	0.095459
	1261.08	11.5911
	1265.19	1.26794
	1269.31	1.39911
	1273.41	0.333374
	1277.52	1.95074
	1281.63	1.77106
	1285.73	3.53442
	1289.83	14.3007
	1293.93	27.9298
	1298.03	17.1417
	1302.12	5.93646
	1306.21	4.01379
	1310.3	3.27393
	1314.39	3.79657
	1318.48	0.861877
	1322.56	2.14972
	1326.65	0.900085
	1330.73	1.31293
	1334.8	0.948181
	1338.88	2.52576
	1342.95	0.925781
	1347.03	0.00012207
	1351.09	0.901855
	1355.16	1.27039
	1359.23	0.245544
	1363.29	2.40643
	1367.35	0.797546
	1371.41	2.29681
	1375.47	0.963867
	1379.52	1.13843
	1383.58	0.00012207
	1387.63	0.00012207
	1391.68	0.00012207
	1395.72	0.877563
	1399.77	11.5911
	1403.81	0.0333862
	1407.85	1.51398
	1411.89	4.94727
	1415.93	9.45062
	1419.96	5.13757
	1424	2.21118
	1428.03	5.51929
	1432.05	13.1733
	1436.08	18.9665
	1440.1	15.9939
	1444.13	11.9714
	1448.15	8.7757
	1452.17	8.54401
	1456.18	10.2341
	1460.2	8.34393
	1464.21	7.45203
	1468.22	5.49683
	1472.23	2.21716
	1476.23	1.55188
	1480.24	11.5911
	1484.24	0.608398
	1488.24	1.45844
	1492.24	1.16833
	1496.23	0.196411
	1500.23	1.4812
	1504.22	1.19733
	1508.21	1.28717
	1512.2	0.395264
	1516.18	11.5911
	1520.17	1.76355
	1524.15	0.0767822
	1528.13	0.00012207
	1532.11	0.367676
	1536.08	0.246643
	1540.06	0
	1544.03	0.102844
	1548	0.656128
	1551.97	0.27948
	1555.93	1.14648
	1559.89	11.5911
	1563.86	1.41333
	1567.82	0.996643
	1571.77	1.86371
	1575.73	2.24213
	1579.68	1.9491
	1583.64	0.302612
	1587.59	1.93079
	1591.53	3.80475
	1595.48	1.49792
	1599.43	2.18542
	1603.37	4.10291
	1607.31	3.28717
	1611.25	5.23541
	1615.18	2.88556
	1619.12	5.57544
	1623.05	5.54352
	1626.98	4.6283
	1630.91	5.94861
	1634.83	6.26337
	1638.76	9.7915
	1642.68	7.97229
	1646.6	9.66486
	1650.52	10.3285
	1654.44	10.1227
	1658.35	10.1869
	1662.26	13.1405
	1666.17	13.5231
	1670.08	11.7542
	1673.99	12.6735
	1677.9	14.7205
	1681.8	15.1751
	1685.7	17.0368
	1689.6	17.5054
	1693.5	18.2606
	1697.39	19.5021
	1701.28	21.3298
	1705.18	22.0634
	1709.07	22.9626
	1712.95	24.6874
	1716.84	24.4976
	1720.72	28.353
	1724.6	28.4333
	1728.48	30.3985
	1732.36	30.5284
	1736.24	33.483
	1740.11	36.7219
	1743.99	40.6253
	1747.86	45.2928
	1751.72	44.8045
	1755.59	44.4002
	1759.46	46.7798
	1763.32	49.3633
	1767.18	50.6904
	1771.04	53.2813
	1774.89	55.7357
	1778.75	58.7735
	1782.6	58.7948
	1786.45	64.4995
	1790.3	68.2474
	1794.15	70.1185
	1798	71.1328
	1801.84	72.6101
	1805.68	76.2705
	1809.52	79.1338
	1813.36	82.7201
	1817.2	82.3292
	1821.03	84.1011
	1824.86	87.1558
	1828.69	88.7332
	1832.52	89.8932
	1836.35	93.396
	1840.17	96.7013
	1844	96.8491
	1847.82	102.159
	1851.64	102.572
	1855.46	104.468
	1859.27	104.345
	1863.08	110.325
	1866.9	115.427
	1870.71	114.872
	1874.51	118.899
	1878.32	120.228
	1882.13	121.959
	1885.93	124.553
	1889.73	127.969
	1893.53	126.906
	1897.32	127.326
	1901.12	130.488
	1904.91	131.612
	1908.7	131.438
	1912.49	133.926
	1916.28	131.536
	1920.07	135.388
	1923.85	134.122
	1927.63	135.158
	1931.41	136.096
	1935.19	136.395
	1938.97	135.557
	1942.74	136.42
	1946.52	137.125
	1950.29	135.072
	1954.06	136.84
	1957.83	136.371
	1961.59	135.943
	1965.36	136.617
	1969.12	137.813
	1972.88	137.59
	1976.64	140.629
	1980.39	139.35
	1984.15	138.352
	1987.9	138.896
	1991.65	139.002
	1995.4	140.449
	1999.15	139.678
	2002.9	140.108
	2006.64	140.2
	2010.38	140.154
	2014.12	140.129
	2017.86	142.806
	2021.6	141.924
	2025.33	142.424
	2029.07	143.845
	2032.8	141.068
	2036.53	143.512
	2040.25	142.018
	2043.98	142.425
	2047.7	141.394
	2051.43	144.484
	2055.15	145.336
	2058.87	142.709
	2062.58	144.063
	2066.3	140.939
	2070.01	144.176
	2073.72	145.135
	2077.43	149.515
	2081.14	151.297
	2084.85	148.28
	2088.55	151.124
	2092.26	153.39
	2095.96	154.517
	2099.66	154.245
	2103.35	154.075
	2107.05	157.206
	2110.74	157.859
	2114.44	158.273
	2118.13	159.588
	2121.81	161.084
	2125.5	160.802
	2129.19	160.461
	2132.87	161.701
	2136.55	162.723
	2140.23	162.686
	2143.91	162.17
	2147.59	163.456
	2151.26	162.703
	2154.93	163.311
	2158.6	165.54
	2162.27	162.211
	2165.94	161.523
	2169.61	158.836
	2173.27	159.831
	2176.93	161.267
	2180.59	158.224
	2184.25	158.022
	2187.91	157.381
	2191.57	157.302
	2195.22	154.084
	2198.87	155.267
	2202.52	153.512
	2206.17	152.257
	2209.82	147.424
	2213.46	146.492
	2217.11	146.242
	2220.75	149.152
	2224.39	147.244
	2228.03	145.797
	2231.66	143.971
	2235.3	142.567
	2238.93	141.563
	2242.56	140.061
	2246.19	137.12
	2249.82	134.281
	2253.45	131.642
	2257.07	131.025
	2260.69	129.568
	2264.31	128.494
	2267.93	124.56
	2271.55	122.487
	2275.17	120.636
	2278.78	117.026
	2282.39	114.197
	2286	111.329
	2289.61	112.743
	2293.22	106.217
	2296.83	105.613
	2300.43	103.27
	2304.03	104.168
	2307.63	100.128
	2311.23	101.228
	2314.83	96.11
	2318.43	92.6931
	2322.02	95.2372
	2325.61	93.5226
	2329.2	88.6292
	2332.79	88.5768
	2336.38	87.5658
	2339.96	87.0359
	2343.55	84.2073
	2347.13	82.3798
	2350.71	82.1135
	2354.29	76.9285
	2357.87	77.9446
	2361.44	76.502
	2365.02	74.1205
	2368.59	74.2402
	2372.16	69.3412
	2375.73	69.9633
	2379.3	69.1467
	2382.86	68.0113
	2386.42	65.337
	2389.99	64.064
	2393.55	64.2923
	2397.11	62.1817
	2400.66	60.5723
	2404.22	57.0442
	2407.77	59.7973
	2411.33	57.1917
	2414.88	56.9872
	2418.42	57.524
	2421.97	54.122
	2425.52	51.9413
	2429.06	52.7418
	2432.6	50.3236
	2436.15	49.8666
	2439.68	48.9308
	2443.22	48.2163
	2446.76	47.5631
	2450.29	45.1911
	2453.82	45.0004
	2457.36	43.491
	2460.88	40.9828
	2464.41	43.136
	2467.94	42.5505
	2471.46	42.5061
	2474.99	40.8431
	2478.51	38.1414
	2482.03	40.3411
	2485.54	39.1219
	2489.06	36.6241
	2492.57	35.8077
	2496.09	36.7726
	2499.6	34.5988
	2503.11	35.3063
	2506.62	35.5952
	2510.12	32.3454
	2513.63	32.0369
	2517.13	30.4299
	2520.63	29.2842
	2524.13	26.9799
	2527.63	28.7169
	2531.13	28.1754
	2534.62	28.9952
	2538.12	26.5564
	2541.61	25.3591
	2545.1	23.5831
	2548.59	24.9086
	2552.08	22.6155
	2555.56	24.3239
	2559.05	21.9937
	2562.53	19.485
	2566.01	21.6177
	2569.49	19.7319
	2572.97	18.8876
	2576.44	17.5649
	2579.92	19.5636
	2583.39	18.3038
	2586.86	16.6456
	2590.33	15.5088
	2593.8	16.9537
	2597.27	15.2601
	2600.73	14.728
	2604.2	15.6576
	2607.66	14.0887
	2611.12	12.7415
	2614.58	11.5959
	2618.03	11.6919
	2621.49	10.8895
	2624.94	11.4489
	2628.4	13.4299
	2631.85	11.5125
	2635.3	9.97693
	2638.74	9.18304
	2642.19	9.73083
	2645.63	9.02039
	2649.08	11.1918
	2652.52	7.38489
	2655.96	7.75983
	2659.4	7.77661
	2662.83	6.21515
	2666.27	6.1156
	2669.7	6.33789
	2673.13	5.92206
	2676.57	7.74823
	2679.99	5.27625
	2683.42	5.50629
	2686.85	5.13831
	2690.27	6.11218
	2693.69	7.94824
	2697.12	4.38629
	2700.54	7.36639
	2703.95	6.40863
	2707.37	9.09302
	2710.79	8.75952
	2714.2	9.14813
	2717.61	9.25903
	2721.02	9.87213
	2724.43	8.08746
	2727.84	5.84515
	2731.24	5.24512
	2734.65	3.82751
	2738.05	3.59229
	2741.45	1.49945
	2744.85	3.28912
	2748.25	1.82123
	2751.65	3.07599
	2755.04	2.47327
	2758.44	2.13324
	2761.83	1.95581
	2765.22	3.22113
	2768.61	2.8692
	2771.99	11.5911
	2775.38	2.68097
	2778.77	0.303162
	2782.15	2.10669
	2785.53	1.9516
	2788.91	1.6178
	2792.29	1.18188
	2795.67	0.000183105
	2799.04	0.960815
	2802.41	0.382568
	2805.79	0.000183105
	2809.16	1.08588
	2812.53	0.272766
	2815.9	3.76086
	2819.26	2.21027
	2822.63	5.08081
	2825.99	9.61255
	2829.35	17.5656
	2832.71	29.4199
	2836.07	52.4352
	2839.43	81.2719
	2842.78	98.8097
	2846.14	99.3688
	2849.49	86.7491
	2852.84	72.9506
	2856.19	64.5532
	2859.54	56.537
	2862.89	55.7422
	2866.23	54.2484
	2869.58	60.7159
	2872.92	76.1045
	2876.26	107.774
	2879.6	111.385
	2882.94	78.9576
	2886.28	60.1111
	2889.61	55.5657
	2892.94	51.5989
	2896.28	48.7063
	2899.61	48.895
	2902.94	43.6048
	2906.26	37.0759
	2909.59	33.4681
	2912.91	31.7015
	2916.24	31.8362
	2919.56	30.952
	2922.88	29.349
	2926.2	28.2872
	2929.52	26.8666
	2932.83	23.0472
	2936.15	17.989
	2939.46	14.212
	2942.77	10.0162
	2946.08	7.00153
	2949.39	5.14813
	2952.7	2.2959
	2956	2.98486
	2959.31	2.21497
	2962.61	2.7663
	2965.91	3.21887
	2969.21	1.55255
	2972.51	2.1875
	2975.81	0.663635
	2979.1	0.460999
	2982.4	0.559448
	2985.69	1.07922
	2988.98	0.000183105
	2992.27	0.327454
	2995.56	1.61633
	2998.85	2.40674
	3002.13	0.998779
	3005.41	2.1524
	3008.7	1.88751
	3011.98	1.60419
	3015.26	3.08246
	3018.54	2.84222
	3021.81	3.04352
	3025.09	1.78638
	3028.36	2.9306
	3031.64	1.83643
	3034.91	3.02368
	3038.18	3.69244
	3041.44	3.56256
	3044.71	2.89423
	3047.98	2.44727
	3051.24	4.14185
	3054.5	5.0777
	3057.76	3.51514
	3061.02	4.77393
	3064.28	5.73401
	3067.54	6.71558
	3070.79	5.33856
	3074.05	6.60284
	3077.3	6.72858
	3080.55	7.33563
	3083.8	6.20404
	3087.05	7.69385
	3090.3	5.20496
	3093.54	8.85748
	3096.79	8.35126
	3100.03	8.02643
	3103.27	9.02283
	3106.51	10.5006
	3109.75	10.7397
	3112.99	10.7802
	3116.22	11.5818
	3119.46	13.0248
	3122.69	12.3691
	3125.92	10.8747
	3129.15	12.2216
	3132.38	11.9897
	3135.61	12.2592
	3138.83	12.8098
	3142.06	13.4818
	3145.28	15.535
	3148.5	15.4295
	3151.72	14.7853
	3154.94	16.2222
	3158.16	18.0005
	3161.38	16.72
	3164.59	18.8207
	3167.8	17.0827
	3171.02	19.7459
	3174.23	19.6703
	3177.44	22.376
	3180.64	19.0429
	3183.85	20.951
	3187.06	22.1804
	3190.26	22.171
	3193.46	23.1027
	3196.66	25.0357
	3199.86	25.45
	3203.06	26.0454
	3206.26	26.142
	3209.45	27.0199
	3212.65	25.759
	3215.84	28.3392
	3219.03	28.6407
	3222.22	29.2634
	3225.41	31.6872
	3228.6	29.5723
	3231.78	31.8185
	3234.97	31.2859
	3238.15	31.1947
	3241.33	32.5845
	3244.51	33.2156
	3247.69	32.3478
	3250.87	32.0012
	3254.05	33.2759
	3257.22	34.4717
	3260.4	34.0087
	3263.57	35.647
	3266.74	34.3663
	3269.91	33.7869
	3273.08	33.0087
	3276.24	36.6917
	3279.41	37.2559
	3282.57	36.7012
	3285.74	36.2478
	3288.9	35.7356
	3292.06	34.5045
	3295.22	35.1947
	3298.37	35.986
	3301.53	34.6586
	3304.68	36.1122
	3307.84	39.1872
	3310.99	36.6033
	3314.14	36.4407
	3317.29	34.3792
	3320.44	38.4789
	3323.59	37.9399
	3326.73	38.682
	3329.88	38.1854
	3333.02	37.7299
	3336.16	38.0757
	3339.3	35.9628
	3342.44	39.2709
	3345.58	38.3804
	3348.71	37.891
	3351.85	38.8229
	3354.98	36.356
	3358.11	38.6903
	3361.24	35.7859
	3364.37	34.5627
	3367.5	35.7807
	3370.63	33.52
	3373.75	36.0605
	3376.88	35.3223
	3380	34.8253
	3383.12	35.4695
	3386.24	33.415
	3389.36	32.5418
	3392.48	33.6898
	3395.59	34.2192
	3398.71	34.3097
	3401.82	33.4615
	3404.94	32.1547
	3408.05	33.9691
	3411.16	34.8248
	3414.27	31.7418
	3417.37	31.0801
	3420.48	32.7797
	3423.58	34.2406
	3426.69	33.0629
	3429.79	34.6263
	3432.89	33.5112
	3435.99	33.3575
	3439.09	34.345
	3442.18	35.0138
	3445.28	33.9241
	3448.37	35.8557
	3451.47	34.9086
	3454.56	35.5428
	3457.65	34.3986
	3460.74	35.1356
	3463.82	36.154
	3466.91	34.0739
	3469.99	34.6151
	3473.08	35.4377
	3476.16	34.5219
	3479.24	35.9073
	3482.32	35.9343
	3485.4	32.8026
	3488.48	34.7524
	3491.55	37.3437
	3494.63	34.0164
	3497.7	33.5506
	3500.78	34.4263
	3503.85	35.5236
	3506.92	34.2422
	3509.98	32.6224
	3513.05	33.3042
	3516.12	35.9276
	3519.18	35.7324
	3522.24	35.3788
	3525.31	33.9067
	3528.37	35.5363
	3531.43	33.9075
	3534.49	32.5802
	3537.54	33.4546
	3540.6	33.4706
	3543.65	36.3482
	3546.71	33.1675
	3549.76	33.5485
	3552.81	32.7912
	3555.86	33.5356
	3558.91	32.3817
	3561.95	32.3295
	3565	31.9391
	3568.04	28.5505
	3571.08	32.5836
	3574.13	29.6185
	3577.17	30.9952
	3580.21	30.7717
	3583.24	30.2849
	3586.28	30.1198
	3589.32	29.6565
	3592.35	29.095
	3595.38	28.8955
	3598.42	25.8178
	3601.45	26.962
	3604.47	25.1481
	3607.5	26.2162
	3610.53	24.8662
	3613.55	24.9782
	3616.58	23.6122
	3619.6	25.1482
	3622.62	22.3462
	3625.64	20.8064
	3628.66	22.9085
	3631.68	22.2529
	3634.7	20.3794
	3637.71	20.308
	3640.73	19.879
	3643.74	19.472
	3646.75	18.7874
	3649.76	18.5051
	3652.77	19.0051
	3655.78	18.9474
	3658.79	16.2922
	3661.79	15.6994
	3664.8	14.449
	3667.8	14.9612
	3670.8	13.8759
	3673.8	13.1732
	3676.8	10.8732
	3679.8	11.1357
	3682.8	13.721
	3685.79	10.0091
	3688.79	9.53998
	3691.78	10.8337
	3694.77	9.19043
	3697.76	9.37
	3700.75	7.29266
	3703.74	8.67841
	3706.73	5.84729
	3709.72	5.43939
	3712.7	6.07477
	3715.68	3.07349
	3718.67	3.65558
	3721.65	3.22119
	3724.63	0.790344
	3727.61	2.60315
	3730.58	1.19977
	3733.56	0.00012207

[truncated: 6 more sheets: Figure 4F, Figure 5F, Figure 5G, Figure 5H, Figure 6A, Figure 6B]
