# Supplementary material for: Wax worm saliva and the enzymes therein are the key to polyethylene degradation by Galleria mellonella
Source: Nat Commun. 2022 Oct 4;13:5568. doi: 10.1038/s41467-022-33127-w (PMC9532405; doi:10.1038/s41467-022-33127-w)
Supplement: Supplementary file 9 — Source data [file 41467_2022_33127_MOESM9_ESM.zip › Source data 2 - Supplementary Information.xlsx]

## Sheet: Supplementary Figure 1
Supplementary Figure 1
Control (black)			Experimental (red)
Wavenumbers	Transmitance		Wavenumbers	Transmitance
417.513	87.7351		399.193	87.5498
418.477	87.7861		400.157	87.1229
419.442	87.5219		401.121	86.8277
420.406	87.1257		402.085	86.6452
421.37	86.8031		403.05	86.5158
422.334	86.6379		404.014	86.3911
423.299	86.612		404.978	86.2514
424.263	86.6728		405.942	86.1031
425.227	86.7708		406.907	85.967
426.191	86.8727		407.871	85.864
427.155	86.9636		408.835	85.8071
428.12	87.0424		409.799	85.7989
429.084	87.1148		410.764	85.8298
430.048	87.1889		411.728	85.8793
431.012	87.2737		412.692	85.9239
431.977	87.3787		413.656	85.9528
432.941	87.5115		414.62	85.9785
433.905	87.6761		415.585	86.375
434.869	87.8715		416.549	86.1768
435.834	88.0931		417.513	86.4168
436.798	88.3365		418.477	86.6949
437.762	88.5989		419.442	86.8643
438.726	88.8788		420.406	86.8226
439.691	89.1705		421.37	86.6092
440.655	89.4595		422.334	86.3397
441.619	89.7193		423.299	86.1127
442.583	89.9177		424.263	85.9798
443.547	90.03		425.227	85.9467
444.512	90.0539		426.191	85.9855
445.476	90.0121		427.155	86.549
446.44	89.9396		428.12	86.1237
447.404	89.868		429.084	86.1806
448.369	89.8151		430.048	86.2316
449.333	89.786		431.012	86.289
450.297	89.7787		431.977	86.3636
451.261	89.7907		432.941	86.4609
452.226	89.8226		433.905	86.5821
453.19	89.8742		434.869	86.7247
454.154	89.9399		435.834	86.8846
455.118	90.0044		436.798	87.581
456.082	90.0466		437.762	87.2441
457.047	90.0494		438.726	87.4456
458.011	90.0114		439.691	87.6667
458.975	89.9465		440.655	87.9059
459.939	89.8681		441.619	88.1487
460.904	89.7743		442.583	88.3653
461.868	89.651		443.547	88.5185
462.832	89.4861		444.512	88.5819
463.796	89.2828		445.476	88.5547
464.761	89.0635		446.44	88.4612
465.725	88.8589		447.404	88.3376
466.689	88.6918		448.369	88.2181
467.653	88.5667		449.333	88.1252
468.618	88.4748		450.297	88.683
469.582	88.4057		451.261	88.469
470.546	88.3528		452.226	88.57
471.51	88.3073		453.19	88.948
472.474	88.2465		454.154	88.1571
473.439	88.1354		455.118	88.2363
474.403	87.9465		456.082	88.3155
475.367	87.6831		457.047	88.3687
476.331	87.385		458.011	88.3703
477.296	87.1128		458.975	88.3104
478.26	86.9207		459.939	88.1988
479.224	86.8282		460.904	88.548
480.188	86.8056		461.868	87.8947
481.153	86.7838		462.832	87.7283
482.117	86.6877		463.796	87.5625
483.081	86.4757		464.761	87.402
484.045	86.1641		465.725	87.249
485.009	85.8177		466.689	87.1005
485.974	85.5098		467.653	86.9522
486.938	85.2804		468.618	86.8041
487.902	85.1213		469.582	86.6666
488.866	84.991		470.546	86.556
489.831	84.8419		471.51	86.4816
490.795	84.6443		472.474	86.4291
491.759	84.3975		473.439	86.36
492.723	84.1259		474.403	86.2331
493.688	83.8632		475.367	86.316
494.652	83.6351		476.331	85.7737
495.616	83.451		477.296	85.5021
496.58	83.3046		478.26	85.2622
497.545	83.1795		479.224	85.805
498.509	83.0547		480.188	84.9519
499.473	82.9086		481.153	84.844
500.437	82.723		482.117	84.7164
501.401	82.4892		483.081	84.5432
502.366	82.2135		484.045	84.327
503.33	81.9169		485.009	84.932
504.294	81.6277		485.974	83.8696
505.258	81.3711		486.938	83.668
506.223	81.16		487.902	83.4802
507.187	80.9916		488.866	83.2871
508.151	80.8491		489.831	83.717
509.115	80.7096		490.795	82.8272
510.08	80.5565		491.759	82.5596
511.044	80.3885		492.723	82.2852
512.008	80.22		493.688	82.248
512.972	80.0723		494.652	81.7974
513.937	79.9607		495.616	81.6132
514.901	79.8837		496.58	81.4688
515.865	79.8205		497.545	81.3455
516.829	79.7395		498.509	81.2155
517.793	79.6161		499.473	81.536
518.758	79.449		500.437	80.8513
519.722	79.2616		501.401	80.6242
520.686	79.086		502.366	80.4049
521.65	78.9436		503.33	80.2217
522.615	78.8364		504.294	80.808
523.579	78.7505		505.258	79.9638
524.543	78.6661		506.223	79.8417
525.507	78.5702		507.187	79.6913
526.472	78.4644		508.151	79.5054
527.436	78.3621		509.115	79.2924
528.4	78.2764		510.08	79.684
529.364	78.2099		511.044	78.8499
530.328	78.1529		512.008	78.6496
531.293	78.0907		512.972	78.4767
532.257	78.013		513.937	78.3365
533.221	77.9203		514.901	78.2275
534.185	77.8231		515.865	78.1378
535.15	77.7349		516.829	78.466
536.114	77.6642		517.793	77.933
537.078	77.6108		518.758	77.7888
538.042	77.5689		519.722	77.6251
539.007	77.5323		520.686	77.4646
539.971	77.4976		521.65	77.3273
540.935	77.4636		522.615	77.2207
541.899	77.4283		523.579	77.1382
542.864	77.3879		524.543	77.637
543.828	77.3379		525.507	76.9817
544.792	77.2778		526.472	76.8859
545.756	77.2131		527.436	76.7827
546.72	77.1533		528.4	76.6842
547.685	77.1064		529.364	76.5994
548.649	77.0737		530.328	76.5282
549.613	77.0488		531.293	76.4623
550.577	77.0219		532.257	76.3911
551.542	76.9864		533.221	76.3082
552.506	76.9421		534.185	76.2156
553.47	76.8943		535.15	76.1236
554.434	76.8494		536.114	76.46
555.399	76.811		537.078	75.9927
556.363	76.7788		538.042	75.9653
557.327	76.7502		539.007	75.9563
558.291	76.7228		539.971	75.9528
559.255	76.695		540.935	75.9422
560.22	76.665		541.899	75.9182
561.184	76.6285		542.864	75.8814
562.148	76.5799		543.828	75.8371
563.112	76.515		544.792	75.7905
564.077	76.4344		545.756	75.7427
565.041	76.345		546.72	75.6906
566.005	76.2583		547.685	75.6304
566.969	76.1863		548.649	75.5613
567.934	76.1365		549.613	75.4877
568.898	76.1093		550.577	75.4168
569.862	76.0981		551.542	75.3548
570.826	76.092		552.506	75.3044
571.791	76.0787		553.47	75.2645
572.755	76.0479		554.434	75.2331
573.719	75.9934		555.399	75.2087
574.683	75.915		556.363	75.1902
575.647	75.8184		557.327	75.1757
576.612	75.7139		558.291	75.1605
577.576	75.6118		559.255	75.1388
578.54	75.5196		560.22	75.106
579.504	75.4403		561.184	75.617
580.469	75.3742		562.148	75.101
581.433	75.3197		563.112	74.9577
582.397	75.2733		564.077	74.9096
583.361	75.2289		565.041	74.8675
584.326	75.1777		566.005	74.8303
585.29	75.112		566.969	74.7962
586.254	75.0294		567.934	74.7641
587.218	74.9356		568.898	74.7334
588.182	74.8417		569.862	74.7021
589.147	74.7582		570.826	74.6653
590.111	74.6883		571.791	74.6177
591.075	74.6259		572.755	74.5564
592.039	74.559		573.719	74.4843
593.004	74.4775		574.683	74.4103
593.968	74.3798		575.647	74.3441
594.932	74.2721		576.612	74.2911
595.896	74.1638		577.576	74.2492
596.861	74.0613		578.54	74.2112
597.825	73.9643		579.504	74.1708
598.789	73.867		580.469	74.1265
599.753	73.7602		581.433	74.813
600.718	73.6351		582.397	74.375
601.682	73.4855		583.361	73.9922
602.646	73.3087		584.326	73.9382
603.61	73.106		585.29	73.8689
604.574	72.8824		586.254	73.7855
605.539	72.6473		587.218	73.6977
606.503	72.4141		588.182	73.6187
607.467	72.1994		589.147	73.5576
608.431	72.0214		590.111	73.5133
609.396	71.8969		591.075	73.475
610.36	71.8374		592.039	73.4283
611.324	71.8451		593.004	73.363
612.288	71.9117		593.968	73.278
613.253	72.0205		594.932	73.1797
614.217	72.1503		595.896	73.773
615.181	72.2808		596.861	72.9787
616.145	72.3959		597.825	72.8874
617.109	72.4856		598.789	72.8016
618.074	72.546		599.753	72.714
619.038	72.5777		600.718	72.6135
620.002	72.5848		601.682	72.4887
620.966	72.5734		602.646	72.3327
621.931	72.5499		603.61	72.1469
622.895	72.5197		604.574	71.9406
623.859	72.486		605.539	71.7278
624.823	72.4501		606.503	71.5233
625.788	72.4119		607.467	71.3402
626.752	72.3721		608.431	71.1897
627.716	72.3315		609.396	71.823
628.68	72.291		610.36	71.272
629.645	72.2505		611.324	71.294
630.609	72.2077		612.288	71.859
631.573	72.1599		613.253	71.1846
632.537	72.1055		614.217	71.3064
633.501	72.0457		615.181	71.4304
634.466	71.9848		616.145	71.539
635.43	71.929		617.109	71.6215
636.394	71.8833		618.074	71.6755
637.358	71.8499		619.038	71.7048
638.323	71.8273		620.002	71.717
639.287	71.8114		620.966	71.7201
640.251	71.7973		621.931	71.7201
641.215	71.7819		622.895	71.7194
642.18	71.7654		623.859	71.7162
643.144	71.7509		624.823	71.7062
644.108	71.7426		625.788	71.6852
645.072	71.7426		626.752	71.6521
646.036	71.7502		627.716	71.6098
647.001	71.7618		628.68	71.5639
647.965	71.7736		629.645	71.5194
648.929	71.7829		630.609	71.4796
649.893	71.7899		631.573	71.4447
650.858	71.7961		632.537	71.4127
651.822	71.8025		633.501	71.3806
652.786	71.8083		634.466	71.3451
653.75	71.8114		635.43	71.3033
654.715	71.8096		636.394	71.2543
655.679	71.8026		637.358	71.1999
656.643	71.7925		638.323	71.1451
657.607	71.7827		639.287	71.971
658.572	71.7761		640.251	71.623
659.536	71.7741		641.215	71.436
660.5	71.7762		642.18	71.395
661.464	71.782		643.144	71.44
662.428	71.7921		644.108	71.504
663.393	71.8085		645.072	71.54
664.357	71.8335		646.036	71.541
665.321	71.8671		647.001	71.541
666.285	71.9051		647.965	71.6
667.25	71.9358		648.929	71.765
668.214	71.9461		649.893	71.105
669.178	71.9355		650.858	71.1415
670.142	71.9186		651.822	71.1787
671.107	71.9099		652.786	71.2088
672.071	71.9151		653.75	71.2268
673.035	71.9342		654.715	71.233
673.999	71.9654		655.679	71.2331
674.963	72.0065		656.643	71.2357
675.928	72.0538		657.607	71.2489
676.892	72.1016		658.572	71.2755
677.856	72.1427		659.536	71.3115
678.82	72.1701		660.5	71.3458
679.785	72.1802		661.464	71.3653
680.749	72.1746		662.428	71.361
681.713	72.1609		663.393	71.3307
682.677	72.1496		664.357	71.2775
683.642	72.1491		665.321	71.208
684.606	72.1615		666.285	71.1347
685.57	72.1822		667.25	71.806
686.534	72.2039		668.214	71.719
687.499	72.2217		669.178	71.1131
688.463	72.2356		670.142	71.1806
689.427	72.2492		671.107	71.2482
690.391	72.2648		672.071	71.3053
691.355	72.2803		673.035	71.3533
692.32	72.2894		673.999	71.3986
693.284	72.2854		674.963	71.4469
694.248	72.2646		675.928	71.5008
695.212	72.2259		676.892	71.5576
696.177	72.1686		677.856	71.6113
697.141	72.0912		678.82	71.6563
698.105	71.9924		679.785	71.6902
699.069	71.8722		680.749	71.7153
700.034	71.7303		681.713	71.7374
700.998	71.5622		682.677	71.7636
701.962	71.3589		683.642	71.7982
702.926	71.1113		684.606	71.8407
703.89	70.8101		685.57	71.8862
704.855	70.4354		686.534	71.9281
705.819	69.9364		687.499	71.9621
706.783	69.2263		688.463	71.9878
707.747	68.2187		689.427	72.74
708.712	66.9029		690.391	72.224
709.676	65.4081		691.355	72.317
710.64	63.9886		692.32	72.322
711.604	62.8949		693.284	72.217
712.569	62.1883		694.248	71.9993
713.533	61.6267		695.212	71.9637
714.497	60.7446		696.177	71.9112
715.461	59.1241		697.141	71.8365
716.426	56.7062		698.105	71.737
717.39	53.9427		699.069	71.6164
718.354	51.6684		700.034	71.4813
719.318	50.7353		700.998	71.3348
720.282	51.5932		701.962	71.171
721.247	54.058		702.926	70.9764
722.211	57.3992		703.89	70.7322
723.175	60.6626		704.855	70.409
724.139	63.0137		705.819	69.9522
725.104	63.948		706.783	69.2787
726.068	63.3664		707.747	68.3083
727.032	61.5778		708.712	67.301
727.996	59.2478		709.676	65.5619
728.961	57.2558		710.64	64.1376
729.925	56.4398		711.604	62.9906
730.889	57.2961		712.569	62.1799
731.853	59.7788		713.533	61.4793
732.817	63.3214		714.497	60.4469
733.782	67.0896		715.461	58.6798
734.746	70.3362		716.426	56.1174
735.71	72.6675		717.39	53.1989
736.674	74.0955		718.354	50.7544
737.639	74.8917		719.318	49.6541
738.603	75.3714		720.282	50.3871
739.567	75.7435		721.247	52.8106
740.531	76.0828		722.211	56.2151
741.496	76.3881		723.175	59.6402
742.46	76.6507		724.139	62.2309
743.424	76.8818		725.104	63.4671
744.388	77.1008		726.068	63.2442
745.353	77.3161		727.032	61.861
746.317	77.5215		727.996	59.9464
747.281	77.7073		728.961	58.3088
748.245	77.8704		729.925	57.7003
749.209	78.0154		730.889	58.5582
750.174	78.1488		731.853	60.839
751.138	78.2748		732.817	64.452
752.102	78.3961		733.782	67.4488
753.066	78.5166		734.746	70.3984
754.031	78.6403		735.71	72.549
754.995	78.7687		736.674	73.9054
755.959	78.8988		737.639	74.6964
756.923	79.0252		738.603	75.1885
757.888	79.1441		739.567	75.558
758.852	79.255		740.531	75.8691
759.816	79.3596		741.496	76.1257
760.78	79.4598		742.46	76.3291
761.744	79.5559		743.424	76.4995
762.709	79.6476		744.388	76.6624
763.673	79.7344		745.353	76.8297
764.637	79.8153		746.317	76.9969
765.601	79.8892		747.281	77.1543
766.566	79.9551		748.245	77.2985
767.53	80.0145		749.209	77.4341
768.494	80.0721		750.174	77.5681
769.458	80.1345		751.138	77.7048
770.423	80.2064		752.102	77.8454
771.387	80.2879		753.066	77.9904
772.351	80.3745		754.031	78.1398
773.315	80.46		754.995	78.2921
774.28	80.5401		755.959	78.4443
775.244	80.6143		756.923	78.5931
776.208	80.6851		757.888	78.7381
777.172	80.7553		758.852	78.8821
778.136	80.8263		759.816	79.291
779.101	80.8972		760.78	79.1812
780.065	80.966		761.744	79.3363
781.029	81.031		762.709	79.4899
781.993	81.0923		763.673	79.6366
782.958	81.1513		764.637	79.7723
783.922	81.2099		765.601	79.8949
784.886	81.2698		766.566	80.48
785.85	81.3314		767.53	80.1044
786.815	81.3941		768.494	80.1982
787.779	81.4566		769.458	80.2907
788.743	81.518		770.423	80.3854
789.707	81.5779		771.387	80.4834
790.671	81.6369		772.351	80.5835
791.636	81.6962		773.315	80.6832
792.6	81.7573		774.28	80.7798
793.564	81.8204		775.244	80.8711
794.528	81.8842		776.208	80.9559
795.493	81.9455		777.172	81.344
796.457	81.9998		778.136	81.1086
797.421	82.0435		779.101	81.1812
798.385	82.0763		780.065	81.2547
799.35	82.1019		781.029	81.3299
800.314	82.1264		781.993	81.4061
801.278	82.1558		782.958	81.4814
802.242	82.1927		783.922	81.5545
803.207	82.236		784.886	81.625
804.171	82.2815		785.85	81.6935
805.135	82.3241		786.815	81.7609
806.099	82.3597		787.779	81.8278
807.063	82.3863		788.743	81.8944
808.028	82.4041		789.707	81.9601
808.992	82.4155		790.671	82.23
809.956	82.4244		791.636	82.811
810.92	82.4355		792.6	82.1325
811.885	82.4526		793.564	82.1773
812.849	82.4771		794.528	82.2178
813.813	82.5078		795.493	82.2576
814.777	82.5415		796.457	82.2995
815.742	82.5751		797.421	82.3436
816.706	82.607		798.385	82.3868
817.67	82.6379		799.35	82.4249
818.634	82.6692		800.314	82.4553
819.598	82.7023		801.278	82.479
820.563	82.7364		802.242	82.5005
821.527	82.7689		803.207	82.5258
822.491	82.7962		804.171	82.5584
823.455	82.8149		805.135	82.5976
824.42	82.8236		806.099	82.6383
825.384	82.8232		807.063	82.6731
826.348	82.8172		808.028	82.6955
827.312	82.8101		808.992	82.7023
828.277	82.8058		809.956	82.694
829.241	82.8051		810.92	82.6738
830.205	82.8054		811.885	82.6456
831.169	82.8019		812.849	82.6129
832.134	82.7902		813.813	82.5792
833.098	82.7687		814.777	82.5489
834.062	82.739		815.742	82.5272
835.026	82.7043		816.706	82.52
835.99	82.6675		817.67	82.5313
836.955	82.6298		818.634	82.5609
837.919	82.5911		819.598	82.6032
838.883	82.5504		820.563	82.6485
839.847	82.5051		821.527	82.6852
840.812	82.4496		822.491	82.7032
841.776	82.3744		823.455	82.697
842.74	82.2698		824.42	82.6665
843.704	82.1332		825.384	82.6175
844.669	81.976		826.348	82.56
845.633	81.8239		827.312	82.5068
846.597	81.7085		828.277	82.4693
847.561	81.6525		829.241	82.4552
848.526	81.6572		830.205	82.4661
849.49	81.6996		831.169	82.4969
850.454	81.7431		832.134	82.5389
851.418	81.7537		833.098	82.5827
852.382	81.7133		834.062	82.6208
853.347	81.6236		835.026	82.6488
854.311	81.499		835.99	82.6647
855.275	81.355		836.955	82.6685
856.239	81.2003		837.919	82.6622
857.204	81.0345		838.883	82.6492
858.168	80.8522		839.847	82.632
859.132	80.6469		840.812	82.6092
860.096	80.4136		841.776	82.5728
861.061	80.1481		842.74	82.5101
862.025	79.8453		843.704	82.4116
862.989	79.4972		844.669	82.2797
863.953	79.0901		845.633	82.1332
864.917	78.6008		846.597	82.23
865.882	77.9941		847.561	81.9152
866.846	77.2234		848.526	81.8849
867.81	76.2401		849.49	81.9015
868.774	75.0105		850.454	81.9378
869.739	73.5375		851.418	81.9618
870.703	71.8805		852.382	81.9507
871.667	70.1651		853.347	81.8967
872.631	68.5753		854.311	81.8056
873.596	67.3244		855.275	81.6881
874.56	66.6079		856.239	81.5533
875.524	66.5483		857.204	81.4045
876.488	67.1528		858.168	81.2399
877.453	68.3061		859.132	81.544
878.417	69.8071		860.096	80.8418
879.381	71.4392		861.061	80.5957
880.345	73.0432		862.025	80.3098
881.309	74.5564		862.989	79.9773
882.274	75.9995		863.953	79.5876
883.238	77.4234		864.917	79.1217
884.202	78.8478		865.882	78.5476
885.166	80.2311		866.846	77.8201
886.131	81.4829		867.81	76.8894
887.095	82.5095		868.774	75.718
888.059	83.2587		869.739	74.3025
889.023	83.7396		870.703	72.6944
889.988	84.0098		871.667	71.96
890.952	84.1439		872.631	69.4227
891.916	84.2043		873.596	68.1398
892.88	84.2293		874.56	67.3532
893.844	84.2366		875.524	67.1883
894.809	84.2335		876.488	67.6627
895.773	84.2249		877.453	68.6753
896.737	84.2144		878.417	70.392
897.701	84.2038		879.381	71.546
898.666	84.1914		880.345	73.355
899.63	84.1745		881.309	74.4354
900.594	84.1507		882.274	75.7551
901.558	84.1192		883.238	77.384
902.523	84.0802		884.202	78.3091
903.487	84.0336		885.166	79.5383
904.451	83.9794		886.131	80.6533
905.415	83.9192		887.095	81.5745
906.38	83.8566		888.059	82.2565
907.344	83.7972		889.023	82.7069
908.308	83.747		889.988	82.9769
909.272	83.7097		890.952	83.1325
910.236	83.6857		891.916	83.228
911.201	83.6712		892.88	83.2938
912.165	83.6603		893.844	83.3392
913.129	83.6468		894.809	83.3641
914.093	83.6263		895.773	83.3685
915.058	83.5979		896.737	83.3557
916.022	83.5632		897.701	83.3309
916.986	83.5254		898.666	83.2988
917.95	83.4874		899.63	83.2621
918.915	83.4506		900.594	83.2214
919.879	83.4147		901.558	83.1754
920.843	83.3784		902.523	83.1215
921.807	83.3404		903.487	83.572
922.771	83.2998		904.451	82.982
923.736	83.2567		905.415	82.8991
924.7	83.212		906.38	82.8157
925.664	83.1671		907.344	82.7411
926.628	83.1234		908.308	82.6837
927.593	83.0817		909.272	82.6479
928.557	83.0415		910.236	82.6323
929.521	83.0016		911.201	82.6309
930.485	82.9603		912.165	82.6351
931.45	82.9168		913.129	82.6371
932.414	82.8711		914.093	82.6319
933.378	82.8242		915.058	82.6186
934.342	82.7773		916.022	82.5993
935.307	82.7316		916.986	82.5774
936.271	82.6871		917.95	82.5553
937.235	82.6432		918.915	82.5337
938.199	82.5987		919.879	82.5114
939.163	82.5524		920.843	82.4863
940.128	82.5039		921.807	82.4567
941.092	82.4539		922.771	82.4221
942.056	82.4034		923.736	82.3828
943.02	82.3537		924.7	82.3402
943.985	82.3052		925.664	82.2964
944.949	82.2569		926.628	82.2533
945.913	82.2075		927.593	82.2124
946.877	82.1556		928.557	82.174
947.842	82.1011		929.521	82.137
948.806	82.0445		930.485	82.996
949.77	81.9868		931.45	82.597
950.734	81.9283		932.414	82.163
951.698	81.868		933.378	81.9695
952.663	81.8048		934.342	81.9208
953.627	81.7376		935.307	81.8719
954.591	81.6662		936.271	81.8237
955.555	81.5918		937.235	81.7761
956.52	81.5156		938.199	81.7278
957.484	81.4396		939.163	81.677
958.448	81.3651		940.128	81.6218
959.412	81.2932		941.092	81.5615
960.377	81.2248		942.056	81.4966
961.341	81.1596		943.02	81.4282
962.305	81.0971		943.985	81.3581
963.269	81.0364		944.949	81.287
964.234	80.9772		945.913	81.215
965.198	80.9199		946.877	81.1415
966.162	80.8655		947.842	81.667
967.126	80.8152		948.806	80.9915
968.09	80.7694		949.77	80.9185
969.055	80.7281		950.734	80.8504
970.019	80.6902		951.698	80.7894
970.983	80.6549		952.663	80.7361
971.947	80.6209		953.627	80.6892
972.912	80.5875		954.591	80.6462
973.876	80.5546		955.555	80.6034
974.84	80.522		956.52	80.5578
975.804	80.4895		957.484	80.5072
976.769	80.4548		958.448	80.4515
977.733	80.4134		959.412	80.3918
978.697	80.3591		960.377	80.3303
979.661	80.2878		961.341	80.2686
980.625	80.201		962.305	80.2078
981.59	80.1075		963.269	80.1477
982.554	80.0216		964.234	80.881
983.518	79.957		965.198	80.292
984.482	79.9207		966.162	79.9717
985.447	79.9089		967.126	79.9166
986.411	79.9093		968.09	79.8647
987.375	79.9069		969.055	79.8164
988.339	79.8902		970.019	79.7713
989.304	79.8557		970.983	79.7292
990.268	79.8067		971.947	79.6897
991.232	79.7501		972.912	79.6525
992.196	79.692		973.876	79.6173
993.161	79.6355		974.84	79.5838
994.125	79.5809		975.804	79.5509
995.089	79.5271		976.769	79.5157
996.053	79.4726		977.733	79.473
997.017	79.4166		978.697	79.4171
997.982	79.3584		979.661	79.3443
998.946	79.298		980.625	79.2568
999.91	79.2357		981.59	79.1639
1000.87	79.1722		982.554	79.795
1001.84	79.1084		983.518	79.166
1002.8	79.045		984.482	78.9806
1003.77	78.9823		985.447	78.9668
1004.73	78.9195		986.411	78.9623
1005.7	78.8556		987.375	78.952
1006.66	78.7894		988.339	78.9249
1007.62	78.72		989.304	78.8763
1008.59	78.6471		990.268	78.8073
1009.55	78.5704		991.232	78.7215
1010.52	78.4903		992.196	78.6224
1011.48	78.4071		993.161	78.5143
1012.45	78.3215		994.125	78.403
1013.41	78.2348		995.089	78.2974
1014.37	78.149		996.053	78.2071
1015.34	78.0667		997.017	78.1396
1016.3	77.991		997.982	78.968
1017.27	77.9242		998.946	78.744
1018.23	77.8676		999.91	78.635
1019.19	77.8207		1000.87	78.545
1020.16	77.782		1001.84	78.397
1021.12	77.7491		1002.8	78.149
1022.09	77.7199		1003.77	77.9786
1023.05	77.6924		1004.73	77.9307
1024.02	77.6651		1005.7	77.8716
1024.98	77.6373		1006.66	77.8021
1025.94	77.6084		1007.62	77.724
1026.91	77.5787		1008.59	77.6395
1027.87	77.5486		1009.55	77.551
1028.84	77.5183		1010.52	77.4603
1029.8	77.4876		1011.48	77.3683
1030.77	77.4556		1012.45	77.2753
1031.73	77.4208		1013.41	77.1821
1032.69	77.3819		1014.37	77.908
1033.66	77.3382		1015.34	77.48
1034.62	77.2904		1016.3	76.9277
1035.59	77.2396		1017.27	76.8626
1036.55	77.1877		1018.23	76.8102
1037.52	77.1356		1019.19	76.7694
1038.48	77.0834		1020.16	76.7379
1039.44	77.0299		1021.12	76.7127
1040.41	76.9738		1022.09	76.6907
1041.37	76.914		1023.05	76.6694
1042.34	76.8505		1024.02	76.647
1043.3	76.7832		1024.98	76.6226
1044.26	76.7115		1025.94	76.5963
1045.23	76.6333		1026.91	76.5694
1046.19	76.5461		1027.87	76.5437
1047.16	76.4492		1028.84	76.5202
1048.12	76.3458		1029.8	76.4992
1049.09	76.2431		1030.77	76.4795
1050.05	76.1498		1031.73	76.4592
1051.01	76.0724		1032.69	76.4367
1051.98	76.0108		1033.66	76.411
1052.94	75.9586		1034.62	76.3818
1053.91	75.9046		1035.59	76.3495
1054.87	75.8377		1036.55	76.3146
1055.84	75.751		1037.52	76.2774
1056.8	75.6434		1038.48	76.2376
1057.76	75.5186		1039.44	76.195
1058.73	75.3822		1040.41	76.1491
1059.69	75.2386		1041.37	76.998
1060.66	75.0896		1042.34	76.47
1061.62	74.9343		1043.3	75.9899
1062.59	74.7703		1044.26	75.9265
1063.55	74.5947		1045.23	75.854
1064.51	74.4049		1046.19	75.7698
1065.48	74.1987		1047.16	75.6743
1066.44	73.9744		1048.12	75.572
1067.41	73.7313		1049.09	75.4713
1068.37	73.47		1050.05	75.3812
1069.34	73.1926		1051.01	75.3077
1070.3	72.9026		1051.98	75.2508
1071.26	72.6048		1052.94	75.2036
1072.23	72.3043		1053.91	75.1556
1073.19	72.0068		1054.87	75.961
1074.16	71.719		1055.84	75.177
1075.12	71.4483		1056.8	74.9183
1076.08	71.2034		1057.76	74.7999
1077.05	70.9931		1058.73	74.6666
1078.01	70.8258		1059.69	74.5222
1078.98	70.7079		1060.66	74.3685
1079.94	70.6441		1061.62	74.205
1080.91	70.6362		1062.59	74.294
1081.87	70.6838		1063.55	73.8383
1082.83	70.7837		1064.51	73.6282
1083.8	70.9295		1065.48	73.3969
1084.76	71.1122		1066.44	73.1437
1085.73	71.3202		1067.41	72.8704
1086.69	71.5408		1068.37	72.5811
1087.66	71.7614		1069.34	72.2822
1088.62	71.971		1070.3	71.9814
1089.58	72.161		1071.26	71.6871
1090.55	72.3259		1072.23	71.407
1091.51	72.4631		1073.19	71.1475
1092.48	72.5722		1074.16	70.9137
1093.44	72.6543		1075.12	70.7094
1094.41	72.7113		1076.08	70.538
1095.37	72.7448		1077.05	70.4031
1096.33	72.7562		1078.01	70.3083
1097.3	72.7468		1078.98	70.2561
1098.26	72.7178		1079.94	70.2475
1099.23	72.6699		1080.91	70.2819
1100.19	72.6034		1081.87	70.357
1101.15	72.5177		1082.83	70.4695
1102.12	72.4122		1083.8	70.6149
1103.08	72.2867		1084.76	70.7874
1104.05	72.1421		1085.73	70.9789
1105.01	71.9805		1086.69	71.1797
1105.98	71.805		1087.66	71.3789
1106.94	71.6198		1088.62	71.5665
1107.9	71.4296		1089.58	71.7349
1108.87	71.2404		1090.55	71.8796
1109.83	71.0588		1091.51	71.9986
1110.8	70.8919		1092.48	72.915
1111.76	70.7467		1093.44	72.1588
1112.73	70.6292		1094.41	72.201
1113.69	70.5442		1095.37	72.2196
1114.65	70.4947		1096.33	72.2169
1115.62	70.4817		1097.3	72.1966
1116.58	70.5043		1098.26	72.1624
1117.55	70.5591		1099.23	72.1175
1118.51	70.6407		1100.19	72.629
1119.48	70.7423		1101.15	71.9972
1120.44	70.8572		1102.12	71.9176
1121.4	70.9791		1103.08	71.8206
1122.37	71.1032		1104.05	71.7042
1123.33	71.226		1105.01	71.568
1124.3	71.3446		1105.98	71.414
1125.26	71.4564		1106.94	71.2461
1126.22	71.5594		1107.9	71.696
1127.19	71.6519		1108.87	70.8914
1128.15	71.7336		1109.83	70.7187
1129.12	71.8051		1110.8	70.5597
1130.08	71.8676		1111.76	70.4218
1131.05	71.9227		1112.73	70.3118
1132.01	71.9709		1113.69	70.2349
1132.97	72.0124		1114.65	70.194
1133.94	72.0464		1115.62	70.1898
1134.9	72.0725		1116.58	70.2206
1135.87	72.0904		1117.55	70.2828
1136.83	72.1008		1118.51	70.3708
1137.8	72.1048		1119.48	70.4782
1138.76	72.1033		1120.44	70.5986
1139.72	72.0973		1121.4	70.7259
1140.69	72.0873		1122.37	70.8555
1141.65	72.0739		1123.33	70.9839
1142.62	72.0576		1124.3	71.1083
1143.58	72.0392		1125.26	71.2267
1144.55	72.0192		1126.22	71.3367
1145.51	71.9977		1127.19	71.4363
1146.47	71.9745		1128.15	71.5239
1147.44	71.949		1129.12	71.5987
1148.4	71.9208		1130.08	71.6603
1149.37	71.8899		1131.05	71.7084
1150.33	71.8563		1132.01	71.7418
1151.29	71.8205		1132.97	71.7581
1152.26	71.7824		1133.94	71.7538
1153.22	71.7419		1134.9	71.7255
1154.19	71.6985		1135.87	71.6719
1155.15	71.6521		1136.83	71.5947
1156.12	71.6032		1137.8	71.4983
1157.08	71.5528		1138.76	71.3876
1158.04	71.5025		1139.72	71.2652
1159.01	71.4533		1140.69	71.1292
1159.97	71.4057		1141.65	70.9739
1160.94	71.3597		1142.62	70.7934
1161.9	71.315		1143.58	70.5874
1162.87	71.2716		1144.55	70.3662
1163.83	71.2297		1145.51	70.1508
1164.79	71.1897		1146.47	69.969
1165.76	71.1514		1147.44	69.8468
1166.72	71.1148		1148.4	69.7998
1167.69	71.0792		1149.37	69.8276
1168.65	71.0431		1150.33	69.9147
1169.62	71.0039		1151.29	70.358
1170.58	70.9575		1152.26	70.1628
1171.54	70.8996		1153.22	70.2722
1172.51	70.828		1154.19	70.348
1173.47	70.7449		1155.15	70.3829
1174.44	70.658		1156.12	70.3759
1175.4	70.5782		1157.08	70.3305
1176.36	70.5149		1158.04	70.2524
1177.33	70.4721		1159.01	70.1486
1178.29	70.4461		1159.97	70.257
1179.26	70.4276		1160.94	69.8903
1180.22	70.4065		1161.9	69.7486
1181.19	70.376		1162.87	69.6064
1182.15	70.3343		1163.83	69.4697
1183.11	70.2845		1164.79	69.3445
1184.08	70.231		1165.76	69.2363
1185.04	70.1782		1166.72	69.1502
1186.01	70.1288		1167.69	69.891
1186.97	70.0842		1168.65	69.535
1187.94	70.0453		1169.62	69.4
1188.9	70.0124		1170.58	69.427
1189.86	69.9854		1171.54	69.54
1190.83	69.9637		1172.51	69.687
1191.79	69.9462		1173.47	69.861
1192.76	69.9319		1174.44	69.1111
1193.72	69.9199		1175.4	69.1514
1194.69	69.9096		1176.36	69.2134
1195.65	69.9003		1177.33	69.2976
1196.61	69.8908		1178.29	69.3977
1197.58	69.8804		1179.26	69.502
1198.54	69.8682		1180.22	69.5982
1199.51	69.8544		1181.19	69.6777
1200.47	69.8394		1182.15	69.7373
1201.43	69.824		1183.11	69.7779
1202.4	69.8088		1184.08	69.8024
1203.36	69.7941		1185.04	69.8131
1204.33	69.7801		1186.01	69.811
1205.29	69.7672		1186.97	69.796
1206.26	69.7561		1187.94	69.7681
1207.22	69.7478		1188.9	69.7271
1208.18	69.7433		1189.86	69.6742
1209.15	69.7426		1190.83	69.6112
1210.11	69.745		1191.79	69.5419
1211.08	69.749		1192.76	69.4711
1212.04	69.7527		1193.72	69.4043
1213.01	69.7542		1194.69	69.346
1213.97	69.752		1195.65	69.2979
1214.93	69.745		1196.61	69.2582
1215.9	69.7327		1197.58	69.2226
1216.86	69.715		1198.54	69.1858
1217.83	69.6925		1199.51	69.1439
1218.79	69.6662		1200.47	69.952
1219.76	69.6371		1201.43	69.411
1220.72	69.6067		1202.4	68.9859
1221.68	69.5759		1203.36	68.936
1222.65	69.5455		1204.33	68.8993
1223.61	69.5159		1205.29	68.8832
1224.58	69.4871		1206.26	68.8928
1225.54	69.4588		1207.22	68.9295
1226.51	69.4303		1208.18	68.99
1227.47	69.4008		1209.15	69.668
1228.43	69.3696		1210.11	69.1511
1229.4	69.3361		1211.08	69.2343
1230.36	69.3002		1212.04	69.3111
1231.33	69.2619		1213.01	69.3787
1232.29	69.2218		1213.97	69.4369
1233.25	69.1806		1214.93	69.4859
1234.22	69.1388		1215.9	69.5258
1235.18	69.0969		1216.86	69.5564
1236.15	69.055		1217.83	69.577
1237.11	69.0129		1218.79	69.5875
1238.08	68.9705		1219.76	69.5881
1239.04	68.9274		1220.72	69.5793
1240	68.8831		1221.68	69.5617
1240.97	68.837		1222.65	69.5364
1241.93	68.7887		1223.61	69.5048
1242.9	68.738		1224.58	69.4692
1243.86	68.6852		1225.54	69.4317
1244.83	68.6309		1226.51	69.3937
1245.79	68.5758		1227.47	69.355
1246.75	68.5207		1228.43	69.3137
1247.72	68.4664		1229.4	69.2667
1248.68	68.4131		1230.36	69.211
1249.65	68.3604		1231.33	69.1441
1250.61	68.3075		1232.29	69.65
1251.58	68.2537		1233.25	68.9736
1252.54	68.1982		1234.22	68.8696
1253.5	68.1409		1235.18	68.7531
1254.47	68.0819		1236.15	68.6242
1255.43	68.0218		1237.11	68.4849
1256.4	67.9606		1238.08	68.3403
1257.36	67.8976		1239.04	68.1991
1258.32	67.8319		1240	68.718
1259.29	67.7629		1240.97	67.9685
1260.25	67.6906		1241.93	67.895
1261.22	67.616		1242.9	67.8512
1262.18	67.5407		1243.86	67.8304
1263.15	67.4662		1244.83	67.8219
1264.11	67.3936		1245.79	67.814
1265.07	67.3232		1246.75	67.7978
1266.04	67.2548		1247.72	67.7683
1267	67.1879		1248.68	67.7244
1267.97	67.1219		1249.65	67.6677
1268.93	67.0555		1250.61	67.6008
1269.9	66.9877		1251.58	67.5261
1270.86	66.9172		1252.54	67.4459
1271.82	66.8437		1253.5	67.3618
1272.79	66.7676		1254.47	67.2753
1273.75	66.6905		1255.43	67.187
1274.72	66.6139		1256.4	67.962
1275.68	66.5391		1257.36	67.12
1276.65	66.4663		1258.32	66.8996
1277.61	66.3951		1259.29	66.7897
1278.57	66.3243		1260.25	66.6713
1279.54	66.2527		1261.22	66.5469
1280.5	66.1794		1262.18	66.4207
1281.47	66.1039		1263.15	66.2976
1282.43	66.0259		1264.11	66.1814
1283.39	65.9452		1265.07	66.736
1284.36	65.8616		1266.04	65.9735
1285.32	65.7747		1267	65.8788
1286.29	65.6834		1267.97	65.786
1287.25	65.5867		1268.93	65.6919
1288.22	65.4839		1269.9	65.5937
1289.18	65.375		1270.86	65.4891
1290.14	65.2607		1271.82	65.3763
1291.11	65.1425		1272.79	65.2541
1292.07	65.0217		1273.75	65.1216
1293.04	64.8995		1274.72	64.9784
1294	64.7771		1275.68	64.8247
1294.97	64.6552		1276.65	64.6619
1295.93	64.535		1277.61	64.4921
1296.89	64.4175		1278.57	64.3187
1297.86	64.3039		1279.54	64.1455
1298.82	64.1947		1280.5	63.9767
1299.79	64.0902		1281.47	63.8162
1300.75	63.99		1282.43	63.6677
1301.72	63.8934		1283.39	63.5348
1302.68	63.7994		1284.36	63.4205
1303.64	63.7073		1285.32	63.3271
1304.61	63.6167		1286.29	63.2555
1305.57	63.5281		1287.25	63.2045
1306.54	63.4424		1288.22	63.1706
1307.5	63.3614		1289.18	63.1489
1308.46	63.2865		1290.14	63.1338
1309.43	63.2185		1291.11	63.1207
1310.39	63.1572		1292.07	63.1066
1311.36	63.1015		1293.04	63.9
1312.32	63.05		1294	63.702
1313.29	63.0019		1294.97	63.471
1314.25	62.957		1295.93	63.207
1315.21	62.915		1296.89	62.9911
1316.18	62.8748		1297.86	62.9585
1317.14	62.834		1298.82	62.924
1318.11	62.7892		1299.79	62.8884
1319.07	62.7373		1300.75	62.8529
1320.04	62.6771		1301.72	62.8176
1321	62.6089		1302.68	62.7826
1321.96	62.5342		1303.64	62.7477
1322.93	62.4541		1304.61	62.713
1323.89	62.3695		1305.57	62.6797
1324.86	62.2801		1306.54	62.6493
1325.82	62.1857		1307.5	62.6236
1326.79	62.086		1308.46	62.6029
1327.75	61.9804		1309.43	62.5853
1328.71	61.8681		1310.39	62.5669
1329.68	61.7481		1311.36	62.5415
1330.64	61.6192		1312.32	62.5033
1331.61	61.4808		1313.29	62.4479
1332.57	61.3338		1314.25	62.374
1333.53	61.1803		1315.21	62.2831
1334.5	61.0224		1316.18	62.1793
1335.46	60.8606		1317.14	62.685
1336.43	60.6917		1318.11	61.9577
1337.39	60.5096		1319.07	61.8551
1338.36	60.3084		1320.04	61.7672
1339.32	60.0879		1321	61.6975
1340.28	59.8558		1321.96	61.6447
1341.25	59.6228		1322.93	61.6037
1342.21	59.3959		1323.89	61.5678
1343.18	59.1753		1324.86	61.5306
1344.14	58.9568		1325.82	61.4876
1345.11	58.7352		1326.79	61.4362
1346.07	58.507		1327.75	61.3755
1347.03	58.272		1328.71	61.3046
1348	58.0324		1329.68	61.2225
1348.96	57.7928		1330.64	61.128
1349.93	57.5595		1331.61	61.199
1350.89	57.3396		1332.57	60.8987
1351.86	57.1378		1333.53	60.7661
1352.82	56.9534		1334.5	60.624
1353.78	56.7799		1335.46	60.473
1354.75	56.6075		1336.43	60.3106
1355.71	56.4294		1337.39	60.132
1356.68	56.244		1338.36	59.934
1357.64	56.0528		1339.32	59.7192
1358.61	55.8533		1340.28	59.497
1359.57	55.6347		1341.25	59.2783
1360.53	55.3801		1342.21	59.689
1361.5	55.0773		1343.18	58.8675
1362.46	54.7318		1344.14	58.6687
1363.43	54.3679		1345.11	58.4666
1364.39	54.0129		1346.07	58.2579
1365.35	53.6814		1347.03	58.419
1366.32	53.3765		1348	57.8206
1367.28	53.0986		1348.96	57.5984
1368.25	52.8533		1349.93	57.3811
1369.21	52.6486		1350.89	57.1755
1370.18	52.4865		1351.86	56.9859
1371.14	52.3549		1352.82	56.8122
1372.1	52.2268		1353.78	56.6486
1373.07	52.0687		1354.75	56.4869
1374.03	51.857		1355.71	56.321
1375	51.5957		1356.68	56.15
1375.96	51.3154		1357.64	55.9743
1376.93	51.0539		1358.61	55.7901
1377.89	50.8344		1359.57	55.5849
1378.85	50.6591		1360.53	55.3402
1379.82	50.5142		1361.5	55.429
1380.78	50.3794		1362.46	54.6994
1381.75	50.2367		1363.43	54.3364
1382.71	50.0732		1364.39	53.9843
1383.68	49.8778		1365.35	53.66
1384.64	49.6343		1366.32	53.3667
1385.6	49.3235		1367.28	53.1038
1386.57	48.9368		1368.25	52.8737
1387.53	48.4934		1369.21	52.6805
1388.5	48.0353		1370.18	52.5221
1389.46	47.5971		1371.14	52.3836
1390.42	47.1846		1372.1	52.2369
1391.39	46.7788		1373.07	52.505
1392.35	46.354		1374.03	51.8069
1393.32	45.8945		1375	51.5181
1394.28	45.4064		1375.96	51.2224
1395.25	44.916		1376.93	50.9608
1396.21	44.4524		1377.89	50.7559
1397.17	44.0298		1378.85	50.6071
1398.14	43.6453		1379.82	50.4969
1399.1	43.2894		1380.78	50.401
1400.07	42.9517		1381.75	50.2972
1401.03	42.6176		1382.71	50.1699
1402	42.2631		1383.68	50.62
1402.96	41.856		1384.64	49.79
1403.92	41.3675		1385.6	49.5024
1404.89	40.7906		1386.57	49.1352
1405.85	40.151		1387.53	48.7083
1406.82	39.4918		1388.5	48.2638
1407.78	38.8431		1389.46	47.8365
1408.75	38.205		1390.42	47.4316
1409.71	37.5588		1391.39	47.293
1410.67	36.8928		1392.35	46.6024
1411.64	36.2217		1393.32	46.1348
1412.6	35.5816		1394.28	45.6332
1413.57	35.0042		1395.25	45.1265
1414.53	34.4954		1396.21	44.6474
1415.49	34.0342		1397.17	44.2126
1416.46	33.5874		1398.14	43.8204
1417.42	33.1326		1399.1	43.4609
1418.39	32.6795		1400.07	43.1229
1419.35	32.2677		1401.03	42.7901
1420.32	31.93		1402	42.4364
1421.28	31.6659		1402.96	42.274
1422.24	31.4539		1403.92	41.5323
1423.21	31.2748		1404.89	40.9442
1424.17	31.1207		1405.85	40.2898
1425.14	30.9928		1406.82	39.6142
1426.1	30.8953		1407.78	38.9481
1427.07	30.8319		1408.75	38.2907
1428.03	30.8038		1409.71	37.6229
1428.99	30.8093		1410.67	36.935
1429.96	30.8424		1411.64	36.246
1430.92	30.8951		1412.6	35.5968
1431.89	30.9627		1413.57	35.212
1432.85	31.0487		1414.53	34.5223
1433.82	31.1651		1415.49	34.729
1434.78	31.3264		1416.46	33.6318
1435.74	31.5361		1417.42	33.1704
1436.71	31.7737		1418.39	32.6991
1437.67	32.0031		1419.35	32.2671
1438.64	32.2031		1420.32	31.918
1439.6	32.3798		1421.28	31.6546
1440.56	32.5514		1422.24	31.4512
1441.53	32.7326		1423.21	31.2824
1442.49	32.9291		1424.17	31.1355
1443.46	33.138		1425.14	31.98
1444.42	33.3515		1426.1	30.9094
1445.39	33.5602		1427.07	30.8377
1446.35	33.7571		1428.03	30.7954
1447.31	33.9354		1428.99	30.7801
1448.28	34.083		1429.96	30.7877
1449.24	34.1793		1430.92	30.814
1450.21	34.2016		1431.89	30.8584
1451.17	34.1421		1432.85	30.9253
1452.14	34.0184		1433.82	31.243
1453.1	33.8696		1434.78	31.1645
1454.06	33.7236		1435.74	31.345
1455.03	33.5085		1436.71	31.5451
1455.99	32.9141		1437.67	31.7349
1456.96	31.4636		1438.64	31.9003
1457.92	29.1041		1439.6	32.505
1458.89	26.4475		1440.56	32.2034
1459.85	24.0945		1441.53	32.3733
1460.81	22.3024		1442.49	32.5665
1461.78	21.2002		1443.46	32.7816
1462.74	20.9608		1444.42	33.107
1463.71	21.7451		1445.39	33.2425
1464.67	23.4453		1446.35	33.4643
1465.63	25.5175		1447.31	33.6616
1466.6	27.2787		1448.28	33.8145
1467.56	28.3466		1449.24	33.8976
1468.53	28.6783		1450.21	33.889
1469.49	28.3736		1451.17	33.7845
1470.46	27.6132		1452.14	33.6065
1471.42	26.8167		1453.1	33.3989
1472.38	26.7953		1454.06	33.1984
1473.35	28.3801		1455.03	32.95
1474.31	31.5978		1455.99	32.3673
1475.28	35.6126		1456.96	30.9753
1476.24	39.5141		1457.92	28.6703
1477.21	42.7881		1458.89	26.55
1478.17	45.2843		1459.85	23.5695
1479.13	47.074		1460.81	21.6391
1480.1	48.345		1461.78	20.3694
1481.06	49.3131		1462.74	19.9649
1482.03	50.1434		1463.71	20.6287
1482.99	50.9118		1464.67	22.2916
1483.96	51.6272		1465.63	24.4146
1484.92	52.2839		1466.6	26.2805
1485.88	52.9012		1467.56	27.4719
1486.85	53.5272		1468.53	27.9406
1487.81	54.2082		1469.49	27.8091
1488.78	54.9351		1470.46	27.2886
1489.74	55.6261		1471.42	26.7996
1490.71	56.2023		1472.38	27.83
1491.67	56.6625		1473.35	28.8425
1492.63	57.0622		1474.31	32.35
1493.6	57.4621		1475.28	35.8785
1494.56	57.9052		1476.24	39.5664
1495.53	58.4117		1477.21	42.6578
1496.49	58.9714		1478.17	45.305
1497.45	59.5376		1479.13	46.7526
1498.42	60.0506		1480.1	47.9934
1499.38	60.4819		1481.06	48.9467
1500.35	60.8438		1482.03	49.7605
1501.31	61.1645		1482.99	50.5032
1502.28	61.4714		1483.96	51.183
1503.24	61.7928		1484.92	51.7969
1504.2	62.1665		1485.88	52.3648
1505.17	62.6368		1486.85	52.9316
1506.13	63.2089		1487.81	53.5372
1507.1	63.7675		1488.78	54.1685
1508.06	64.1559		1489.74	54.7497
1509.03	64.3752		1490.71	55.214
1509.99	64.5271		1491.67	55.5677
1510.95	64.6827		1492.63	55.8652
1511.92	64.8695		1493.6	56.1611
1512.88	65.0939		1494.56	56.4921
1513.85	65.3541		1495.53	56.8769
1514.81	65.6406		1496.49	57.3123
1515.78	65.9369		1497.45	57.7692
1516.74	66.2245		1498.42	58.2049
1517.7	66.4943		1499.38	58.5936
1518.67	66.7531		1500.35	58.9375
1519.63	67.0159		1501.31	59.2536
1520.6	67.2889		1502.28	59.5625
1521.56	67.5561		1503.24	59.8893
1522.52	67.7911		1504.2	60.2687
1523.49	67.9835		1505.17	60.7406
1524.45	68.1462		1506.13	61.3033
1525.42	68.3011		1507.1	61.8405
1526.38	68.4602		1508.06	62.2063
1527.35	68.6206		1509.03	62.4117
1528.31	68.7745		1509.99	62.5577
1529.27	68.9219		1510.95	62.7116
1530.24	69.0747		1511.92	62.8982
1531.2	69.2498		1512.88	63.1242
1532.17	69.4535		1513.85	63.3896
1533.13	69.6679		1514.81	63.6881
1534.1	69.8607		1515.78	64.45
1535.06	70.0168		1516.74	64.3201
1536.02	70.1528		1517.7	64.6236
1536.99	70.3056		1518.67	64.9196
1537.95	70.5178		1519.63	65.2212
1538.92	70.8186		1520.6	65.5318
1539.88	71.1786		1521.56	65.8311
1540.85	71.4794		1522.52	66.895
1541.81	71.6279		1523.49	66.2954
1542.77	71.6692		1524.45	66.4639
1543.74	71.6906		1525.42	66.6198
1544.7	71.7348		1526.38	66.7782
1545.67	71.8085		1527.35	66.9384
1546.63	71.9062		1528.31	67.928
1547.59	72.023		1529.27	67.2389
1548.56	72.1569		1530.24	67.3826
1549.52	72.3063		1531.2	67.5322
1550.49	72.4669		1532.17	67.6869
1551.45	72.6313		1533.13	67.8308
1552.42	72.7919		1534.1	67.9458
1553.38	72.9469		1535.06	68.323
1554.34	73.1029		1536.02	68.1126
1555.31	73.2737		1536.99	68.2182
1556.27	73.4755		1537.95	68.3785
1557.24	73.7084		1538.92	68.606
1558.2	73.9172		1539.88	68.8613
1559.17	74.0118		1540.85	69.453
1560.13	73.9936		1541.81	69.106
1561.09	73.9433		1542.77	69.1067
1562.06	73.9134		1543.74	69.1266
1563.02	73.9167		1544.7	69.1997
1563.99	73.9514		1545.67	69.3288
1564.95	74.0129		1546.63	69.5052
1565.92	74.0961		1547.59	69.7182
1566.88	74.1938		1548.56	69.9569
1567.84	74.2952		1549.52	70.2097
1568.81	74.3849		1550.49	70.4624
1569.77	74.4516		1551.45	70.7002
1570.74	74.4971		1552.42	70.9138
1571.7	74.5356		1553.38	71.1052
1572.66	74.5843		1554.34	71.2873
1573.63	74.656		1555.31	71.4793
1574.59	74.7517		1556.27	71.6977
1575.56	74.8526		1557.24	71.937
1576.52	74.9244		1558.2	72.1347
1577.49	74.9484		1559.17	72.2055
1578.45	74.9413		1560.13	72.1671
1579.41	74.9341		1561.09	72.1053
1580.38	74.9468		1562.06	72.673
1581.34	74.9854		1563.02	72.603
1582.31	75.0453		1563.99	72.803
1583.27	75.1168		1564.95	72.122
1584.24	75.191		1565.92	72.1793
1585.2	75.2646		1566.88	72.2427
1586.16	75.3399		1567.84	72.2969
1587.13	75.4207		1568.81	72.3257
1588.09	75.5092		1569.77	72.3251
1589.06	75.605		1570.74	72.3085
1590.02	75.7064		1571.7	72.2972
1590.99	75.8121		1572.66	72.3069
1591.95	75.921		1573.63	72.3425
1592.91	76.0304		1574.59	72.3963
1593.88	76.1361		1575.56	72.4449
1594.84	76.2337		1576.52	72.4612
1595.81	76.3215		1577.49	72.441
1596.77	76.4016		1578.45	72.4084
1597.73	76.4787		1579.41	72.3904
1598.7	76.5572		1580.38	72.4006
1599.66	76.6389		1581.34	72.4404
1600.63	76.7229		1582.31	72.5045
1601.59	76.8059		1583.27	72.5844
1602.56	76.8846		1584.24	72.6727
1603.52	76.9575		1585.2	72.7662
1604.48	77.026		1586.16	72.8658
1605.45	77.093		1587.13	72.9728
1606.41	77.16		1588.09	73.855
1607.38	77.226		1589.06	73.1992
1608.34	77.2866		1590.02	73.3079
1609.31	77.3378		1590.99	73.4073
1610.27	77.3803		1591.95	73.4957
1611.23	77.4213		1592.91	73.5737
1612.2	77.4708		1593.88	73.6437
1613.16	77.5383		1594.84	73.7102
1614.13	77.6276		1595.81	73.7797
1615.09	77.7306		1596.77	73.8583
1616.06	77.8231		1597.73	73.9501
1617.02	77.8796		1598.7	74.551
1617.98	77.8988		1599.66	74.1688
1618.95	77.9032		1600.63	74.2839
1619.91	77.9167		1601.59	74.3921
1620.88	77.9507		1602.56	74.4872
1621.84	78.004		1603.52	74.5672
1622.8	78.0642		1604.48	74.6343
1623.77	78.1147		1605.45	74.6922
1624.73	78.1457		1606.41	74.7426
1625.7	78.16		1607.38	74.7836
1626.66	78.1665		1608.34	74.8116
1627.63	78.1715		1609.31	74.8262
1628.59	78.1776		1610.27	74.8344
1629.55	78.187		1611.23	74.8492
1630.52	78.2052		1612.2	74.8848
1631.48	78.2419		1613.16	74.9533
1632.45	78.3081		1614.13	75.613
1633.41	78.4116		1615.09	75.2022
1634.38	78.5427		1616.06	75.348
1635.34	78.6593		1617.02	75.4609
1636.3	78.7073		1617.98	75.5266
1637.27	78.6797		1618.95	75.5644
1638.23	78.6192		1619.91	75.6019
1639.2	78.5664		1620.88	75.6558
1640.16	78.5403		1621.84	75.7272
1641.13	78.5453		1622.8	75.8036
1642.09	78.5823		1623.77	75.8668
1643.05	78.653		1624.73	75.9064
1644.02	78.759		1625.7	75.9258
1644.98	78.8921		1626.66	75.9348
1645.95	79.0222		1627.63	75.941
1646.91	79.1069		1628.59	75.9476
1647.88	79.1336		1629.55	75.9578
1648.84	79.1303		1630.52	75.9784
1649.8	79.1353		1631.48	76.196
1650.77	79.1761		1632.45	76.923
1651.73	79.2596		1633.41	76.2027
1652.7	79.3495		1634.38	76.338
1653.66	79.3707		1635.34	76.4525
1654.62	79.3046		1636.3	76.4926
1655.59	79.2108		1637.27	76.4561
1656.55	79.1385		1638.23	76.3898
1657.52	79.1031		1639.2	76.3355
1658.48	79.1045		1640.16	76.3107
1659.45	79.1385		1641.13	76.3193
1660.41	79.195		1642.09	76.3613
1661.37	79.2555		1643.05	76.4374
1662.34	79.2991		1644.02	76.5478
1663.3	79.3178		1644.98	76.6824
1664.27	79.3228		1645.95	76.809
1665.23	79.3335		1646.91	76.8873
1666.2	79.3655		1647.88	76.9088
1667.16	79.4248		1648.84	76.9049
1668.12	79.5039		1649.8	76.9142
1669.09	79.5802		1650.77	76.9627
1670.05	79.6272		1651.73	77.554
1671.02	79.6371		1652.7	77.1536
1671.98	79.6245		1653.66	77.1818
1672.95	79.609		1654.62	77.1246
1673.91	79.6001		1655.59	77.441
1674.87	79.5961		1656.55	76.9894
1675.84	79.5912		1657.52	76.9748
1676.8	79.584		1658.48	76.9998
1677.77	79.5811		1659.45	77.598
1678.73	79.5925		1660.41	77.144
1679.69	79.6271		1661.37	77.2327
1680.66	79.6911		1662.34	77.3027
1681.62	79.784		1663.3	77.344
1682.59	79.8879		1664.27	77.3675
1683.55	79.9602		1665.23	77.394
1684.52	79.963		1666.2	77.4409
1685.48	79.9075		1667.16	77.5165
1686.44	79.8345		1668.12	77.6144
1687.41	79.7698		1669.09	77.7115
1688.37	79.7196		1670.05	77.7787
1689.34	79.682		1671.02	77.8062
1690.3	79.6555		1671.98	77.8088
1691.27	79.6416		1672.95	77.8076
1692.23	79.6443		1673.91	77.8128
1693.19	79.6678		1674.87	77.8218
1694.16	79.7138		1675.84	77.8266
1695.12	79.7784		1676.8	77.8246
1696.09	79.8498		1677.77	77.8238
1697.05	79.9101		1678.73	77.8367
1698.02	79.943		1679.69	77.8748
1698.98	79.9421		1680.66	77.9452
1699.94	79.9153		1681.62	78.475
1700.91	79.8792		1682.59	78.162
1701.87	79.8481		1683.55	78.2414
1702.84	79.8265		1684.52	78.2439
1703.8	79.8104		1685.48	78.1817
1704.76	79.7903		1686.44	78.986
1705.73	79.7566		1687.41	78.226
1706.69	79.7053		1688.37	77.96
1707.66	79.6419		1689.34	77.9091
1708.62	79.5783		1690.3	77.8683
1709.59	79.5263		1691.27	77.8384
1710.55	79.4935		1692.23	77.8212
1711.51	79.4846		1693.19	77.8183
1712.48	79.5023		1694.16	77.8294
1713.44	79.5484		1695.12	77.8516
1714.41	79.6193		1696.09	77.8795
1715.37	79.6987		1697.05	77.9052
1716.34	79.7521		1698.02	77.9192
1717.3	79.7458		1698.98	77.914
1718.26	79.6818		1699.94	77.8893
1719.23	79.5949		1700.91	77.8531
1720.19	79.5158		1701.87	77.8156
1721.16	79.456		1702.84	77.7808
1722.12	79.4143		1703.8	77.7435
1723.09	79.3852		1704.76	77.6928
1724.05	79.3636		1705.73	77.6179
1725.01	79.3463		1706.69	77.5171
1725.98	79.3326		1707.66	77.4012
1726.94	79.3243		1708.62	77.2873
1727.91	79.3245		1709.59	77.1899
1728.87	79.3362		1710.55	77.1173
1729.83	79.3614		1711.51	77.746
1730.8	79.3973		1712.48	77.668
1731.76	79.4316		1713.44	77.986
1732.73	79.4403		1714.41	77.1707
1733.69	79.4024		1715.37	77.2707
1734.66	79.3245		1716.34	77.3643
1735.62	79.2377		1717.3	77.4087
1736.58	79.1691		1718.26	77.3907
1737.55	79.1292		1719.23	77.3349
1738.51	79.1165		1720.19	77.2707
1739.48	79.1229		1721.16	77.2121
1740.44	79.1377		1722.12	77.1608
1741.41	79.1511		1723.09	77.1138
1742.37	79.1597		1724.05	77.665
1743.33	79.1671		1725.01	77.141
1744.3	79.1802		1725.98	76.9521
1745.26	79.2039		1726.94	76.8798
1746.23	79.2388		1727.91	76.8022
1747.19	79.2791		1728.87	76.7277
1748.16	79.3127		1729.83	76.6593
1749.12	79.3251		1730.8	76.5796
1750.08	79.3099		1731.76	76.4365
1751.05	79.2757		1732.73	76.156
1752.01	79.2392		1733.69	75.7097
1752.98	79.214		1734.66	75.1786
1753.94	79.2052		1735.62	74.6908
1754.9	79.2114		1736.58	74.3214
1755.87	79.2274		1737.55	74.828
1756.83	79.2478		1738.51	73.9642
1757.8	79.2683		1739.48	73.952
1758.76	79.2866		1740.44	74.278
1759.73	79.3007		1741.41	74.1636
1760.69	79.3075		1742.37	74.3283
1761.65	79.3032		1743.33	74.5021
1762.62	79.287		1744.3	74.6801
1763.58	79.2637		1745.26	74.8665
1764.55	79.2415		1746.23	75.674
1765.51	79.2288		1747.19	75.2881
1766.48	79.2316		1748.16	75.5312
1767.44	79.2528		1749.12	75.7918
1768.4	79.2916		1750.08	76.543
1769.37	79.3414		1751.05	76.3003
1770.33	79.3871		1752.01	76.5228
1771.3	79.4066		1752.98	76.7298
1772.26	79.382		1753.94	76.9357
1773.23	79.3149		1754.9	77.1507
1774.19	79.2264		1755.87	77.3744
1775.15	79.1404		1756.83	77.5954
1776.12	79.0697		1757.8	77.799
1777.08	79.0154		1758.76	77.9767
1778.05	78.9706		1759.73	78.1283
1779.01	78.9254		1760.69	78.2567
1779.98	78.8711		1761.65	78.3612
1780.94	78.8023		1762.62	78.4388
1781.9	78.716		1763.58	78.4901
1782.87	78.6078		1764.55	78.5235
1783.83	78.4713		1765.51	78.5525
1784.8	78.3013		1766.48	78.5902
1785.76	78.0989		1767.44	78.6453
1786.72	77.8706		1768.4	78.7196
1787.69	77.6225		1769.37	78.8064
1788.65	77.3566		1770.33	78.8884
1789.62	77.0724		1771.3	78.9405
1790.58	76.7775		1772.26	78.9423
1791.55	76.4985		1773.23	78.8948
1792.51	76.2762		1774.19	78.8211
1793.47	76.1379		1775.15	78.7479
1794.44	76.0815		1776.12	78.6906
1795.4	76.0915		1777.08	78.6518
1796.37	76.162		1778.05	78.6255
1797.33	76.3021		1779.01	78.6012
1798.3	76.5278		1779.98	78.5687
1799.26	76.843		1780.94	78.5218
1800.22	77.223		1781.9	78.4573
1801.19	77.6156		1782.87	78.3724
1802.15	77.9663		1783.83	78.2618
1803.12	78.2446		1784.8	78.1209
1804.08	78.4482		1785.76	77.9494
1805.05	78.5918		1786.72	77.7515
1806.01	78.6938		1787.69	77.531
1806.97	78.7687		1788.65	77.2869
1807.94	78.8241		1789.62	77.147
1808.9	78.8615		1790.58	76.7167
1809.87	78.8787		1791.55	76.416
1810.83	78.8746		1792.51	76.1564
1811.79	78.8531		1793.47	75.9745
1812.76	78.822		1794.44	75.8766
1813.72	78.7893		1795.4	75.8493
1814.69	78.7602		1796.37	75.8831
1815.65	78.7358		1797.33	75.9823
1816.62	78.7149		1798.3	76.1597
1817.58	78.696		1799.26	76.4211
1818.54	78.6799		1800.22	76.7493
1819.51	78.6694		1801.19	77.102
1820.47	78.668		1802.15	77.4314
1821.44	78.6772		1803.12	77.7068
1822.4	78.6958		1804.08	77.921
1823.37	78.7203		1805.05	78.824
1824.33	78.7465		1806.01	78.2044
1825.29	78.7722		1806.97	78.2988
1826.26	78.7971		1807.94	78.3723
1827.22	78.82		1808.9	78.4266
1828.19	78.8358		1809.87	78.46
1829.15	78.8359		1810.83	78.4718
1830.12	78.8141		1811.79	78.4651
1831.08	78.7737		1812.76	78.4477
1832.04	78.7265		1813.72	78.4273
1833.01	78.6852		1814.69	78.4094
1833.97	78.6562		1815.65	78.3956
1834.94	78.6385		1816.62	78.3852
1835.9	78.6262		1817.58	78.3773
1836.86	78.6133		1818.54	78.3725
1837.83	78.5974		1819.51	78.3732
1838.79	78.5821		1820.47	78.382
1839.76	78.5737		1821.44	78.4
1840.72	78.5769		1822.4	78.4261
1841.69	78.5913		1823.37	78.4574
1842.65	78.6096		1824.33	78.4911
1843.61	78.6184		1825.29	78.5256
1844.58	78.6065		1826.26	78.5606
1845.54	78.5728		1827.22	78.5941
1846.51	78.5266		1828.19	78.6197
1847.47	78.479		1829.15	78.6275
1848.44	78.4362		1830.12	78.6112
1849.4	78.4003		1831.08	78.5751
1850.36	78.3704		1832.04	78.5323
1851.33	78.3449		1833.01	78.4961
1852.29	78.3226		1833.97	78.4732
1853.26	78.3023		1834.94	78.4623
1854.22	78.2834		1835.9	78.4571
1855.19	78.2652		1836.86	78.4509
1856.15	78.2473		1837.83	78.4413
1857.11	78.2293		1838.79	78.4319
1858.08	78.2106		1839.76	78.4291
1859.04	78.1906		1840.72	78.4375
1860.01	78.1688		1841.69	78.4562
1860.97	78.1462		1842.65	78.4774
1861.93	78.1258		1843.61	78.4878
1862.9	78.1123		1844.58	78.4765
1863.86	78.1096		1845.54	78.4443
1864.83	78.1193		1846.51	78.4017
1865.79	78.1377		1847.47	78.3601
1866.76	78.1548		1848.44	78.3255
1867.72	78.1561		1849.4	78.2992
1868.68	78.1305		1850.36	78.2793
1869.65	78.0794		1851.33	78.2635
1870.61	78.0159		1852.29	78.2497
1871.58	77.9545		1853.26	78.2368
1872.54	77.9035		1854.22	78.2241
1873.51	77.8646		1855.19	78.211
1874.47	77.8349		1856.15	78.1973
1875.43	77.8101		1857.11	78.1828
1876.4	77.786		1858.08	78.1674
1877.36	77.7608		1859.04	78.1506
1878.33	77.7346		1860.01	78.1327
1879.29	77.7082		1860.97	78.1149
1880.26	77.6818		1861.93	78.1001
1881.22	77.6547		1862.9	78.925
1882.18	77.6256		1863.86	78.954
1883.15	77.5944		1864.83	78.1098
1884.11	77.5621		1865.79	78.1314
1885.08	77.5301		1866.76	78.1502
1886.04	77.4986		1867.72	78.1522
1887	77.4647		1868.68	78.1279
1887.97	77.4239		1869.65	78.8
1888.93	77.3729		1870.61	78.219
1889.9	77.3127		1871.58	77.9673
1890.86	77.2488		1872.54	77.9236
1891.83	77.1886		1873.51	77.8913
1892.79	77.1368		1874.47	77.867
1893.75	77.0945		1875.43	77.8461
1894.72	77.0599		1876.4	77.8251
1895.68	77.0305		1877.36	77.8028
1896.65	77.0051		1878.33	77.7799
1897.61	76.9843		1879.29	77.7574
1898.58	76.9695		1880.26	77.7355
1899.54	76.9614		1881.22	77.7132
1900.5	76.9592		1882.18	77.6889
1901.47	76.9608		1883.15	77.6622
1902.43	76.9637		1884.11	77.6344
1903.4	76.9665		1885.08	77.6067
1904.36	76.9692		1886.04	77.579
1905.33	76.9728		1887	77.5487
1906.29	76.9775		1887.97	77.5116
1907.25	76.982		1888.93	77.4645
1908.22	76.9833		1889.9	77.409
1909.18	76.9781		1890.86	77.3507
1910.15	76.9651		1891.83	77.2966
1911.11	76.9461		1892.79	77.2511
1912.08	76.9261		1893.75	77.215
1913.04	76.9102		1894.72	77.1862
1914	76.9014		1895.68	77.1622
1914.97	76.8994		1896.65	77.142
1915.93	76.9007		1897.61	77.126
1916.9	76.9003		1898.58	77.1156
1917.86	76.8947		1899.54	77.1116
1918.82	76.8836		1900.5	77.1129
1919.79	76.8694		1901.47	77.1177
1920.75	76.854		1902.43	77.1237
1921.72	76.8376		1903.4	77.1295
1922.68	76.8182		1904.36	77.1352
1923.65	76.7942		1905.33	77.1412
1924.61	76.7662		1906.29	77.1479
1925.57	76.737		1907.25	77.1541
1926.54	76.71		1908.22	77.1571
1927.5	76.6871		1909.18	77.1544
1928.47	76.6681		1910.15	77.1448
1929.43	76.6515		1911.11	77.1306
1930.4	76.6356		1912.08	77.1161
1931.36	76.6193		1913.04	77.1059
1932.32	76.6023		1914	77.1025
1933.29	76.5845		1914.97	77.105
1934.25	76.5661		1915.93	77.1096
1935.22	76.547		1916.9	77.1112
1936.18	76.5284		1917.86	77.1065
1937.15	76.5121		1918.82	77.954
1938.11	76.5003		1919.79	77.809
1939.07	76.4938		1920.75	77.659
1940.04	76.4913		1921.72	77.51
1941	76.4888		1922.68	77.35
1941.97	76.4813		1923.65	77.164
1942.93	76.465		1924.61	76.9952
1943.89	76.4399		1925.57	76.9733
1944.86	76.4091		1926.54	76.953
1945.82	76.3767		1927.5	76.9356
1946.79	76.3459		1928.47	76.9212
1947.75	76.3179		1929.43	76.9086
1948.72	76.293		1930.4	76.8964
1949.68	76.2705		1931.36	76.8839
1950.64	76.2497		1932.32	76.8708
1951.61	76.2301		1933.29	76.8569
1952.57	76.2107		1934.25	76.8421
1953.54	76.1908		1935.22	76.8267
1954.5	76.1697		1936.18	76.8116
1955.47	76.1475		1937.15	76.7986
1956.43	76.1248		1938.11	76.7892
1957.39	76.1025		1939.07	76.784
1958.36	76.081		1940.04	76.7817
1959.32	76.0608		1941	76.7789
1960.29	76.0424		1941.97	76.772
1961.25	76.0265		1942.93	76.7584
1962.22	76.0142		1943.89	76.7384
1963.18	76.006		1944.86	76.7143
1964.14	76.0012		1945.82	76.6892
1965.11	75.9978		1946.79	76.6651
1966.07	75.9923		1947.75	76.6427
1967.04	75.982		1948.72	76.6222
1968	75.9657		1949.68	76.6032
1968.96	75.9448		1950.64	76.5856
1969.93	75.9224		1951.61	76.569
1970.89	75.901		1952.57	76.5529
1971.86	75.882		1953.54	76.5365
1972.82	75.865		1954.5	76.5195
1973.79	75.8488		1955.47	76.5018
1974.75	75.8321		1956.43	76.4837
1975.71	75.8145		1957.39	76.4657
1976.68	75.796		1958.36	76.4483
1977.64	75.7771		1959.32	76.4318
1978.61	75.7583		1960.29	76.417
1979.57	75.7397		1961.25	76.4046
1980.54	75.7212		1962.22	76.3957
1981.5	75.7028		1963.18	76.3907
1982.46	75.6846		1964.14	76.3889
1983.43	75.6664		1965.11	76.3882
1984.39	75.6485		1966.07	76.3858
1985.36	75.631		1967.04	76.3793
1986.32	75.6145		1968	76.3683
1987.29	75.5994		1968.96	76.3538
1988.25	75.5858		1969.93	76.3383
1989.21	75.5725		1970.89	76.3237
1990.18	75.5576		1971.86	76.311
1991.14	75.5387		1972.82	76.2998
1992.11	75.5141		1973.79	76.2889
1993.07	75.4844		1974.75	76.2775
1994.03	75.4517		1975.71	76.265
1995	75.4188		1976.68	76.2514
1995.96	75.3874		1977.64	76.237
1996.93	75.358		1978.61	76.2223
1997.89	75.3298		1979.57	76.2075
1998.86	75.3012		1980.54	76.1926
1999.82	75.2713		1981.5	76.1779
2000.78	75.2394		1982.46	76.1633
2001.75	75.2056		1983.43	76.1488
2002.71	75.1696		1984.39	76.1342
2003.68	75.1311		1985.36	76.1197
2004.64	75.0894		1986.32	76.1059
2005.61	75.0438		1987.29	76.931
2006.57	74.9938		1988.25	76.815
2007.53	74.9384		1989.21	76.7
2008.5	74.8766		1990.18	76.567
2009.46	74.8073		1991.14	76.397
2010.43	74.7299		1992.11	76.179
2011.39	74.6456		1993.07	75.992
2012.36	74.5572		1994.03	75.9641
2013.32	74.4689		1995	75.9366
2014.28	74.3858		1995.96	75.9107
2015.25	74.3128		1996.93	75.8863
2016.21	74.2533		1997.89	75.8622
2017.18	74.2093		1998.86	75.8372
2018.14	74.1804		1999.82	75.8103
2019.1	74.1648		2000.78	75.7812
2020.07	74.1602		2001.75	75.7497
2021.03	74.1645		2002.71	75.7158
2022	74.176		2003.68	75.6789
2022.96	74.193		2004.64	75.6387
2023.93	74.2134		2005.61	75.5946
2024.89	74.2352		2006.57	75.5461
2025.85	74.2564		2007.53	75.4922
2026.82	74.2755		2008.5	75.4315
2027.78	74.2916		2009.46	75.3626
2028.75	74.3046		2010.43	75.2848
2029.71	74.3148		2011.39	75.1991
2030.68	74.3227		2012.36	75.1082
2031.64	74.3288		2013.32	75.164
2032.6	74.3336		2014.28	74.9293
2033.57	74.3368		2015.25	74.8522
2034.53	74.3385		2016.21	74.7901
2035.5	74.3387		2017.18	74.7454
2036.46	74.3381		2018.14	74.7184
2037.43	74.3374		2019.1	74.707
2038.39	74.3372		2020.07	74.7083
2039.35	74.3373		2021.03	74.7193
2040.32	74.3371		2022	74.7377
2041.28	74.3357		2022.96	74.7615
2042.25	74.3326		2023.93	74.7887
2043.21	74.3279		2024.89	74.8172
2044.17	74.3223		2025.85	74.8448
2045.14	74.3168		2026.82	74.8699
2046.1	74.3117		2027.78	74.8916
2047.07	74.307		2028.75	74.9097
2048.03	74.3025		2029.71	74.9247
2049	74.2978		2030.68	74.9375
2049.96	74.2927		2031.64	74.9486
2050.92	74.287		2032.6	74.9582
2051.89	74.2808		2033.57	74.9663
2052.85	74.274		2034.53	74.9728
2053.82	74.2665		2035.5	74.978
2054.78	74.2584		2036.46	74.9822
2055.75	74.2498		2037.43	74.9861
2056.71	74.2409		2038.39	74.9901
2057.67	74.232		2039.35	74.9941
2058.64	74.2233		2040.32	74.9977
2059.6	74.215		2041.28	75.3
2060.57	74.2072		2042.25	75.16
2061.53	74.1999		2043.21	75.17
2062.5	74.1926		2044.17	75.11
2063.46	74.1845		2045.14	75.2
2064.42	74.1751		2046.1	74.9996
2065.39	74.1641		2047.07	74.9993
2066.35	74.152		2048.03	74.9993
2067.32	74.1395		2049	74.9993
2068.28	74.1275		2049.96	74.999
2069.25	74.1162		2050.92	74.998
2070.21	74.1056		2051.89	74.9961
2071.17	74.0952		2052.85	74.9931
2072.14	74.0845		2053.82	74.989
2073.1	74.0737		2054.78	74.9841
2074.07	74.0628		2055.75	74.9787
2075.03	74.0523		2056.71	74.9732
2075.99	74.042		2057.67	74.9677
2076.96	74.0319		2058.64	74.9625
2077.92	74.0216		2059.6	74.9574
2078.89	74.0109		2060.57	74.9522
2079.85	73.9999		2061.53	74.9469
2080.82	73.9885		2062.5	74.941
2081.78	73.9769		2063.46	74.9345
2082.74	73.965		2064.42	74.9275
2083.71	73.9529		2065.39	74.9201
2084.67	73.9407		2066.35	74.9127
2085.64	73.9285		2067.32	74.9055
2086.6	73.9166		2068.28	74.8986
2087.57	73.9051		2069.25	74.8917
2088.53	73.8937		2070.21	74.8845
2089.49	73.8824		2071.17	74.8766
2090.46	73.8707		2072.14	74.8682
2091.42	73.8587		2073.1	74.8594
2092.39	73.8464		2074.07	74.8507
2093.35	73.8342		2075.03	74.8423
2094.32	73.8222		2075.99	74.8343
2095.28	73.8104		2076.96	74.8266
2096.24	73.7986		2077.92	74.8191
2097.21	73.7865		2078.89	74.8116
2098.17	73.774		2079.85	74.804
2099.14	73.761		2080.82	74.7963
2100.1	73.7475		2081.78	74.7886
2101.06	73.7337		2082.74	74.7808
2102.03	73.7198		2083.71	74.7729
2102.99	73.706		2084.67	74.7647
2103.96	73.6924		2085.64	74.7562
2104.92	73.679		2086.6	74.7473
2105.89	73.6657		2087.57	74.738
2106.85	73.6523		2088.53	74.7285
2107.81	73.6388		2089.49	74.719
2108.78	73.6252		2090.46	74.7099
2109.74	73.6117		2091.42	74.7013
2110.71	73.5984		2092.39	74.6931
2111.67	73.5853		2093.35	74.6852
2112.64	73.5722		2094.32	74.6772
2113.6	73.5588		2095.28	74.6689
2114.56	73.5448		2096.24	74.6603
2115.53	73.5299		2097.21	74.6513
2116.49	73.5141		2098.17	74.6418
2117.46	73.4976		2099.14	74.6317
2118.42	73.4807		2100.1	74.6212
2119.39	73.4638		2101.06	74.6101
2120.35	73.4469		2102.03	74.5989
2121.31	73.4302		2102.99	74.5877
2122.28	73.4134		2103.96	74.5767
2123.24	73.3964		2104.92	74.5659
2124.21	73.3789		2105.89	74.5551
2125.17	73.3608		2106.85	74.5441
2126.13	73.3422		2107.81	74.533
2127.1	73.323		2108.78	74.5218
2128.06	73.3036		2109.74	74.5107
2129.03	73.2839		2110.71	74.4999
2129.99	73.2639		2111.67	74.4893
2130.96	73.2438		2112.64	74.4788
2131.92	73.2234		2113.6	74.4679
2132.88	73.2028		2114.56	74.4565
2133.85	73.1821		2115.53	74.4444
2134.81	73.1614		2116.49	74.4316
2135.78	73.1409		2117.46	74.4181
2136.74	73.1207		2118.42	74.4041
2137.71	73.101		2119.39	74.3895
2138.67	73.0817		2120.35	74.3747
2139.63	73.0629		2121.31	74.3597
2140.6	73.0446		2122.28	74.3444
2141.56	73.0268		2123.24	74.3286
2142.53	73.0096		2124.21	74.3123
2143.49	72.9932		2125.17	74.2954
2144.46	72.9776		2126.13	74.2783
2145.42	72.9632		2127.1	74.2611
2146.38	72.95		2128.06	74.244
2147.35	72.9382		2129.03	74.227
2148.31	72.928		2129.99	74.2097
2149.28	72.9193		2130.96	74.1916
2150.24	72.9121		2131.92	74.1726
2151.2	72.906		2132.88	74.1526
2152.17	72.9006		2133.85	74.1322
2153.13	72.8957		2134.81	74.1118
2154.1	72.891		2135.78	74.918
2155.06	72.8863		2136.74	74.724
2156.03	72.8816		2137.71	74.535
2156.99	72.877		2138.67	74.351
2157.95	72.8725		2139.63	74.171
2158.92	72.8678		2140.6	73.9996
2159.88	72.863		2141.56	73.9827
2160.85	72.8577		2142.53	73.9667
2161.81	72.8519		2143.49	73.9516
2162.78	72.8456		2144.46	73.9379
2163.74	72.8387		2145.42	73.9258
2164.7	72.8313		2146.38	73.9153
2165.67	72.8234		2147.35	73.9064
2166.63	72.815		2148.31	73.899
2167.6	72.8063		2149.28	73.8927
2168.56	72.7973		2150.24	73.8873
2169.53	72.7883		2151.2	73.8825
2170.49	72.7793		2152.17	73.8783
2171.45	72.77		2153.13	73.8745
2172.42	72.7603		2154.1	73.8712
2173.38	72.7499		2155.06	73.8682
2174.35	72.7387		2156.03	73.8656
2175.31	72.7266		2156.99	73.8631
2176.27	72.7141		2157.95	73.8606
2177.24	72.7011		2158.92	73.858
2178.2	72.6882		2159.88	73.8551
2179.17	72.6755		2160.85	73.8518
2180.13	72.663		2161.81	73.848
2181.1	72.6508		2162.78	73.8439
2182.06	72.6388		2163.74	73.8392
2183.02	72.6269		2164.7	73.8341
2183.99	72.615		2165.67	73.8285
2184.95	72.6033		2166.63	73.8224
2185.92	72.5917		2167.6	73.8157
2186.88	72.5804		2168.56	73.8085
2187.85	72.5696		2169.53	73.8008
2188.81	72.5591		2170.49	73.7927
2189.77	72.5486		2171.45	73.784
2190.74	72.538		2172.42	73.7749
2191.7	72.5271		2173.38	73.7653
2192.67	72.5159		2174.35	73.7552
2193.63	72.5048		2175.31	73.7446
2194.6	72.4938		2176.27	73.7337
2195.56	72.483		2177.24	73.7224
2196.52	72.4721		2178.2	73.7109
2197.49	72.4609		2179.17	73.6995
2198.45	72.4493		2180.13	73.6881
2199.42	72.4374		2181.1	73.6768
2200.38	72.4256		2182.06	73.6653
2201.35	72.4144		2183.02	73.6539
2202.31	72.404		2183.99	73.6427
2203.27	72.3941		2184.95	73.6318
2204.24	72.3844		2185.92	73.6216
2205.2	72.3742		2186.88	73.6121
2206.17	72.3633		2187.85	73.6029
2207.13	72.3514		2188.81	73.5938
2208.09	72.3387		2189.77	73.5846
2209.06	72.3252		2190.74	73.575
2210.02	72.3113		2191.7	73.5654
2210.99	72.2972		2192.67	73.5559
2211.95	72.2828		2193.63	73.5467
2212.92	72.2683		2194.6	73.5378
2213.88	72.2535		2195.56	73.5287
2214.84	72.2384		2196.52	73.5192
2215.81	72.2227		2197.49	73.5091
2216.77	72.2066		2198.45	73.4985
2217.74	72.1903		2199.42	73.4879
2218.7	72.1741		2200.38	73.4776
2219.67	72.1587		2201.35	73.4679
2220.63	72.1449		2202.31	73.459
2221.59	72.1332		2203.27	73.4503
2222.56	72.1239		2204.24	73.4417
2223.52	72.117		2205.2	73.4327
2224.49	72.1118		2206.17	73.423
2225.45	72.1074		2207.13	73.4125
2226.42	72.1026		2208.09	73.4012
2227.38	72.0968		2209.06	73.389
2228.34	72.0892		2210.02	73.3761
2229.31	72.0798		2210.99	73.3624
2230.27	72.0683		2211.95	73.3484
2231.24	72.0546		2212.92	73.3339
2232.2	72.0379		2213.88	73.3191
2233.16	72.0175		2214.84	73.3038
2234.13	71.9924		2215.81	73.2879
2235.09	71.9623		2216.77	73.2712
2236.06	71.9278		2217.74	73.2541
2237.02	71.8902		2218.7	73.2373
2237.99	71.852		2219.67	73.2217
2238.95	71.8156		2220.63	73.2084
2239.91	71.7834		2221.59	73.1982
2240.88	71.7568		2222.56	73.1912
2241.84	71.7363		2223.52	73.1869
2242.81	71.7217		2224.49	73.1841
2243.77	71.712		2225.45	73.1815
2244.74	71.7061		2226.42	73.178
2245.7	71.7026		2227.38	73.1729
2246.66	71.7005		2228.34	73.166
2247.63	71.6986		2229.31	73.1572
2248.59	71.6962		2230.27	73.1465
2249.56	71.6927		2231.24	73.1335
2250.52	71.6876		2232.2	73.1174
2251.49	71.6809		2233.16	73.971
2252.45	71.6728		2234.13	73.718
2253.41	71.6636		2235.09	73.412
2254.38	71.6536		2236.06	73.57
2255.34	71.643		2237.02	72.9672
2256.31	71.6321		2237.99	72.9281
2257.27	71.6208		2238.95	72.8911
2258.23	71.6092		2239.91	72.8585
2259.2	71.5969		2240.88	72.8319
2260.16	71.5837		2241.84	72.8118
2261.13	71.5695		2242.81	72.7979
2262.09	71.5542		2243.77	72.7891
2263.06	71.5381		2244.74	72.7841
2264.02	71.521		2245.7	72.7815
2264.98	71.5029		2246.66	72.78
2265.95	71.4833		2247.63	72.7784
2266.91	71.4617		2248.59	72.776
2267.88	71.4379		2249.56	72.7723
2268.84	71.4118		2250.52	72.767
2269.81	71.384		2251.49	72.7604
2270.77	71.3554		2252.45	72.7525
2271.73	71.3275		2253.41	72.7435
2272.7	71.3016		2254.38	72.7335
2273.66	71.2789		2255.34	72.7226
2274.63	71.2599		2256.31	72.7109
2275.59	71.2445		2257.27	72.6985
2276.56	71.2318		2258.23	72.6853
2277.52	71.2208		2259.2	72.6713
2278.48	71.2104		2260.16	72.6566
2279.45	71.1998		2261.13	72.6412
2280.41	71.1888		2262.09	72.6253
2281.38	71.1773		2263.06	72.6088
2282.34	71.1652		2264.02	72.5916
2283.3	71.1524		2264.98	72.5733
2284.27	71.1387		2265.95	72.5535
2285.23	71.1238		2266.91	72.5316
2286.2	71.1077		2267.88	72.5075
2287.16	71.0905		2268.84	72.4815
2288.13	71.0723		2269.81	72.4544
2289.09	71.0533		2270.77	72.4274
2290.05	71.0337		2271.73	72.4017
2291.02	71.0137		2272.7	72.3783
2291.98	70.9934		2273.66	72.3579
2292.95	70.9731		2274.63	72.3407
2293.91	70.9525		2275.59	72.3264
2294.88	70.9317		2276.56	72.3144
2295.84	70.9103		2277.52	72.3044
2296.8	70.8883		2278.48	72.2959
2297.77	70.8657		2279.45	72.2881
2298.73	70.8423		2280.41	72.2805
2299.7	70.8184		2281.38	72.2718
2300.66	70.7937		2282.34	72.2609
2301.63	70.7682		2283.3	72.2469
2302.59	70.7415		2284.27	72.2294
2303.55	70.7136		2285.23	72.2086
2304.52	70.6845		2286.2	72.1852
2305.48	70.6544		2287.16	72.1601
2306.45	70.6237		2288.13	72.1339
2307.41	70.5928		2289.09	72.1072
2308.38	70.5623		2290.05	72.797
2309.34	70.5324		2291.02	72.513
2310.3	70.503		2291.98	72.216
2311.27	70.474		2292.95	71.9904
2312.23	70.4448		2293.91	71.9577
2313.2	70.4148		2294.88	71.9236
2314.16	70.3835		2295.84	71.8882
2315.12	70.3504		2296.8	71.8517
2316.09	70.3151		2297.77	71.814
2317.05	70.2775		2298.73	71.7753
2318.02	70.2378		2299.7	71.7355
2318.98	70.1969		2300.66	71.6944
2319.95	70.1555		2301.63	71.6511
2320.91	70.1151		2302.59	71.6047
2321.87	70.0767		2303.55	71.5545
2322.84	70.0414		2304.52	71.4999
2323.8	70.0096		2305.48	71.4415
2324.77	69.9814		2306.45	71.3804
2325.73	69.9566		2307.41	71.318
2326.7	69.9346		2308.38	71.2562
2327.66	69.9153		2309.34	71.1964
2328.62	69.8986		2310.3	71.1399
2329.59	69.885		2311.27	71.874
2330.55	69.8747		2312.23	71.386
2331.52	69.8674		2313.2	70.9918
2332.48	69.862		2314.16	70.9439
2333.45	69.857		2315.12	70.8909
2334.41	69.8505		2316.09	70.8296
2335.37	69.8411		2317.05	70.7584
2336.34	69.8278		2318.02	70.6782
2337.3	69.81		2318.98	70.5928
2338.27	69.788		2319.95	70.5073
2339.23	69.7627		2320.91	70.4275
2340.19	69.736		2321.87	70.3576
2341.16	69.7108		2322.84	70.2992
2342.12	69.691		2323.8	70.2507
[truncated: 1,737 more rows]

## Sheet: Supplementary Figure 2
Supplementary Figure 2
2-decanone
Day	Relative abundance
1	1
2	1.20301
3	1.30827
6	2.03759
2-dodecanone
Day	Relative abundance
1	1
2	1.34387
3	1.44269
6	2.12648
2-tetradecanone
Day	Relative abundance
1	1
2	1.28308
3	1.36615
6	1.78769
2-hexadecanone
Day	Relative abundance
1	1
2	1.65174
3	1.84577
6	3.46766

## Sheet: Supplementary Figure 3A
Supplementary Figure 3A
UV 280 nm (red)			UV 260 nm (blue)
ml	mAU		ml	mAU
0	2446.04		0	29.84
0	306.63		0	24.14
0.01	142.32		0.01	16.17
0.01	-0.05		0.01	10.08
0.01	-0.41		0.01	16.13
0.02	-0.77		0.02	22.18
0.02	-1.15		0.02	26.51
0.02	-1.56		0.02	26.17
0.03	-1.97		0.03	25.82
0.03	-2.12		0.03	25.7
0.03	-1.91		0.03	25.92
0.04	-1.69		0.04	26.13
0.04	-1.4		0.04	26.43
0.05	-1.05		0.05	26.8
0.05	-0.7		0.05	27.17
0.05	-0.46		0.05	27.4
0.06	-0.27		0.06	27.55
0.06	-0.08		0.06	27.7
0.06	-0.04		0.06	27.74
0.07	-0.03		0.07	27.75
0.07	-0.03		0.07	27.75
0.07	-0.09		0.07	27.69
0.08	-0.16		0.08	27.63
0.08	-0.23		0.08	27.56
0.08	-0.27		0.08	27.5
0.09	-0.32		0.09	27.44
0.09	-0.38		0.09	27.39
0.09	-0.44		0.09	27.36
0.1	-0.51		0.1	27.33
0.1	-0.55		0.1	27.31
0.1	-0.57		0.1	27.29
0.11	-0.58		0.11	27.27
0.11	-0.59		0.11	27.25
0.12	-0.6		0.12	27.24
0.12	-0.61		0.12	27.23
0.12	-0.62		0.12	27.23
0.13	-0.63		0.13	27.22
0.13	-0.63		0.13	27.21
0.13	-0.62		0.13	27.21
0.14	-0.6		0.14	27.23
0.14	-0.58		0.14	27.24
0.14	-0.59		0.14	27.24
0.15	-0.6		0.15	27.23
0.15	-0.6		0.15	27.23
0.15	-0.6		0.15	27.24
0.16	-0.6		0.16	27.25
0.16	-0.6		0.16	27.26
0.16	-0.59		0.16	27.26
0.17	-0.58		0.17	27.27
0.17	-0.57		0.17	27.27
0.17	-0.58		0.17	27.25
0.18	-0.59		0.18	27.23
0.18	-0.59		0.18	27.23
0.18	-0.6		0.18	27.23
0.19	-0.6		0.19	27.23
0.19	-0.62		0.19	27.22
0.2	-0.63		0.2	27.21
0.2	-0.65		0.2	27.21
0.2	-0.64		0.2	27.2
0.21	-0.63		0.21	27.2
0.21	-0.62		0.21	27.2
0.21	-0.62		0.21	27.2
0.22	-0.63		0.22	27.2
0.22	-0.63		0.22	27.2
0.22	-0.63		0.22	27.2
0.23	-0.63		0.23	27.2
0.23	-0.64		0.23	27.2
0.23	-0.63		0.23	27.22
0.24	-0.63		0.24	27.24
0.24	-0.63		0.24	27.25
0.24	-0.64		0.24	27.25
0.25	-0.65		0.25	27.24
0.25	-0.65		0.25	27.24
0.25	-0.65		0.25	27.23
0.26	-0.64		0.26	27.22
0.26	-0.64		0.26	27.22
0.27	-0.64		0.27	27.21
0.27	-0.65		0.27	27.21
0.27	-0.65		0.27	27.21
0.28	-0.64		0.28	27.21
0.28	-0.64		0.28	27.21
0.28	-0.63		0.28	27.23
0.29	-0.62		0.29	27.25
0.29	-0.61		0.29	27.27
0.29	-0.61		0.29	27.27
0.3	-0.61		0.3	27.26
0.3	-0.61		0.3	27.26
0.3	-0.6		0.3	27.27
0.31	-0.59		0.31	27.27
0.31	-0.59		0.31	27.28
0.31	-0.6		0.31	27.27
0.32	-0.61		0.32	27.27
0.32	-0.62		0.32	27.27
0.32	-0.61		0.32	27.27
0.33	-0.59		0.33	27.27
0.33	-0.6		0.33	27.27
0.33	-0.63		0.33	27.26
0.34	-0.66		0.34	27.24
0.34	-0.67		0.34	27.24
0.35	-0.67		0.35	27.25
0.35	-0.67		0.35	27.26
0.35	-0.68		0.35	27.26
0.36	-0.68		0.36	27.25
0.36	-0.69		0.36	27.25
0.36	-0.69		0.36	27.24
0.37	-0.68		0.37	27.23
0.37	-0.68		0.37	27.22
0.37	-0.67		0.37	27.22
0.38	-0.67		0.38	27.22
0.38	-0.66		0.38	27.22
0.38	-0.67		0.38	27.22
0.39	-0.68		0.39	27.21
0.39	-0.69		0.39	27.2
0.39	-0.68		0.39	27.21
0.4	-0.66		0.4	27.22
0.4	-0.66		0.4	27.22
0.4	-0.66		0.4	27.21
0.41	-0.67		0.41	27.19
0.41	-0.67		0.41	27.2
0.42	-0.67		0.42	27.21
0.42	-0.66		0.42	27.23
0.42	-0.66		0.42	27.23
0.43	-0.65		0.43	27.22
0.43	-0.64		0.43	27.21
0.43	-0.64		0.43	27.2
0.44	-0.64		0.44	27.19
0.44	-0.64		0.44	27.17
0.44	-0.64		0.44	27.18
0.45	-0.64		0.45	27.18
0.45	-0.64		0.45	27.19
0.45	-0.65		0.45	27.2
0.46	-0.66		0.46	27.21
0.46	-0.66		0.46	27.22
0.46	-0.64		0.46	27.21
0.47	-0.62		0.47	27.21
0.47	-0.61		0.47	27.2
0.47	-0.62		0.47	27.19
0.48	-0.63		0.48	27.17
0.48	-0.63		0.48	27.17
0.48	-0.62		0.48	27.18
0.49	-0.62		0.49	27.18
0.49	-0.62		0.49	27.19
0.5	-0.63		0.5	27.21
0.5	-0.63		0.5	27.22
0.5	-0.63		0.5	27.22
0.51	-0.63		0.51	27.21
0.51	-0.63		0.51	27.21
0.51	-0.62		0.51	27.2
0.52	-0.61		0.52	27.19
0.52	-0.6		0.52	27.18
0.52	-0.6		0.52	27.18
0.53	-0.59		0.53	27.18
0.53	-0.59		0.53	27.18
0.53	-0.59		0.53	27.18
0.54	-0.58		0.54	27.19
0.54	-0.59		0.54	27.19
0.54	-0.59		0.54	27.19
0.55	-0.6		0.55	27.19
0.55	-0.61		0.55	27.19
0.55	-0.61		0.55	27.2
0.56	-0.61		0.56	27.2
0.56	-0.61		0.56	27.21
0.57	-0.6		0.57	27.2
0.57	-0.59		0.57	27.2
0.57	-0.59		0.57	27.2
0.58	-0.6		0.58	27.19
0.58	-0.61		0.58	27.18
0.58	-0.62		0.58	27.19
0.59	-0.62		0.59	27.2
0.59	-0.63		0.59	27.22
0.59	-0.62		0.59	27.21
0.6	-0.61		0.6	27.2
0.6	-0.59		0.6	27.19
0.6	-0.6		0.6	27.19
0.61	-0.6		0.61	27.19
0.61	-0.6		0.61	27.19
0.61	-0.61		0.61	27.19
0.62	-0.62		0.62	27.18
0.62	-0.62		0.62	27.18
0.62	-0.61		0.62	27.19
0.63	-0.61		0.63	27.2
0.63	-0.61		0.63	27.2
0.63	-0.6		0.63	27.19
0.64	-0.6		0.64	27.17
0.64	-0.59		0.64	27.17
0.65	-0.59		0.65	27.18
0.65	-0.59		0.65	27.18
0.65	-0.59		0.65	27.18
0.66	-0.59		0.66	27.18
0.66	-0.59		0.66	27.18
0.66	-0.57		0.66	27.19
0.67	-0.56		0.67	27.2
0.67	-0.54		0.67	27.2
0.67	-0.55		0.67	27.2
0.68	-0.55		0.68	27.2
0.68	-0.56		0.68	27.19
0.68	-0.56		0.68	27.2
0.69	-0.56		0.69	27.2
0.69	-0.57		0.69	27.2
0.69	-0.57		0.69	27.19
0.7	-0.58		0.7	27.18
0.7	-0.59		0.7	27.17
0.7	-0.6		0.7	27.16
0.71	-0.61		0.71	27.15
0.71	-0.63		0.71	27.15
0.72	-0.64		0.72	27.15
0.72	-0.66		0.72	27.16
0.72	-0.65		0.72	27.16
0.73	-0.63		0.73	27.16
0.73	-0.61		0.73	27.15
0.73	-0.62		0.73	27.17
0.74	-0.63		0.74	27.19
0.74	-0.65		0.74	27.21
0.74	-0.64		0.74	27.2
0.75	-0.64		0.75	27.2
0.75	-0.63		0.75	27.2
0.75	-0.63		0.75	27.17
0.76	-0.62		0.76	27.15
0.76	-0.62		0.76	27.13
0.76	-0.63		0.76	27.14
0.77	-0.64		0.77	27.15
0.77	-0.65		0.77	27.16
0.77	-0.64		0.77	27.15
0.78	-0.63		0.78	27.14
0.78	-0.63		0.78	27.15
0.79	-0.64		0.79	27.16
0.79	-0.65		0.79	27.17
0.79	-0.65		0.79	27.17
0.8	-0.65		0.8	27.16
0.8	-0.64		0.8	27.16
0.8	-0.65		0.8	27.15
0.81	-0.67		0.81	27.14
0.81	-0.68		0.81	27.13
0.81	-0.67		0.81	27.13
0.82	-0.66		0.82	27.15
0.82	-0.64		0.82	27.16
0.82	-0.64		0.82	27.15
0.83	-0.65		0.83	27.14
0.83	-0.65		0.83	27.13
0.83	-0.64		0.83	27.14
0.84	-0.63		0.84	27.15
0.84	-0.62		0.84	27.16
0.84	-0.61		0.84	27.16
0.85	-0.6		0.85	27.17
0.85	-0.59		0.85	27.17
0.85	-0.59		0.85	27.17
0.86	-0.58		0.86	27.17
0.86	-0.56		0.86	27.18
0.87	-0.53		0.87	27.2
0.87	-0.5		0.87	27.22
0.87	-0.46		0.87	27.26
0.88	-0.42		0.88	27.32
0.88	-0.38		0.88	27.38
0.88	-0.3		0.88	27.45
0.89	-0.22		0.89	27.52
0.89	-0.14		0.89	27.59
0.89	0.03		0.89	27.74
0.9	0.22		0.9	27.9
0.9	0.41		0.9	28.07
0.9	0.89		0.9	28.48
0.91	1.37		0.91	28.89
0.91	2.01		0.91	29.44
0.91	3.34		0.91	30.66
0.92	4.67		0.92	31.87
0.92	6.68		0.92	33.7
0.92	10.18		0.92	36.89
0.93	13.68		0.93	40.07
0.93	19.1		0.93	44.96
0.94	26.9		0.94	51.96
0.94	34.7		0.94	58.96
0.94	46.32		0.94	69.44
0.95	60.71		0.95	82.44
0.95	75.1		0.95	95.44
0.95	95.67		0.95	114.17
0.96	118.7		0.96	135.18
0.96	141.72		0.96	156.2
0.96	172.15		0.96	184.28
0.97	203.9		0.97	213.62
0.97	235.65		0.97	242.97
0.97	276.21		0.97	280.8
0.98	316.93		0.98	318.78
0.98	358.56		0.98	357.66
0.98	407.17		0.98	403.43
0.99	455.78		0.99	449.19
0.99	505.44		0.99	496.08
0.99	558.24		0.99	546.34
1	611.05		1	596.6
1	663.11		1	646.68
1	713.98		1	696.46
1.01	764.85		1.01	746.25
1.01	812.03		1.01	793.25
1.02	855.78		1.02	837.67
1.02	899.53		1.02	882.09
1.02	936.22		1.02	920.78
1.03	969.13		1.03	956.4
1.03	1002.04		1.03	992.03
1.03	1025.02		1.03	1018.96
1.04	1045.29		1.04	1043.51
1.04	1065.56		1.04	1068.05
1.04	1075.37		1.04	1083.66
1.05	1084.27		1.05	1098.47
1.05	1092.59		1.05	1112.8
1.05	1090.83		1.05	1118.42
1.06	1089.08		1.06	1124.04
1.06	1085.71		1.06	1128.19
1.06	1075.33		1.06	1125.93
1.07	1064.96		1.07	1123.66
1.07	1052.42		1.07	1119.07
1.07	1035.3		1.07	1109.55
1.08	1018.17		1.08	1100.03
1.08	998.75		1.08	1087.62
1.09	976.58		1.09	1071.76
1.09	954.4		1.09	1055.89
1.09	929.92		1.09	1036.64
1.1	903.82		1.1	1015
1.1	877.72		1.1	993.37
1.1	850.86		1.1	969.67
1.11	823.71		1.11	945.17
1.11	796.56		1.11	920.67
1.11	769.42		1.11	894.86
1.12	742.28		1.12	868.84
1.12	715.14		1.12	842.82
1.12	688.31		1.12	815.95
1.13	661.47		1.13	789.07
1.13	634.9		1.13	762.35
1.13	610.14		1.13	736.74
1.14	585.39		1.14	711.14
1.14	561.49		1.14	686.3
1.14	540.06		1.14	663.68
1.15	518.63		1.15	641.06
1.15	498.75		1.15	620.08
1.15	481.26		1.15	601.63
1.16	463.78		1.16	583.19
1.16	448.22		1.16	567
1.17	434.4		1.17	552.85
1.17	420.58		1.17	538.7
1.17	408.98		1.17	527.23
1.18	398.53		1.18	517.14
1.18	388.08		1.18	507.06
1.18	379.92		1.18	499.97
1.19	372.35		1.19	493.66
1.19	364.79		1.19	487.34
1.19	359.62		1.19	484.51
1.2	354.64		1.2	481.95
1.2	349.86		1.2	479.71
1.2	348.07		1.2	482.38
1.21	346.29		1.21	485.05
1.21	345.35		1.21	489.2
1.21	347.9		1.21	499.46
1.22	350.45		1.22	509.72
1.22	354.97		1.22	523.65
1.22	363.56		1.22	545.1
1.23	372.14		1.23	566.55
1.23	384.46		1.23	594.99
1.24	401.14		1.24	631.57
1.24	417.82		1.24	668.14
1.24	439.96		1.24	714.63
1.25	465.8		1.25	767.84
1.25	491.64		1.25	821.04
1.25	525.33		1.25	888.13
1.26	561.92		1.26	960.35
1.26	598.51		1.26	1032.57
1.26	644.35		1.26	1120.9
1.27	691.64		1.27	1211.76
1.27	738.94		1.27	1302.61
1.27	796.14		1.27	1407.92
1.28	853.37		1.28	1513.26
1.28	911.43		1.28	1619.04
1.28	974.95		1.28	1727.8
1.29	1038.48		1.29	1836.55
1.29	1102.34		1.29	1942.12
1.29	1167.11		1.29	2038.85
1.3	1231.89		1.3	2135.59
1.3	1295.12		1.3	2222.28
1.3	1356.03		1.3	2293.84
1.31	1416.95		1.31	2365.41
1.31	1472.57		1.31	2420
1.32	1523.57		1.32	2459.73
1.32	1574.56		1.32	2499.47
1.32	1616.16		1.32	2527.67
1.33	1653.06		1.33	2550.11
1.33	1689.96		1.33	2572.56
1.33	1714.02		1.33	2585.83
1.34	1734.87		1.34	2596.81
1.34	1755.73		1.34	2607.79
1.34	1760.61		1.34	2607.06
1.35	1764.36		1.35	2605.5
1.35	1766.91		1.35	2603.68
1.35	1753.03		1.35	2598.29
1.36	1739.14		1.36	2592.91
1.36	1722.11		1.36	2586.34
1.36	1692.63		1.36	2575.11
1.37	1663.14		1.37	2563.89
1.37	1629.12		1.37	2548.56
1.37	1586.14		1.37	2525.14
1.38	1543.15		1.38	2501.72
1.38	1497.03		1.38	2470.97
1.39	1447.36		1.39	2431.97
1.39	1397.7		1.39	2392.97
1.39	1346.36		1.39	2341.2
1.4	1293.91		1.4	2281.05
1.4	1241.46		1.4	2220.9
1.4	1188.71		1.4	2149.52
1.41	1135.87		1.41	2074.15
1.41	1083.02		1.41	1998.79
1.41	1032.98		1.41	1917.17
1.42	983.36		1.42	1834.63
1.42	933.76		1.42	1752.11
1.42	889.28		1.42	1672.65
1.43	844.79		1.43	1593.2
1.43	801.12		1.43	1514.91
1.43	762.42		1.43	1443.83
1.44	723.72		1.44	1372.76
1.44	686.54		1.44	1304.2
1.44	653.37		1.44	1242.34
1.45	620.21		1.45	1180.48
1.45	589.34		1.45	1122.91
1.45	561.83		1.45	1071.62
1.46	534.33		1.46	1020.33
1.46	509.19		1.46	973.35
1.47	486.08		1.47	930.05
1.47	462.96		1.47	886.74
1.47	441.85		1.47	847.21
1.48	421.72		1.48	809.5
1.48	401.58		1.48	771.8
1.48	383.63		1.48	738.19
1.49	366.19		1.49	705.56
1.49	348.75		1.49	672.93
1.49	333.67		1.49	644.92
1.5	318.74		1.5	617.19
1.5	303.98		1.5	589.76
1.5	291.17		1.5	565.98
1.51	278.37		1.51	542.2
1.51	265.93		1.51	519.09
1.51	254.82		1.51	498.52
1.52	243.72		1.52	477.95
1.52	233.24		1.52	458.48
1.52	223.94		1.52	441.13
1.53	214.64		1.53	423.77
1.53	205.92		1.53	407.5
1.54	197.84		1.54	392.42
1.54	189.75		1.54	377.35
1.54	182.27		1.54	363.3
1.55	175.16		1.55	349.9
1.55	168.05		1.55	336.5
1.55	161.55		1.55	324.29
1.56	155.25		1.56	312.49
1.56	148.95		1.56	300.68
1.56	143.39		1.56	290.23
1.57	137.93		1.57	279.97
1.57	132.48		1.57	269.72
1.57	127.74		1.57	260.85
1.58	122.99		1.58	251.98
1.58	118.36		1.58	243.28
1.58	114.3		1.58	235.65
1.59	110.25		1.59	228.02
1.59	106.38		1.59	220.73
1.59	102.98		1.59	214.32
1.6	99.57		1.6	207.91
1.6	96.4		1.6	201.9
1.6	93.54		1.6	196.47
1.61	90.69		1.61	191.03
1.61	88.06		1.61	186.05
1.62	85.63		1.62	181.44
1.62	83.2		1.62	176.83
1.62	81.05		1.62	172.76
1.63	79.03		1.63	168.95
1.63	77.01		1.63	165.13
1.63	75.35		1.63	161.95
1.64	73.78		1.64	158.92
1.64	72.2		1.64	155.89
1.64	70.99		1.64	153.56
1.65	69.8		1.65	151.26
1.65	68.64		1.65	149.03
1.65	67.88		1.65	147.47
1.66	67.11		1.66	145.9
1.66	66.43		1.66	144.49
1.66	66.02		1.66	143.61
1.67	65.61		1.67	142.73
1.67	65.34		1.67	142.1
1.67	65.33		1.67	141.92
1.68	65.33		1.68	141.75
1.68	65.51		1.68	141.91
1.69	65.89		1.69	142.44
1.69	66.28		1.69	142.97
1.69	66.91		1.69	143.94
1.7	67.69		1.7	145.17
1.7	68.47		1.7	146.41
1.7	69.57		1.7	148.16
1.71	70.78		1.71	150.09
1.71	71.98		1.71	152.02
1.71	73.46		1.71	154.41
1.72	74.97		1.72	156.87
1.72	76.48		1.72	159.34
1.72	78.18		1.72	162.13
1.73	79.88		1.73	164.93
1.73	81.59		1.73	167.73
1.73	83.34		1.73	170.52
1.74	85.09		1.74	173.31
1.74	86.79		1.74	176.03
1.74	88.4		1.74	178.59
1.75	90.01		1.75	181.14
1.75	91.52		1.75	183.5
1.75	92.89		1.75	185.59
1.76	94.26		1.76	187.68
1.76	95.47		1.76	189.44
1.77	96.55		1.77	190.94
1.77	97.63		1.77	192.43
1.77	98.44		1.77	193.45
1.78	99.14		1.78	194.25
1.78	99.84		1.78	195.04
1.78	100.23		1.78	195.27
1.79	100.55		1.79	195.37
1.79	100.88		1.79	195.47
1.79	100.89		1.79	195.02
1.8	100.89		1.8	194.53
1.8	100.87		1.8	194.02
1.8	100.63		1.8	193.16
1.81	100.39		1.81	192.31
1.81	100.13		1.81	191.41
1.81	99.77		1.81	190.36
1.82	99.4		1.82	189.31
1.82	99		1.82	188.25
1.82	98.52		1.82	187.17
1.83	98.05		1.83	186.08
1.83	97.57		1.83	185.03
1.84	97.1		1.84	184
1.84	96.62		1.84	182.97
1.84	96.2		1.84	182.08
1.85	95.82		1.85	181.26
1.85	95.43		1.85	180.44
1.85	95.1		1.85	179.87
1.86	94.79		1.86	179.37
1.86	94.49		1.86	178.88
1.86	94.34		1.86	178.67
1.87	94.21		1.87	178.5
1.87	94.08		1.87	178.34
1.87	94.1		1.87	178.56
1.88	94.11		1.88	178.78
1.88	94.15		1.88	179.05
1.88	94.33		1.88	179.62
1.89	94.51		1.89	180.19
1.89	94.74		1.89	180.85
1.89	95.1		1.89	181.74
1.9	95.45		1.9	182.63
1.9	95.89		1.9	183.69
1.9	96.44		1.9	184.96
1.91	96.99		1.91	186.24
1.91	97.63		1.91	187.65
1.92	98.34		1.92	189.16
1.92	99.05		1.92	190.68
1.92	99.85		1.92	192.29
1.93	100.68		1.93	193.96
1.93	101.52		1.93	195.62
1.93	102.42		1.93	197.31
1.94	103.34		1.94	198.99
1.94	104.26		1.94	200.68
1.94	105.15		1.94	202.22
1.95	106.03		1.95	203.76
1.95	106.9		1.95	205.26
1.95	107.63		1.95	206.4
1.96	108.36		1.96	207.55
1.96	109.04		1.96	208.58
1.96	109.55		1.96	209.19
1.97	110.06		1.97	209.81
1.97	110.45		1.97	210.19
1.97	110.63		1.97	210.16
1.98	110.82		1.98	210.12
1.98	110.82		1.98	209.72
1.99	110.64		1.99	208.95
1.99	110.46		1.99	208.17
1.99	110		1.99	206.9
2	109.37		2	205.34
2	108.75		2	203.77
2	107.81		2	201.67
2.01	106.79		2.01	199.41
2.01	105.76		2.01	197.15
2.01	104.5		2.01	194.54
2.02	103.22		2.02	191.9
2.02	101.94		2.02	189.25
2.02	100.51		2.02	186.37
2.03	99.09		2.03	183.49
2.03	97.65		2.03	180.6
2.03	96.14		2.03	177.62
2.04	94.63		2.04	174.65
2.04	93.15		2.04	171.72
2.04	91.74		2.04	168.9
2.05	90.33		2.05	166.08
2.05	89		2.05	163.41
2.06	87.77		2.06	160.92
2.06	86.55		2.06	158.44
2.06	85.45		2.06	156.18
2.07	84.46		2.07	154.09
2.07	83.46		2.07	152
2.07	82.61		2.07	150.15
2.08	81.82		2.08	148.41
2.08	81.03		2.08	146.67
2.08	80.41		2.08	145.22
2.09	79.81		2.09	143.82
2.09	79.22		2.09	142.42
2.09	78.69		2.09	141.18
2.1	78.16		2.1	139.93
2.1	77.63		2.1	138.69
2.1	77.11		2.1	137.49
2.11	76.59		2.11	136.28
2.11	76.05		2.11	135.06
2.11	75.47		2.11	133.82
2.12	74.88		2.12	132.58
2.12	74.25		2.12	131.3
2.12	73.55		2.12	129.96
2.13	72.85		2.13	128.62
2.13	72.11		2.13	127.24
2.14	71.32		2.14	125.83
2.14	70.53		2.14	124.42
2.14	69.68		2.14	122.94
2.15	68.79		2.15	121.43
2.15	67.9		2.15	119.91
2.15	67		2.15	118.4
2.16	66.1		2.16	116.88
2.16	65.19		2.16	115.36
2.16	64.24		2.16	113.83
2.17	63.28		2.17	112.29
2.17	62.32		2.17	110.76
2.17	61.37		2.17	109.22
2.18	60.43		2.18	107.69
2.18	59.49		2.18	106.16
2.18	58.57		2.18	104.69
2.19	57.65		2.19	103.22
2.19	56.74		2.19	101.77
2.19	55.86		2.19	100.37
2.2	54.99		2.2	98.98
2.2	54.17		2.2	97.63
2.21	53.42		2.21	96.34
2.21	52.66		2.21	95.05
2.21	51.98		2.21	93.87
2.22	51.33		2.22	92.77
2.22	50.69		2.22	91.66
2.22	50.16		2.22	90.7
2.23	49.66		2.23	89.8
2.23	49.17		2.23	88.89
2.23	48.8		2.23	88.12
2.24	48.45		2.24	87.37
2.24	48.11		2.24	86.62
2.24	47.9		2.24	86.02
2.25	47.7		2.25	85.43
2.25	47.51		2.25	84.85
2.25	47.4		2.25	84.4
2.26	47.29		2.26	83.96
2.26	47.21		2.26	83.53
2.26	47.21		2.26	83.19
2.27	47.2		2.27	82.84
2.27	47.25		2.27	82.52
2.27	47.36		2.27	82.27
2.28	47.48		2.28	82.01
2.28	47.62		2.28	81.77
2.29	47.77		2.29	81.53
2.29	47.93		2.29	81.29
2.29	48.13		2.29	81.07
2.3	48.35		2.3	80.86
2.3	48.57		2.3	80.64
2.3	48.85		2.3	80.44
2.31	49.15		2.31	80.24
2.31	49.44		2.31	80.03
2.31	49.83		2.31	79.83
2.32	50.22		2.32	79.64
2.32	50.61		2.32	79.44
2.32	51.14		2.32	79.26
2.33	51.67		2.33	79.08
2.33	52.22		2.33	78.91
2.33	52.91		2.33	78.81
2.34	53.6		2.34	78.71
2.34	54.35		2.34	78.63
2.34	55.22		2.34	78.59
2.35	56.09		2.35	78.55
2.35	57.08		2.35	78.59
2.36	58.23		2.36	78.71
2.36	59.38		2.36	78.83
2.36	60.7		2.36	79.04
2.37	62.14		2.37	79.31
2.37	63.59		2.37	79.59
2.37	65.28		2.37	80.01
2.38	67.06		2.38	80.48
2.38	68.85		2.38	80.95
2.38	71.14		2.38	81.69
2.39	73.53		2.39	82.48
2.39	75.91		2.39	83.27
2.39	78.96		2.39	84.41
2.4	82.03		2.4	85.56
2.4	85.18		2.4	86.76
2.4	88.96		2.4	88.29
2.41	92.73		2.41	89.83
2.41	96.76		2.41	91.47
2.41	101.51		2.41	93.43
2.42	106.27		2.42	95.39
2.42	111.5		2.42	97.58
2.42	117.49		2.42	100.13
2.43	123.48		2.43	102.68
2.43	130		2.43	105.46
2.44	137		2.44	108.44
2.44	144.01		2.44	111.42
2.44	151.73		2.44	114.7
2.45	159.82		2.45	118.14
2.45	167.92		2.45	121.58
2.45	177.23		2.45	125.52
2.46	186.86		2.46	129.59
2.46	196.49		2.46	133.65
2.46	207.48		2.46	138.29
2.47	218.58		2.47	142.97
2.47	229.73		2.47	147.66
2.47	241.78		2.47	152.67
2.48	253.82		2.48	157.68
2.48	266.1		2.48	162.77
2.48	279.36		2.48	168.26
2.49	292.63		2.49	173.76
2.49	306.45		2.49	179.46
2.49	321.44		2.49	185.61
2.5	336.43		2.5	191.76
2.5	351.94		2.5	198.12
2.51	368.08		2.51	204.73
2.51	384.21		2.51	211.35
2.51	401.52		2.51	218.45
2.52	419.64		2.52	225.88
2.52	437.76		2.52	233.31
2.52	457.32		2.52	241.29
2.53	477.42		2.53	249.48
2.53	497.52		2.53	257.67
2.53	517.6		2.53	265.76
2.54	537.67		2.54	273.83
2.54	557.74		2.54	281.91
2.54	575.26		2.54	288.74
2.55	592.76		2.55	295.56
2.55	609.68		2.55	302.13
2.55	622.66		2.55	306.99
2.56	635.63		2.56	311.84
2.56	647.03		2.56	316.03
2.56	654.03		2.56	318.36
2.57	661.02		2.57	320.69
2.57	665.7		2.57	322.11
2.57	666.85		2.57	322.15
2.58	668.01		2.58	322.18
2.58	666.29		2.58	321.05
2.59	662.04		2.59	318.9
2.59	657.8		2.59	316.75
2.59	650.1		2.59	313.27
2.6	640.67		2.6	309.11
2.6	631.24		2.6	304.95
2.6	618.03		2.6	299.39
2.61	603.86		2.61	293.48
2.61	589.7		2.61	287.56
2.61	571.76		2.61	280.22
2.62	553.56		2.62	272.77
2.62	535.18		2.62	265.27
2.62	514.44		2.62	256.85
2.63	493.71		2.63	248.44
2.63	472.78		2.63	239.95
2.63	451.07		2.63	231.13
2.64	429.37		2.64	222.32
2.64	408		2.64	213.63
2.64	387.32		2.64	205.22
2.65	366.63		2.65	196.8
2.65	346.84		2.65	188.75
2.66	328.05		2.66	181.12
2.66	309.27		2.66	173.49
2.66	291.72		2.66	166.34
2.67	274.99		2.67	159.51
2.67	258.26		2.67	152.68
2.67	243.32		2.67	146.57
2.68	229.02		2.68	140.73
2.68	214.72		2.68	134.88
2.68	202.57		2.68	129.93
2.69	190.74		2.69	125.12
2.69	178.91		2.69	120.3
2.69	169.45		2.69	116.5
2.7	160		2.7	112.7
2.7	150.81		2.7	109.01
2.7	143.29		2.7	106
2.71	135.77		2.71	103
2.71	128.7		2.71	100.21
2.71	122.84		2.71	97.98
2.72	116.98		2.72	95.75
2.72	111.62		2.72	93.75
2.72	107.01		2.72	92.08
2.73	102.39		2.73	90.41
2.73	98.24		2.73	88.98
2.74	94.47		2.74	87.76
2.74	90.71		2.74	86.54
2.74	87.38		2.74	85.53
2.75	84.27		2.75	84.63
2.75	81.15		2.75	83.74
2.75	78.42		2.75	82.99
2.76	75.77		2.76	82.29
2.76	73.13		2.76	81.58
2.76	70.9		2.76	81.05
2.77	68.69		2.77	80.54
2.77	66.5		2.77	80.03
2.77	64.56		2.77	79.55
2.78	62.61		2.78	79.07
2.78	60.7		2.78	78.6
2.78	58.96		2.78	78.15
2.79	57.22		2.79	77.7
2.79	55.54		2.79	77.25
2.79	54.02		2.79	76.8
2.8	52.49		2.8	76.35
2.8	51.03		2.8	75.9
2.81	49.64		2.81	75.44
2.81	48.26		2.81	74.99
2.81	46.97		2.81	74.56
2.82	45.74		2.82	74.14
2.82	44.5		2.82	73.72
2.82	43.37		2.82	73.37
2.83	42.26		2.83	73.04
2.83	41.15		2.83	72.72
2.83	40.24		2.83	72.57
2.84	39.36		2.84	72.45
2.84	38.47		2.84	72.34
2.84	37.83		2.84	72.49
2.85	37.18		2.85	72.65
2.85	36.56		2.85	72.86
2.85	36.13		2.85	73.37
2.86	35.7		2.86	73.88
2.86	35.32		2.86	74.5
2.86	35.11		2.86	75.4
2.87	34.9		2.87	76.3
2.87	34.76		2.87	77.34
2.87	34.74		2.87	78.59
2.88	34.72		2.88	79.83
2.88	34.79		2.88	81.24
2.89	34.94		2.89	82.78
2.89	35.09		2.89	84.32
2.89	35.29		2.89	85.95
2.9	35.51		2.9	87.62
2.9	35.73		2.9	89.29
2.9	35.99		2.9	90.91
2.91	36.26		2.91	92.51
2.91	36.53		2.91	94.12
2.91	36.79		2.91	95.46
2.92	37.05		2.92	96.79
2.92	37.3		2.92	98.08
2.92	37.45		2.92	98.95
2.93	37.6		2.93	99.83
2.93	37.73		2.93	100.58
2.93	37.77		2.93	100.88
2.94	37.81		2.94	101.19
2.94	37.81		2.94	101.31
2.94	37.73		2.94	101.09
2.95	37.66		2.95	100.86
2.95	37.52		2.95	100.39
2.96	37.33		2.96	99.63
2.96	37.14		2.96	98.88
2.96	36.92		2.96	97.84
2.97	36.67		2.97	96.62
2.97	36.42		2.97	95.4
2.97	36.14		2.97	93.99
2.98	35.84		2.98	92.51
2.98	35.55		2.98	91.03
2.98	35.25		2.98	89.44
2.99	34.95		2.99	87.84
2.99	34.64		2.99	86.25
2.99	34.42		2.99	84.75
3	34.19		3	83.26
3	33.98		3	81.8
3	33.98		3	81.8
3.01	33.98		3.01	81.8

## Sheet: Supplementary Figure 3B
Supplementary Figure 3B
280 nm (purple)			260 nm (blue)
ml	mAU		ml	mAU
-1.01765	-0.008019		-1.01765	-0.069992
-1.00256	-1.4108		-1.01463	-0.735807
-0.98747	-1.38371		-1.01161	-1.29972
-0.97238	-1.36595		-1.0086	-1.29612
-0.95729	-1.37892		-1.00558	-1.29666
-0.942201	-1.39391		-1.00256	-1.29339
-0.927111	-1.40846		-0.999544	-1.29028
-0.912021	-1.40835		-0.996527	-1.2851
-0.896931	-1.39505		-0.993509	-1.27909
-0.881842	-1.38374		-0.990492	-1.27403
-0.866752	-1.37909		-0.987475	-1.27105
-0.851662	-1.37599		-0.984457	-1.27015
-0.836573	-1.36774		-0.98144	-1.26935
-0.821483	-1.35825		-0.978422	-1.27141
-0.806393	-1.35607		-0.975405	-1.27664
-0.791304	-1.36237		-0.972387	-1.28184
-0.776214	-1.36857		-0.96937	-1.28698
-0.761124	-1.36711		-0.966352	-1.29283
-0.746035	-1.3666		-0.963335	-1.29843
-0.730945	-1.35836		-0.960318	-1.30373
-0.715855	-1.354		-0.9573	-1.30887
-0.700766	-1.35998		-0.954283	-1.31364
-0.685676	-1.36219		-0.951265	-1.31387
-0.670586	-1.35705		-0.948248	-1.31381
-0.655497	-1.34801		-0.94523	-1.31374
-0.640407	-1.33995		-0.942213	-1.31368
-0.625317	-1.33762		-0.939196	-1.31358
-0.610228	-1.33956		-0.936178	-1.31265
-0.595138	-1.33913		-0.933161	-1.31155
-0.580048	-1.33759		-0.930143	-1.31044
-0.564959	-1.34582		-0.927126	-1.30934
-0.549869	-1.35315		-0.924108	-1.30802
-0.534779	-1.34843		-0.921091	-1.30677
-0.519689	-1.33889		-0.918073	-1.3063
-0.5046	-1.33301		-0.915056	-1.30582
-0.48951	-1.3338		-0.912039	-1.30535
-0.47442	-1.33767		-0.909021	-1.30488
-0.459331	-1.33681		-0.906004	-1.30396
-0.444241	-1.3291		-0.902986	-1.30261
-0.429151	-1.32756		-0.899969	-1.30117
-0.414062	-1.32615		-0.896951	-1.29974
-0.398972	-1.32285		-0.893934	-1.29838
-0.383882	-1.3224		-0.890916	-1.29755
-0.368793	-1.32012		-0.887899	-1.29751
-0.353703	-1.3172		-0.884882	-1.2978
-0.338613	-1.31435		-0.881864	-1.29811
-0.323524	-1.31186		-0.878847	-1.29842
-0.308434	-1.31266		-0.875829	-1.29801
-0.293344	-1.31729		-0.872812	-1.29724
-0.278255	-1.31502		-0.869794	-1.29644
-0.263165	-1.31192		-0.866777	-1.29565
-0.248075	-1.31354		-0.86376	-1.29486
-0.232986	-1.30829		-0.860742	-1.29351
-0.217896	-1.30727		-0.857725	-1.29113
-0.202806	-1.31013		-0.854707	-1.28819
-0.187716	-1.30228		-0.85169	-1.28525
-0.172627	-1.28811		-0.848672	-1.28233
-0.157537	-1.28628		-0.845655	-1.27963
-0.142447	-1.29929		-0.842637	-1.27858
-0.127358	-1.30851		-0.83962	-1.27827
-0.112268	-1.3109		-0.836603	-1.27808
-0.097178	-1.31019		-0.833585	-1.2779
-0.082089	-1.30897		-0.830568	-1.27757
-0.066999	-1.31457		-0.82755	-1.27733
-0.051909	-1.32207		-0.824533	-1.2776
-0.03682	-1.32583		-0.821515	-1.27808
-0.02173	-0.750139		-0.818498	-1.27856
-0.00664	-0.008453		-0.81548	-1.27903
0.008449	0.002572		-0.812463	-1.27992
0.023539	0.006959		-0.809446	-1.28021
0.038629	0.004696		-0.806428	-1.28041
0.053718	0.00262		-0.803411	-1.28062
0.068808	0.008654		-0.800393	-1.28082
0.083898	0.005035		-0.797376	-1.28164
0.098987	-0.019346		-0.794358	-1.28329
0.114077	-0.009825		-0.791341	-1.28522
0.129167	-0.001078		-0.788324	-1.28715
0.144256	0.01119		-0.785306	-1.28906
0.159346	-0.012785		-0.782289	-1.29073
0.174436	-0.017912		-0.779271	-1.28961
0.189525	-0.00566		-0.776254	-1.28816
0.204615	-0.016206		-0.773236	-1.28664
0.219705	-0.027396		-0.770219	-1.28512
0.234794	-0.013418		-0.767201	-1.28363
0.249884	-0.012093		-0.764184	-1.28184
0.264974	-0.017222		-0.761167	-1.27955
0.280064	-0.015084		-0.758149	-1.27725
0.295153	-0.007126		-0.755132	-1.27495
0.310243	-0.00876		-0.752114	-1.27266
0.325333	-0.007371		-0.749097	-1.27052
0.340422	-0.012819		-0.746079	-1.27039
0.355512	0.000776		-0.743062	-1.27045
0.370602	-0.001318		-0.740044	-1.27052
0.385691	-0.002301		-0.737027	-1.27058
0.400781	0.003436		-0.73401	-1.27086
0.415871	0.019571		-0.730992	-1.27129
0.43096	0.030834		-0.727975	-1.27164
0.44605	0.022168		-0.724957	-1.27198
0.46114	0.037977		-0.72194	-1.27232
0.476229	0.040134		-0.718922	-1.27228
0.491319	0.05003		-0.715905	-1.27175
0.506409	0.055266		-0.712888	-1.27124
0.521498	0.055853		-0.70987	-1.27073
0.536588	0.065437		-0.706853	-1.27022
0.551678	0.0557		-0.703835	-1.26973
0.566767	0.062889		-0.700818	-1.26905
0.581857	0.067071		-0.6978	-1.2681
0.596947	0.067525		-0.694783	-1.26716
0.612037	0.066497		-0.691765	-1.26621
0.627126	0.046004		-0.688748	-1.26523
0.642216	0.050999		-0.685731	-1.26366
0.657306	0.042515		-0.682713	-1.26254
0.672395	0.032617		-0.679696	-1.26146
0.687485	0.03376		-0.676678	-1.26037
0.702575	0.034514		-0.673661	-1.25944
0.717664	0.023158		-0.670643	-1.25938
0.732754	0.029059		-0.667626	-1.26019
0.747844	0.03739		-0.664608	-1.261
0.762933	0.057012		-0.661591	-1.2618
0.778023	0.097881		-0.658574	-1.2626
0.793113	0.169936		-0.655556	-1.26339
0.808202	0.375531		-0.652539	-1.26513
0.823292	0.791687		-0.649521	-1.26701
0.838382	1.33832		-0.646504	-1.26891
0.853471	1.95956		-0.643486	-1.2708
0.868561	2.64055		-0.640469	-1.27244
0.883651	3.42028		-0.637452	-1.27294
0.898741	4.54943		-0.634434	-1.27238
0.91383	6.26085		-0.631417	-1.27182
0.92892	8.48187		-0.628399	-1.27126
0.94401	11.4229		-0.625382	-1.27067
0.959099	14.5736		-0.622364	-1.26966
0.974189	17.6239		-0.619347	-1.26864
0.989279	20.1809		-0.616329	-1.26757
1.00437	23.7289		-0.613312	-1.26648
1.01946	31.6498		-0.610295	-1.26539
1.03455	37.2683		-0.607277	-1.2647
1.04964	37.4478		-0.60426	-1.26453
1.06473	35.2843		-0.601242	-1.26455
1.07982	32.5241		-0.598225	-1.26457
1.09491	29.9692		-0.595207	-1.26457
1.11	27.6739		-0.59219	-1.26443
1.12509	25.5654		-0.589172	-1.26435
1.14018	23.5912		-0.586155	-1.26439
1.15527	21.7478		-0.583138	-1.26443
1.17036	19.8378		-0.58012	-1.26448
1.18544	17.8288		-0.577103	-1.26438
1.20053	15.9448		-0.574085	-1.26379
1.21562	14.1455		-0.571068	-1.26284
1.23071	12.4992		-0.56805	-1.26189
1.2458	11.0232		-0.565033	-1.26099
1.26089	9.745		-0.562016	-1.26004
1.27598	8.64087		-0.558998	-1.25943
1.29107	7.65501		-0.555981	-1.25923
1.30616	6.82612		-0.552963	-1.25905
1.32125	6.07632		-0.549946	-1.25888
1.33634	5.39916		-0.546928	-1.25863
1.35143	4.83268		-0.543911	-1.25814
1.36652	4.34156		-0.540893	-1.25762
1.38161	3.89055		-0.537876	-1.25721
1.3967	3.4797		-0.534859	-1.2568
1.41179	3.14096		-0.531841	-1.25641
1.42688	2.83128		-0.528824	-1.2561
1.44197	2.54906		-0.525806	-1.25567
1.45706	2.31113		-0.522789	-1.25518
1.47215	2.11749		-0.519771	-1.2547
1.48724	1.93228		-0.516754	-1.25421
1.50233	1.77171		-0.513736	-1.25417
1.51742	1.63128		-0.510719	-1.25464
1.53251	1.51495		-0.507702	-1.25547
1.5476	1.3892		-0.504684	-1.25631
1.56269	1.29309		-0.501667	-1.25713
1.57778	1.19038		-0.498649	-1.25779
1.59287	1.11112		-0.495632	-1.2575
1.60796	1.03438		-0.492614	-1.25714
1.62305	0.951895		-0.489597	-1.25678
1.63814	0.890639		-0.48658	-1.25641
1.65322	0.819388		-0.483562	-1.25626
1.66831	0.746494		-0.480545	-1.25615
1.6834	0.694271		-0.477527	-1.25594
1.69849	0.636841		-0.47451	-1.25567
1.71358	0.584823		-0.471492	-1.2554
1.72867	0.546958		-0.468475	-1.25501
1.74376	0.517237		-0.465457	-1.25428
1.75885	0.487581		-0.46244	-1.25422
1.77394	0.441899		-0.459423	-1.25416
1.78903	0.400016		-0.456405	-1.2541
1.80412	0.371685		-0.453388	-1.25413
1.81921	0.349121		-0.45037	-1.25474
1.8343	0.318099		-0.447353	-1.2555
1.84939	0.28849		-0.444335	-1.25604
1.86448	0.268994		-0.441318	-1.25657
1.87957	0.230513		-0.4383	-1.25685
1.89466	0.215935		-0.435283	-1.256
1.90975	0.200613		-0.432266	-1.25407
1.92484	0.179126		-0.429248	-1.2523
1.93993	0.159483		-0.426231	-1.25053
1.95502	0.141128		-0.423213	-1.24875
1.97011	0.118593		-0.420196	-1.2481
1.9852	0.115815		-0.417178	-1.24736
2.00029	0.097067		-0.414161	-1.24633
2.01538	0.076661		-0.411144	-1.2453
2.03047	0.065303		-0.408126	-1.24429
2.04556	0.054383		-0.405109	-1.24345
2.06065	0.04057		-0.402091	-1.24341
2.07574	0.037009		-0.399074	-1.24521
2.09083	0.028064		-0.396056	-1.247
2.10592	0.01414		-0.393039	-1.2488
2.12101	0.003003		-0.390021	-1.24997
2.13609	-0.007162		-0.387004	-1.24933
2.15118	-0.017831		-0.383987	-1.24754
2.16627	-0.017188		-0.380969	-1.24556
2.18136	-0.021792		-0.377952	-1.24358
2.19645	-0.036349		-0.374934	-1.24169
2.21154	-0.040543		-0.371917	-1.24021
2.22663	-0.038054		-0.368899	-1.23926
2.24172	-0.050376		-0.365882	-1.2383
2.25681	-0.058008		-0.362864	-1.23735
2.2719	-0.051303		-0.359847	-1.2364
2.28699	-0.050908		-0.35683	-1.2361
2.30208	-0.056148		-0.353812	-1.2365
2.31717	-0.061202		-0.350795	-1.23718
2.33226	-0.063244		-0.347777	-1.2379
2.34735	-0.067631		-0.34476	-1.23859
2.36244	-0.067117		-0.341742	-1.23904
2.37753	-0.07799		-0.338725	-1.23852
2.39262	-0.078924		-0.335708	-1.23765
2.40771	-0.085758		-0.33269	-1.23678
2.4228	-0.083255		-0.329673	-1.23591
2.43789	-0.094888		-0.326655	-1.23554
2.45298	-0.095033		-0.323638	-1.23577
2.46807	-0.098294		-0.32062	-1.23621
2.48316	-0.084336		-0.317603	-1.23666
2.49825	-0.072167		-0.314585	-1.2371
2.51334	-0.066968		-0.311568	-1.23753
2.52843	-0.06402		-0.308551	-1.23807
2.54352	-0.070105		-0.305533	-1.23918
2.55861	-0.057106		-0.302516	-1.24028
2.5737	-0.054029		-0.299498	-1.24126
2.58879	-0.046916		-0.296481	-1.24234
2.60387	-0.046475		-0.293463	-1.24306
2.61896	-0.033436		-0.290446	-1.24324
2.63405	-0.023239		-0.287428	-1.24316
2.64914	-0.025638		-0.284411	-1.24308
2.66423	-0.023886		-0.281394	-1.24302
2.67932	-0.006449		-0.278376	-1.24313
2.69441	-0.00516		-0.275359	-1.24378
2.7095	-0.006204		-0.272341	-1.24447
2.72459	-0.010096		-0.269324	-1.24517
2.73968	-0.011085		-0.266306	-1.24586
2.75477	-0.020445		-0.263289	-1.24664
2.76986	-0.017043		-0.260272	-1.24747
2.78495	-0.033412		-0.257254	-1.24831
2.80004	-0.017979		-0.254237	-1.24914
2.81513	-0.027928		-0.251219	-1.24997
2.83022	-0.034687		-0.248202	-1.25087
2.84531	-0.057502		-0.245184	-1.25188
2.8604	-0.05595		-0.242167	-1.25268
2.87549	-0.064803		-0.23915	-1.25349
2.89058	-0.070147		-0.236132	-1.25429
2.90567	-0.082356		-0.233115	-1.2551
2.92076	-0.088015		-0.230097	-1.25456
2.93585	-0.091505		-0.22708	-1.25329
2.95094	-0.097092		-0.224062	-1.25189
2.96603	-0.11078		-0.221045	-1.25048
2.98112	-0.124749		-0.218027	-1.24888
2.99621	-0.139732		-0.21501	-1.24643
3.0113	-0.164415		-0.211993	-1.24259
3.02639	-0.177421		-0.208975	-1.23862
3.04148	-0.174966		-0.205958	-1.23464
3.05657	-0.18054		-0.20294	-1.23066
3.07166	-0.196252		-0.199923	-1.22673
3.08674	-0.201349		-0.196905	-1.22419
3.10183	-0.206028		-0.193888	-1.22235
3.11692	-0.220512		-0.19087	-1.22054
3.13201	-0.225225		-0.187853	-1.21861
3.1471	-0.22515		-0.184836	-1.21728
3.16219	-0.24308		-0.181818	-1.21799
3.17728	-0.242957		-0.178801	-1.22006
3.19237	-0.245461		-0.175783	-1.22214
3.20746	-0.257685		-0.172766	-1.22421
3.22255	-0.26081		-0.169748	-1.22594
3.23764	-0.269374		-0.166731	-1.22683
3.25273	-0.279373		-0.163714	-1.22747
3.26782	-0.280121		-0.160696	-1.2281
3.28291	-0.297474		-0.157679	-1.22873
3.298	-0.288626		-0.154661	-1.22933
3.31309	-0.301282		-0.151644	-1.22935
3.32818	-0.32524		-0.148626	-1.22799
3.34327	-0.329227		-0.145609	-1.22647
3.35836	-0.330866		-0.142591	-1.22495
3.37345	-0.337107		-0.139574	-1.22361
3.38854	-0.340147		-0.136557	-1.22212
3.40363	-0.348313		-0.133539	-1.22113
3.41872	-0.366748		-0.130522	-1.22043
3.43381	-0.368814		-0.127504	-1.21974
3.4489	-0.365247		-0.124487	-1.21913
3.46399	-0.367861		-0.121469	-1.21935
3.47908	-0.37208		-0.118452	-1.22128
3.49417	-0.379786		-0.115434	-1.22328
3.50926	-0.380293		-0.112417	-1.22528
3.52435	-0.370516		-0.1094	-1.22728
3.53944	-0.382695		-0.106382	-1.22927
3.55452	-0.370377		-0.103365	-1.2312
3.56961	-0.395913		-0.100347	-1.23314
3.5847	-0.393671		-0.09733	-1.2351
3.59979	-0.388661		-0.094312	-1.23706
3.61488	-0.396311		-0.091295	-1.23892
3.62997	-0.393001		-0.088278	-1.24049
3.64506	-0.380893		-0.08526	-1.24178
3.66015	-0.398181		-0.082243	-1.24323
3.67524	-0.400258		-0.079225	-1.24467
3.69033	-0.411776		-0.076208	-1.24612
3.70542	-0.416322		-0.07319	-1.24701
3.72051	-0.40764		-0.070173	-1.24742
3.7356	-0.43849		-0.067155	-1.24772
3.75069	-0.432406		-0.064138	-1.24804
3.76578	-0.425452		-0.061121	-1.24836
3.78087	-0.428505		-0.058103	-1.249
3.79596	-0.426704		-0.055086	-1.24988
3.81105	-0.427249		-0.052068	-1.24953
3.82614	-0.441197		-0.049051	-1.24918
3.84123	-0.443531		-0.046033	-1.24883
3.85632	-0.454729		-0.043016	-1.24848
3.87141	-0.454282		-0.039998	-1.24846
3.8865	-0.459549		-0.036981	-1.24927
3.90159	-0.463199		-0.033964	-1.25025
3.91668	-0.467929		-0.030946	-1.25123
3.93177	-0.455012		-0.027929	-0.873126
3.94686	-0.471472		-0.024911	-0.002042
3.96195	-0.463249		-0.021894	-0.003371
3.97704	-0.468935		-0.018876	-0.004351
3.99213	-0.470302		-0.015859	-0.005334
4.00722	-0.476563		-0.012841	-0.006318
4.02231	-0.482439		-0.009824	-0.006551
4.03739	-0.471176		-0.006807	-0.006593
4.05248	-0.49207		-0.003789	-0.006615
4.06757	-0.487455		-0.000772	-0.006641
4.08266	-0.484261		0.002246	-0.011151
4.09775	-0.489265		0.005263	-0.013745
4.11284	-0.4877		0.008281	-0.009842
4.12793	-0.483352		0.011298	-0.007108
4.14302	-0.501729		0.014315	0.000567
4.15811	-0.496743		0.017333	0.008486
4.1732	-0.499307		0.02035	0.009318
4.18829	-0.501094		0.023368	0.010164
4.20338	-0.489176		0.026385	0.009587
4.21847	-0.478751		0.029403	0.009018
4.23356	-0.470252		0.03242	0.008449
4.24865	-0.464962		0.035438	0.010068
4.26374	-0.464388		0.038455	0.011358
4.27883	-0.463665		0.041472	0.011376
4.29392	-0.457445		0.04449	0.009744
4.30901	-0.453787		0.047507	0.008321
4.3241	-0.448507		0.050525	0.006033
4.33919	-0.448919		0.053542	0.00154
4.35428	-0.443774		0.05656	-0.002463
4.36937	-0.431336		0.059577	-0.001033
4.38446	-0.427803		0.062595	0.002211
4.39955	-0.426558		0.065612	0.004997
4.41464	-0.427884		0.068629	0.006702
4.42973	-0.425908		0.071647	0.008307
4.44482	-0.415873		0.074664	0.009323
4.45991	-0.428951		0.077682	0.009274
4.475	-0.428637		0.080699	0.008797
4.49009	-0.419174		0.083717	0.006833
4.50517	-0.408737		0.086734	0.004783
4.52026	-0.410049		0.089751	0.004645
4.53535	-0.402489		0.092769	0.006146
4.55044	-0.416015		0.095786	0.007648
4.56553	-0.425721		0.098804	0.010642
4.58062	-0.416085		0.101821	0.014642
4.59571	-0.422968		0.104839	0.017887
4.6108	-0.417109		0.107856	0.016525
4.62589	-0.431043		0.110874	0.014703
4.64098	-0.43144		0.113891	0.012401
4.65607	-0.440746		0.116908	0.009717
4.67116	-0.435815		0.119926	0.00747
4.68625	-0.418139		0.122943	0.009609
4.70134	-0.443847		0.125961	0.013104
4.71643	-0.423719		0.128978	0.016882
4.73152	-0.42416		0.131996	0.021505
4.74661	-0.437292		0.135013	0.026212
4.7617	-0.439265		0.138031	0.026762
4.77679	-0.446156		0.141048	0.022656
4.79188	-0.446812		0.144065	0.018428
4.80697	-0.446212		0.147083	0.012834
4.82206	-0.436891		0.1501	0.007082
4.83715	-0.448552		0.153118	0.000151
4.85224	-0.444841		0.156135	-0.008192
4.86733	-0.445244		0.159153	-0.01616
4.88242	-0.441439		0.16217	-0.020155
4.89751	-0.451981		0.165187	-0.021918
4.9126	-0.449626		0.168205	-0.012559
4.92769	-0.443801		0.171222	-0.008441
4.94278	-0.450297		0.17424	-0.003046
4.95787	-0.456043		0.177257	0.003037
4.97295	-0.447669		0.180275	0.00289
4.98804	-0.462088		0.183292	0.000979
5.00313	-0.475248		0.18631	-0.000534
5.01822	-0.452306		0.189327	-0.001682
5.03331	-0.458999		0.192344	-0.004597
5.0484	-0.463239		0.195362	-0.009632
5.06349	-0.449626		0.198379	-0.014823
5.07858	-0.453663		0.201397	-0.020021
5.09367	-0.463536		0.204414	-0.024497
5.10876	-0.418378		0.207432	-0.029698
5.12385	-0.414641		0.210449	-0.034737
5.13894	-0.445307		0.213467	-0.039508
5.15403	-0.460167		0.216484	-0.040934
5.16912	-0.471074		0.219501	-0.040783
5.18421	-0.46727		0.222519	-0.039745
5.1993	-0.458053		0.225536	-0.035519
5.21439	-0.450833		0.228554	-0.030943
5.22948	-0.44846		0.231571	-0.028587
5.24457	-0.450918		0.234589	-0.028397
5.25966	-0.453066		0.237606	-0.028416
5.27475	-0.446773		0.240623	-0.030999
5.28984	-0.431157		0.243641	-0.034419
5.30493	-0.415526		0.246658	-0.035806
5.32002	-0.424005		0.249676	-0.033528
5.33511	-0.432106		0.252693	-0.031346
5.3502	-0.436565		0.255711	-0.029158
5.36529	-0.445212		0.258728	-0.026514
5.38038	-0.445187		0.261746	-0.022927
5.39547	-0.438713		0.264763	-0.020727
5.41056	-0.436795		0.26778	-0.01869
5.42565	-0.439843		0.270798	-0.021432
5.44073	-0.439776		0.273815	-0.025467
5.45582	-0.439007		0.276833	-0.028832
5.47091	-0.438091		0.27985	-0.031344
5.486	-0.433702		0.282868	-0.034377
5.50109	-0.432743		0.285885	-0.034768
5.51618	-0.432941		0.288903	-0.029682
5.53127	-0.43239		0.29192	-0.024217
5.54636	-0.429281		0.294937	-0.021565
5.56145	-0.42536		0.297955	-0.020448
5.57654	-0.424264		0.300972	-0.020111
5.59163	-0.426553		0.30399	-0.022248
5.60672	-0.429569		0.307007	-0.024714
5.62181	-0.434111		0.310024	-0.027989
5.6369	-0.433089		0.313042	-0.031329
5.65199	-0.428695		0.316059	-0.034601
5.66708	-0.423574		0.319077	-0.036104
5.68217	-0.420579		0.322094	-0.037277
5.69726	-0.422549		0.325112	-0.037037
5.71235	-0.427761		0.328129	-0.034897
5.72744	-0.431662		0.331147	-0.032755
5.74253	-0.431299		0.334164	-0.030677
5.75762	-0.428189		0.337181	-0.02872
5.77271	-0.429296		0.340199	-0.027108
5.7878	-0.428846		0.343216	-0.027406
5.80289	-0.421474		0.346234	-0.027883
5.81798	-0.429298		0.349251	-0.027996
5.83307	-0.43604		0.352269	-0.027979
5.84816	-0.431516		0.355286	-0.028081
5.86325	-0.428304		0.358304	-0.028932
5.87834	-0.427946		0.361321	-0.029652
5.89343	-0.427869		0.364339	-0.030335
5.90851	-0.432519		0.367356	-0.031311
5.9236	-0.438974		0.370373	-0.032188
5.93869	-0.432466		0.373391	-0.030981
5.95378	-0.419831		0.376408	-0.028828
5.96887	-0.413474		0.379426	-0.025551
5.98396	-0.413886		0.382443	-0.020625
5.99905	-0.412699		0.38546	-0.015732
6.01414	-0.410373		0.388478	-0.012469
6.02923	-0.415579		0.391495	-0.010752
6.04432	-0.427271		0.394513	-0.009037
6.05941	-0.434827		0.39753	-0.009173
6.0745	-0.433525		0.400548	-0.009905
6.08959	-0.428347		0.403565	-0.011586
6.10468	-0.428258		0.406583	-0.013356
6.11977	-0.417961		0.4096	-0.015128
6.13486	-0.416953		0.412617	-0.017961
6.14995	-0.424248		0.415635	-0.021201
6.16504	-0.428581		0.418652	-0.023632
6.18013	-0.431274		0.42167	-0.020733
6.19522	-0.430394		0.424687	-0.017533
6.21031	-0.427675		0.427705	-0.014185
6.2254	-0.427311		0.430722	-0.010467
6.24049	-0.425544		0.43374	-0.006697
6.25558	-0.422671		0.436757	-0.005187
6.27067	-0.41853		0.439775	-0.005051
6.28576	-0.41482		0.442792	-0.004931
6.30085	-0.415925		0.445809	-0.004663
6.31594	-0.420367		0.448827	-0.004335
6.33103	-0.428305		0.451844	-0.003534
6.34612	-0.431216		0.454862	-0.002705
6.36121	-0.425095		0.457879	-0.001884
6.37629	-0.419876		0.460896	-0.000975
6.39138	-0.425823		0.463914	-4.2e-05
6.40647	-0.434775		0.466931	0.0017
6.42156	-0.440561		0.469949	0.003505
6.43665	-0.433603		0.472966	0.005309
6.45174	-0.425747		0.475984	0.007131
6.46683	-0.422303		0.479001	0.008969
6.48192	-0.424843		0.482019	0.011337
6.49701	-0.437276		0.485036	0.013804
6.5121	-0.448765		0.488053	0.016126
6.52719	-0.447509		0.491071	0.018068
6.54228	-0.435304		0.494088	0.019837
6.55737	-0.424437		0.497106	0.021293
6.57246	-0.422143		0.500123	0.020466
6.58755	-0.424639		0.503141	0.018888
6.60264	-0.424197		0.506158	0.017347
6.61773	-0.420928		0.509176	0.016127
6.63282	-0.423986		0.512193	0.015126
6.64791	-0.431632		0.515211	0.016194
6.663	-0.433791		0.518228	0.018269
6.67809	-0.431085		0.521245	0.019109
6.69318	-0.430674		0.524263	0.017459
6.70827	-0.435536		0.52728	0.015672
6.72336	-0.442103		0.530298	0.012405
6.73845	-0.445189		0.533315	0.007464
6.75354	-0.432635		0.536332	0.002428
6.76863	-0.420188		0.53935	0.000288
6.78372	-0.42217		0.542367	-0.000998
6.79881	-0.42851		0.545385	-0.000868
6.8139	-0.431382		0.548402	0.000494
6.82899	-0.432584		0.55142	0.001842
6.84407	-0.436375		0.554437	0.003549
6.85916	-0.440042		0.557455	0.005494
6.87425	-0.436891		0.560472	0.008344
6.88934	-0.431488		0.563489	0.012763
6.90443	-0.433504		0.566507	0.017123
6.91952	-0.430719		0.569524	0.019742
6.93461	-0.429429		0.572542	0.021506
6.9497	-0.430096		0.575559	0.022873
6.96479	-0.435837		0.578577	0.020404
6.97988	-0.449189		0.581594	0.016738
6.99497	-0.457885		0.584612	0.012869
7.01006	-0.452071		0.587629	0.009659
7.02515	-0.439013		0.590647	0.00661
7.04024	-0.435837		0.593664	0.00676
7.05533	-0.441266		0.596681	0.008341
7.07042	-0.443543		0.599699	0.009854
7.08551	-0.450538		0.602716	0.011806
7.1006	-0.456265		0.605734	0.013792
7.11569	-0.45392		0.608751	0.014471
7.13078	-0.450717		0.611768	0.01141
7.14587	-0.454541		0.614786	0.008348
7.16096	-0.460184		0.617803	0.006274
7.17605	-0.460979		0.620821	0.00512
7.19114	-0.459298		0.623838	0.004315
7.20623	-0.45887		0.626856	0.00579
7.22132	-0.456286		0.629873	0.007732
7.23641	-0.454826		0.632891	0.008387
7.2515	-0.458337		0.635908	0.007701
7.26659	-0.454957		0.638925	0.006921
7.28168	-0.450992		0.641943	0.005021
7.29677	-0.451214		0.64496	0.002509
7.31186	-0.448238		0.647978	0.000706
7.32694	-0.447461		0.650995	0.001305
7.34203	-0.457372		0.654013	0.002047
7.35712	-0.464173		0.65703	0.003395
7.37221	-0.457959		0.660048	0.004929
7.3873	-0.454344		0.663065	0.005957
7.40239	-0.448934		0.666082	0.004817
7.41748	-0.455288		0.6691	0.00349
7.43257	-0.469543		0.672117	-0.000328
7.44766	-0.480721		0.675135	-0.005361
7.46275	-0.482658		0.678152	-0.01037
7.47784	-0.477458		0.68117	-0.013553
7.49293	-0.472007		0.684187	-0.016379
7.50802	-0.470585		0.687204	-0.01817
7.52311	-0.4728		0.690222	-0.017103
7.5382	-0.477344		0.693239	-0.01607
7.55329	-0.474582		0.696257	-0.016769
7.56838	-0.469345		0.699274	-0.017929
7.58347	-0.46879		0.702292	-0.018062
7.59856	-0.469736		0.705309	-0.015825
7.61365	-0.46686		0.708327	-0.013749
7.62874	-0.463891		0.711344	-0.011892
7.64383	-0.462142		0.714361	-0.009422
7.65892	-0.458268		0.717379	-0.006243
7.67401	-0.453816		0.720396	-0.003952
7.6891	-0.457496		0.723414	-0.0027
7.70419	-0.462661		0.726431	0.000811
7.71928	-0.468208		0.729449	0.007317
7.73437	-0.468045		0.732466	0.01394
7.74946	-0.462266		0.735484	0.020805
7.76455	-0.462274		0.738501	0.027314
7.77964	-0.465837		0.741518	0.035012
7.79472	-0.468375		0.744536	0.041815
7.80981	-0.465271		0.747553	0.048607
7.8249	-0.45525		0.750571	0.058057
7.83999	-0.445988		0.753588	0.067672
7.85508	-0.443274		0.756606	0.077498
7.87017	-0.438198		0.759623	0.089813
7.88526	-0.443491		0.76264	0.101436
7.90035	-0.451553		0.765658	0.112156
7.91544	-0.448448		0.768675	0.121187
7.93053	-0.44385		0.771693	0.130414
7.94562	-0.443625		0.77471	0.141915
7.96071	-0.443925		0.777728	0.155291
7.9758	-0.439295		0.780745	0.169608
7.99089	-0.43077		0.783763	0.190428
8.00598	-0.425218		0.78678	0.212086
8.02107	-0.423551		0.789797	0.242266
8.03616	-0.419222		0.792815	0.276447
8.05125	-0.413837		0.795832	0.310567
8.06634	-0.408343		0.79885	0.364191
8.08143	-0.402976		0.801867	0.417702
8.09652	-0.400469		0.804885	0.47867
8.11161	-0.399674		0.807902	0.553106
8.1267	-0.393814		0.81092	0.624065
8.14179	-0.379338		0.813937	0.712545
8.15688	-0.362674		0.816954	0.792206
8.17197	-0.351799		0.819972	0.870178
8.18706	-0.342017		0.822989	0.97404
8.20215	-0.325712		0.826007	1.06386
8.21724	-0.297148		0.829024	1.16732
8.23233	-0.252088		0.832042	1.2649
8.24742	-0.196355		0.835059	1.35997
8.26251	-0.130084		0.838076	1.46083
8.2776	-0.043385		0.841094	1.55037
8.29269	0.071244		0.844111	1.64748
8.30777	0.208537		0.847129	1.74859
8.32286	0.361837		0.850146	1.84663
8.33795	0.547606		0.853164	1.96066
8.35304	0.748128		0.856181	2.06102
8.36813	0.965453		0.859199	2.16977
8.38322	1.20613		0.862216	2.27598
8.39831	1.45178		0.865233	2.371
8.4134	1.70958		0.868251	2.4914
8.42849	1.96833		0.871268	2.59258
8.44358	2.21588		0.874286	2.68683
8.45867	2.44017		0.877303	2.82227
8.47376	2.62573		0.880321	2.95175
8.48885	2.77351		0.883338	3.09095
8.50394	2.88781		0.886356	3.24974
8.51903	2.96548		0.889373	3.40516
8.53412	3.00989		0.89239	3.59084
8.54921	3.00341		0.895408	3.77439
8.5643	2.95958		0.898425	3.96375
8.57939	2.89074		0.901443	4.19418
8.59448	2.80401		0.90446	4.40519
8.60957	2.70115		0.907478	4.65164
8.62466	2.58587		0.910495	4.90013
8.63975	2.46959		0.913512	5.13988
8.65484	2.36		0.91653	5.42551
8.66993	2.2672		0.919547	5.70349
8.68502	2.17858		0.922565	6.00228
8.70011	2.07683		0.925582	6.30782
8.7152	1.98964		0.9286	6.60405
8.73029	1.92125		0.931617	6.96178
8.74538	1.86082		0.934635	7.28554
8.76047	1.79479		0.937652	7.61401
8.77555	1.72606		0.940669	7.98358
8.79064	1.66631		0.943687	8.2941
8.80573	1.60772		0.946704	8.6375
8.82082	1.5395		0.949722	8.94842
8.83591	1.48268		0.952739	9.23574
8.851	1.42303		0.955757	9.55406
8.86609	1.36174		0.958774	9.81747
8.88118	1.30315		0.961792	10.0838
8.89627	1.25132		0.964809	10.3377
8.91136	1.2012		0.967826	10.5541
8.92645	1.14733		0.970844	10.7693
8.94154	1.09134		0.973861	10.9331
8.95663	1.03933		0.976879	11.0956
8.97172	0.993327		0.979896	11.2343
8.98681	0.94574		0.982913	11.35
9.0019	0.893934		0.985931	11.5072
9.01699	0.842942		0.988949	11.725
9.03208	0.802374		0.991966	11.9442
9.04717	0.759131		0.994983	12.386
9.06226	0.711368		0.998001	12.9355
9.07735	0.665378		1.00102	13.5711
9.09244	0.622347		1.00404	14.5005
9.10753	0.58223		1.00705	15.4386
9.12262	0.550288		1.01007	16.4819
9.13771	0.516012		1.01309	17.4849
9.1528	0.482065		1.01611	18.4873
9.16789	0.448634		1.01912	19.3352
9.18298	0.418273		1.02214	20.0015
9.19807	0.395633		1.02516	20.6392
9.21316	0.372388		1.02818	20.967
9.22825	0.344896		1.03119	21.2037
9.24333	0.321144		1.03421	21.3414
9.25842	0.305392		1.03723	21.3102
9.27351	0.28854		1.04025	21.2575
9.2886	0.270578		1.04326	21.1055
9.30369	0.262676		1.04628	20.9149
9.31878	0.252697		1.0493	20.6878
9.33387	0.243298		1.05232	20.4114
9.34896	0.228601		1.05533	20.136
9.36405	0.213169		1.05835	19.8041
9.37914	0.206453		1.06137	19.4991
9.39423	0.204745		1.06438	19.1756
9.40932	0.199017		1.0674	18.8522
9.42441	0.1899		1.07042	18.5525
9.4395	0.186435		1.07344	18.2126
9.45459	0.190777		1.07645	17.9163
9.46968	0.185548		1.07947	17.6198
9.48477	0.173848		1.08249	17.2996
9.49986	0.168902		1.08551	17.038
9.51495	0.169339		1.08852	16.7749
9.53004	0.172269		1.09154	16.5058
9.54513	0.170015		1.09456	16.264
9.56022	0.164166		1.09758	15.9883
9.57531	0.160269		1.10059	15.7481
9.5904	0.156382		1.10361	15.5023
9.60549	0.147738		1.10663	15.2467
9.62058	0.14366		1.10965	15.0166
9.63567	0.143544		1.11266	14.7677
9.65076	0.144738		1.11568	14.5367
9.66585	0.140674		1.1187	14.3063
9.68094	0.138434		1.12172	14.0533
9.69602	0.14316		1.12473	13.8443
9.71111	0.149202		1.12775	13.6008
9.7262	0.152697		1.13077	13.3942
9.74129	0.155293		1.13379	13.1945
9.75638	0.157169		1.1368	12.9655
9.77147	0.160542		1.13982	12.7849
9.78656	0.166192		1.14284	12.5931
9.80165	0.180052		1.14586	12.3896
9.81674	0.186887		1.14887	12.1991
9.83183	0.19268		1.15189	11.9948
9.84692	0.206034		1.15491	11.7936
9.86201	0.223987		1.15793	11.5924
9.8771	0.240948		1.16094	11.3658
9.89219	0.252837		1.16396	11.1659
9.90728	0.259826		1.16698	10.9482
9.92237	0.267834		1.17	10.7225
9.93746	0.279971		1.17301	10.525
9.95255	0.29798		1.17603	10.29
9.96764	0.316876		1.17905	10.0827
9.98273	0.336619		1.18207	9.86977
9.99782	0.353905		1.18508	9.65495
10.0129	0.3687		1.1881	9.45361
10.028	0.384205		1.19112	9.23408
10.0431	0.402074		1.19413	9.04401
10.0582	0.41757		1.19715	8.84752
10.0733	0.425179		1.20017	8.64048
10.0884	0.432371		1.20319	8.44822
10.1034	0.440437		1.2062	8.25574
10.1185	0.441305		1.20922	8.06267
10.1336	0.440256		1.21224	7.88119
10.1487	0.431841		1.21526	7.68771
10.1638	0.428675		1.21827	7.5034
10.1789	0.439052		1.22129	7.3302
10.194	0.452404		1.22431	7.14576
10.2091	0.456454		1.22733	6.98529
10.2242	0.452817		1.23034	6.81532
10.2393	0.4468		1.23336	6.64177
10.2543	0.441962		1.23638	6.48627
10.2694	0.437738		1.2394	6.30714
10.2845	0.431433		1.24241	6.15595
10.2996	0.426746		1.24543	6.00493
10.3147	0.418699		1.24845	5.85858
10.3298	0.407813		1.25147	5.7259
10.3449	0.399282		1.25448	5.58594
10.36	0.394361		1.2575	5.45651
10.3751	0.388549		1.26052	5.32965
10.3902	0.377794		1.26354	5.20057
10.4052	0.366235		1.26655	5.08444
10.4203	0.360214		1.26957	4.96791
10.4354	0.355983		1.27259	4.84577
10.4505	0.343494		1.27561	4.74124
10.4656	0.336976		1.27862	4.62812
10.4807	0.329914		1.28164	4.52159
10.4958	0.319092		1.28466	4.42326
10.5109	0.309738		1.28768	4.31567
10.526	0.301581		1.29069	4.21927
10.541	0.2923		1.29371	4.11978
10.5561	0.286855		1.29673	4.01963
10.5712	0.285202		1.29975	3.92802
10.5863	0.28643		1.30276	3.83553
10.6014	0.280238		1.30578	3.74876
10.6165	0.265431		1.3088	3.66394
10.6316	0.253709		1.31182	3.57108
10.6467	0.246239		1.31483	3.49401
10.6618	0.23827		1.31785	3.41154
10.6769	0.23309		1.32087	3.33176
10.6919	0.234205		1.32388	3.26169
10.707	0.233258		1.3269	3.17766
10.7221	0.220851		1.32992	3.11044
10.7372	0.209191		1.33294	3.04178
10.7523	0.205501		1.33595	2.96928
10.7674	0.205206		1.33897	2.9069
10.7825	0.204345		1.34199	2.83982
10.7976	0.203615		1.34501	2.7873
10.8127	0.202491		1.34802	2.73856
10.8278	0.195296		1.35104	2.67602
10.8428	0.186383		1.35406	2.62356
10.8579	0.184676		1.35708	2.56677
10.873	0.187034		1.36009	2.50337
10.8881	0.18259		1.36311	2.44322
10.9032	0.178281		1.36613	2.38363
10.9183	0.181263		1.36915	2.33117
10.9334	0.180756		1.37216	2.27845
10.9485	0.164715		1.37518	2.22585
10.9636	0.158576		1.3782	2.17976
10.9786	0.165348		1.38122	2.12726
10.9937	0.169421		1.38423	2.07975
11.0088	0.168474		1.38725	2.03478
11.0239	0.1772		1.39027	1.98721
11.039	0.195482		1.39329	1.94901
11.0541	0.211654		1.3963	1.9108
11.0692	0.226577		1.39932	1.87099
11.0843	0.24906		1.40234	1.83606
11.0994	0.26516		1.40536	1.79515
11.1145	0.28028		1.40837	1.75718
11.1295	0.302129		1.41139	1.71831
11.1446	0.329571		1.41441	1.68131
11.1597	0.35411		1.41743	1.65268
11.1748	0.373295		1.42044	1.62186
11.1899	0.397482		1.42346	1.58945
11.205	0.432626		1.42648	1.56043
11.2201	0.458313		1.4295	1.52644
11.2352	0.473526		1.43251	1.49207
11.2503	0.489603		1.43553	1.45667
11.2654	0.501369		1.43855	1.42554
11.2804	0.51315		1.44157	1.39927
11.2955	0.5283		1.44458	1.36993
11.3106	0.546555		1.4476	1.34601
11.3257	0.566186		1.45062	1.32246
11.3408	0.585772		1.45363	1.29766
11.3559	0.603319		1.45665	1.2764
11.371	0.616984		1.45967	1.25569
11.3861	0.627991		1.46269	1.23351
11.4012	0.634153		1.4657	1.21199
11.4162	0.63891		1.46872	1.18772
11.4313	0.643091		1.47174	1.16366
11.4464	0.645234		1.47476	1.14037
11.4615	0.647018		1.47777	1.11489
11.4766	0.649215		1.48079	1.09196
11.4917	0.648196		1.48381	1.0699
11.5068	0.6418		1.48683	1.05645
11.5219	0.636938		1.48984	1.04562
11.537	0.634847		1.49286	1.03074
11.5521	0.630287		1.49588	1.01869
11.5671	0.640516		1.4989	1.00647
11.5822	0.639395		1.50191	0.989388
11.5973	0.624186		1.50493	0.971048
11.6124	0.60982		1.50795	0.950586
11.6275	0.603454		1.51097	0.933499
11.6426	0.604006		1.51398	0.917334
11.6577	0.605419		1.517	0.89931
11.6728	0.599295		1.52002	0.882983
11.6879	0.585622		1.52304	0.866647
11.703	0.571524		1.52605	0.853199
11.718	0.560597		1.52907	0.842777
11.7331	0.545962		1.53209	0.82892
11.7482	0.532437		1.53511	0.813855
11.7633	0.527154		1.53812	0.799175
11.7784	0.52376		1.54114	0.782494
11.7935	0.513234		1.54416	0.767375
11.8086	0.497255		1.54718	0.752043
11.8237	0.486721		1.55019	0.740547
11.8388	0.483316		1.55321	0.730757
11.8538	0.472744		1.55623	0.719889
11.8689	0.447689		1.55925	0.71023
11.884	0.438531		1.56226	0.699142
11.8991	0.442151		1.56528	0.685138
11.9142	0.437198		1.5683	0.672081
11.9293	0.426248		1.57131	0.658586
11.9444	0.417476		1.57433	0.649186
11.9595	0.411282		1.57735	0.639605
11.9746	0.404286		1.58037	0.629142
11.9897	0.399495		1.58338	0.622199
12.0047	0.401454		1.5864	0.613433
12.0198	0.398553		1.58942	0.599657
12.0349	0.393699		1.59244	0.585798
12.05	0.384584		1.59545	0.575074
12.0651	0.377852		1.59847	0.569186
12.0802	0.373704		1.60149	0.563011
12.0953	0.365283		1.60451	0.550665
12.1104	0.36031		1.60752	0.540073
12.1255	0.360523		1.61054	0.529405
12.1406	0.357085		1.61356	0.518358
12.1556	0.349633		1.61658	0.507082
12.1707	0.345829		1.61959	0.499322
12.1858	0.347142		1.62261	0.496088
12.2009	0.353085		1.62563	0.492107
12.216	0.356353		1.62865	0.486129
12.2311	0.356432		1.63166	0.479885
12.2462	0.359142		1.63468	0.47191
12.2613	0.366329		1.6377	0.464966
12.2764	0.372827		1.64072	0.457662
12.2915	0.375785		1.64373	0.449508
12.3065	0.3788		1.64675	0.441717
12.3216	0.383959		1.64977	0.433587
12.3367	0.396523		1.65279	0.428022
12.3518	0.408595		1.6558	0.422468
12.3669	0.411045		1.65882	0.41275
12.382	0.417837		1.66184	0.402968
12.3971	0.419173		1.66486	0.392772
12.4122	0.418897		1.66787	0.382195
12.4273	0.421925		1.67089	0.371906
12.4423	0.425144		1.67391	0.361865
12.4574	0.426298		1.67693	0.35377
12.4725	0.428548		1.67994	0.345665
12.4876	0.42569		1.68296	0.340218
12.5027	0.42048		1.68598	0.336456
12.5178	0.418497		1.68899	0.33183
12.5329	0.414086		1.69201	0.326399
12.548	0.407208		1.69503	0.321369
12.5631	0.399468		1.69805	0.314999
12.5782	0.390863		1.70106	0.306337
12.5932	0.382533		1.70408	0.297385
12.6083	0.374348		1.7071	0.288957
12.6234	0.364422		1.71012	0.282638
12.6385	0.354628		1.71313	0.276754
12.6536	0.350557		1.71615	0.273656
12.6687	0.34428		1.71917	0.270551
12.6838	0.334116		1.72219	0.266856
12.6989	0.325545		1.7252	0.26433
12.714	0.323291		1.72822	0.261913
12.7291	0.325574		1.73124	0.256698
12.7441	0.32242		1.73426	0.250986
12.7592	0.316675		1.73727	0.243802
12.7743	0.317602		1.74029	0.236658
12.7894	0.324721		1.74331	0.230064
12.8045	0.327506		1.74633	0.22668
12.8196	0.328838		1.74934	0.224878
12.8347	0.324953		1.75236	0.222901
12.8498	0.324635		1.75538	0.222769
12.8649	0.322734		1.7584	0.223237
12.8799	0.320809		1.76141	0.220972
12.895	0.326603		1.76443	0.215717
12.9101	0.332594		1.76745	0.210274
12.9252	0.329014		1.77047	0.205849
12.9403	0.318115		1.77348	0.202045
12.9554	0.307724		1.7765	0.197429
12.9705	0.300012		1.77952	0.193878
12.9856	0.296106		1.78254	0.190543
13.0007	0.309733		1.78555	0.184853
13.0158	0.332719		1.78857	0.178719
13.0308	0.353043		1.79159	0.172483
13.0459	0.372956		1.79461	0.164184
13.061	0.404742		1.79762	0.15628
13.0761	0.459262		1.80064	0.14848
13.0912	0.535858		1.80366	0.141656
13.1063	0.626819		1.80668	0.134984
13.1214	0.731013		1.80969	0.131819
13.1365	0.849568		1.81271	0.130968
13.1516	0.990754		1.81573	0.129587
13.1667	1.13803		1.81874	0.128343
13.1817	1.29091		1.82176	0.127343
13.1968	1.43745		1.82478	0.124159
13.2119	1.57487		1.8278	0.118947
13.227	1.70354		1.83081	0.113403
13.2421	1.81953		1.83383	0.10651
13.2572	1.91611		1.83685	0.09991
13.2723	1.98867		1.83987	0.093601
13.2874	2.02757		1.84288	0.090355
13.3025	2.02278		1.8459	0.087111
13.3175	1.996		1.84892	0.086201
13.3326	1.95396		1.85194	0.088057
13.3477	1.89525		1.85495	0.087948
13.3628	1.83335		1.85797	0.081103
13.3779	1.76813		1.86099	0.074074
13.393	1.70036		1.86401	0.068194
13.4081	1.63554		1.86702	0.062252
13.4232	1.57398		1.87004	0.056455
13.4383	1.50966		1.87306	0.054956
13.4534	1.4458		1.87608	0.055779
13.4684	1.39507		1.87909	0.057496
13.4835	1.34861		1.88211	0.059018
13.4986	1.30202		1.88513	0.06022
13.5137	1.25056		1.88815	0.060029
13.5288	1.20046		1.89116	0.059567
13.5439	1.15682		1.89418	0.059032
13.559	1.1195		1.8972	0.057017
13.5741	1.08819		1.90022	0.054678
13.5892	1.06149		1.90323	0.051116
13.6043	1.02767		1.90625	0.048436
13.6193	0.998153		1.90927	0.04534
13.6344	0.971168		1.91229	0.039702
13.6495	0.938695		1.9153	0.033652
13.6646	0.913041		1.91832	0.028518
13.6797	0.88686		1.92134	0.027008
13.6948	0.863671		1.92436	0.025277
13.7099	0.851407		1.92737	0.020945
13.725	0.848289		1.93039	0.017331
13.7401	0.845554		1.93341	0.012693
13.7551	0.84586		1.93642	0.006023
13.7702	0.858991		1.93944	-0.000749
13.7853	0.887865		1.94246	-0.004463
13.8004	0.910834		1.94548	-0.00548
13.8155	0.930813		1.94849	-0.007218
13.8306	0.954784		1.95151	-0.011112
13.8457	0.97487		1.95453	-0.014587
13.8608	0.993488		1.95755	-0.017486
13.8759	1.01779		1.96056	-0.02066
13.891	1.0457		1.96358	-0.023761
13.906	1.06748		1.9666	-0.023749
13.9211	1.07997		1.96962	-0.022254
13.9362	1.08566		1.97263	-0.02116
13.9513	1.10118		1.97565	-0.021097
13.9664	1.12548		1.97867	-0.021112
13.9815	1.15165		1.98169	-0.021284
13.9966	1.17689		1.9847	-0.021539
14.0117	1.19019		1.98772	-0.022805
14.0268	1.20036		1.99074	-0.025826
14.0419	1.21974		1.99376	-0.028798
14.0569	1.24171		1.99677	-0.030428
14.072	1.24773		1.99979	-0.031338
14.0871	1.25042		2.00281	-0.032745
14.1022	1.26058		2.00583	-0.034748
14.1173	1.26144		2.00884	-0.036207
14.1324	1.25626		2.01186	-0.03821
14.1475	1.24687		2.01488	-0.042195
14.1626	1.23617		2.0179	-0.046252
14.1777	1.22883		2.02091	-0.046586
14.1927	1.22362		2.02393	-0.045225
14.2078	1.21641		2.02695	-0.043879
14.2229	1.20782		2.02997	-0.042489
14.238	1.20363		2.03298	-0.041058
14.2531	1.20416		2.036	-0.042679
14.2682	1.21229		2.03902	-0.047085
14.2833	1.23178		2.04204	-0.051552
14.2984	1.25488		2.04505	-0.05592
14.3135	1.27025		2.04807	-0.059918
14.3286	1.28119		2.05109	-0.063877
14.3436	1.30287		2.05411	-0.064794
14.3587	1.33853		2.05712	-0.065363
14.3738	1.37491		2.06014	-0.066326
14.3889	1.40476		2.06316	-0.067432
14.404	1.43486		2.06618	-0.068392
14.4191	1.45164		2.06919	-0.068302
14.4342	1.45642		2.07221	-0.068096
14.4493	1.46365		2.07523	-0.066299
14.4644	1.46569		2.07824	-0.062566
14.4795	1.46312		2.08126	-0.058789
14.4945	1.45498		2.08428	-0.062628
14.5096	1.43628		2.0873	-0.067368
14.5247	1.40795		2.09031	-0.072658
14.5398	1.37838		2.09333	-0.080249
14.5549	1.35252		2.09635	-0.088104
14.57	1.33228		2.09937	-0.089392
14.5851	1.30413		2.10238	-0.085618
14.6002	1.27033		2.1054	-0.081458
14.6153	1.24015		2.10842	-0.076629
14.6304	1.2038		2.11144	-0.071637
14.6454	1.16952		2.11445	-0.068094
14.6605	1.14213		2.11747	-0.0683
14.6756	1.11477		2.12049	-0.068718
14.6907	1.08061		2.12351	-0.069504
14.7058	1.04323		2.12652	-0.070538
14.7209	1.00982		2.12954	-0.073297
14.736	0.98428		2.13256	-0.080104
14.7511	0.954549		2.13558	-0.086996
14.7662	0.922702		2.13859	-0.091186
14.7812	0.8926		2.14161	-0.09305
14.7963	0.857339		2.14463	-0.094931
14.8114	0.820746		2.14765	-0.09641
14.8265	0.788257		2.15066	-0.096079
14.8416	0.756906		2.15368	-0.094384
14.8567	0.723282		2.1567	-0.093814
14.8718	0.696907		2.15972	-0.093852
14.8869	0.683973		2.16273	-0.094591
14.902	0.66291		2.16575	-0.093357
14.9171	0.627034		2.16877	-0.093047
14.9321	0.598091		2.17179	-0.097519
14.9472	0.578762		2.1748	-0.102828
14.9623	0.563175		2.17782	-0.106255
14.9774	0.54893		2.18084	-0.106799
14.9925	0.533735		2.18386	-0.107245
15.0076	0.515702		2.18687	-0.105836
15.0227	0.495283		2.18989	-0.103813
15.0378	0.472229		2.19291	-0.101736
15.0529	0.444721		2.19592	-0.100982
15.068	0.429623		2.19894	-0.100238
15.083	0.420683		2.20196	-0.100274
15.0981	0.406082		2.20498	-0.100865
15.1132	0.392105		2.20799	-0.101472
15.1283	0.377567		2.21101	-0.102637
15.1434	0.368833		2.21403	-0.103926
15.1585	0.366909		2.21705	-0.103877
15.1736	0.36034		2.22006	-0.101942
15.1887	0.342871		2.22308	-0.099941
15.2038	0.335965		2.2261	-0.097548
15.2188	0.338324		2.22912	-0.094954
15.2339	0.320716		2.23213	-0.093778
15.249	0.307384		2.23515	-0.095795
15.2641	0.305317		2.23817	-0.098045
15.2792	0.303155		2.24119	-0.097899
15.2943	0.297723		2.2442	-0.097014
15.3094	0.288807		2.24722	-0.095624
15.3245	0.277663		2.25024	-0.091623
15.3396	0.266909		2.25326	-0.087159
15.3547	0.257501		2.25627	-0.087184
15.3697	0.250604		2.25929	-0.092917
15.3848	0.253679		2.26231	-0.098113
15.3999	0.254328		2.26533	-0.100093
15.415	0.251102		2.26834	-0.101211
15.4301	0.253846		2.27136	-0.102487
15.4452	0.255856		2.27438	-0.097807
15.4603	0.25738		2.2774	-0.092733
15.4754	0.261991		2.28041	-0.09196
15.4905	0.269996		2.28343	-0.09634
15.5056	0.280244		2.28645	-0.100722
15.5206	0.292965		2.28947	-0.105052
15.5357	0.303694		2.29248	-0.109306
15.5508	0.318968		2.2955	-0.111662
15.5659	0.333136		2.29852	-0.108941
15.581	0.347306		2.30154	-0.106085
15.5961	0.365296		2.30455	-0.103978
15.6112	0.383081		2.30757	-0.101954
15.6263	0.397582		2.31059	-0.099941
15.6414	0.408402		2.31361	-0.100633
15.6564	0.415207		2.31662	-0.10196
15.6715	0.418675		2.31964	-0.10288
15.6866	0.423081		2.32266	-0.102563
15.7017	0.42037		2.32567	-0.102196
15.7168	0.412566		2.32869	-0.10165
15.7319	0.417513		2.33171	-0.101054
15.747	0.421794		2.33473	-0.099945
15.7621	0.426586		2.33774	-0.098461
15.7772	0.437405		2.34076	-0.096973
15.7923	0.456224		2.34378	-0.097524
15.8073	0.482989		2.3468	-0.098599
15.8224	0.517043		2.34981	-0.099164
15.8375	0.552985		2.35283	-0.098213
15.8526	0.589528		2.35585	-0.097442
15.8677	0.631742		2.35887	-0.097361
15.8828	0.685124		2.36188	-0.096657
15.8979	0.746659		2.3649	-0.096188
15.913	0.812924		2.36792	-0.098854
15.9281	0.870922		2.37094	-0.102767
15.9432	0.918749		2.37395	-0.105446
15.9582	0.961547		2.37697	-0.104541
15.9733	1.00302		2.37999	-0.10345
15.9884	1.04025		2.38301	-0.103349
16.0035	1.06154		2.38602	-0.102872
16.0186	1.06512		2.38904	-0.102097
16.0337	1.06074		2.39206	-0.10242
16.0488	1.05539		2.39508	-0.103151
16.0639	1.04245		2.39809	-0.104743
16.079	1.02096		2.40111	-0.105827
16.094	0.992643		2.40413	-0.106369
16.1091	0.958311		2.40715	-0.105509
16.1242	0.92291		2.41016	-0.104858
16.1393	0.890006		2.41318	-0.104992
16.1544	0.850719		2.4162	-0.103822
16.1695	0.809687		2.41922	-0.10265
16.1846	0.775504		2.42223	-0.103493
16.1997	0.739212		2.42525	-0.105878
16.2148	0.709316		2.42827	-0.10721
16.2299	0.678089		2.43129	-0.103793
16.2449	0.644856		2.4343	-0.100065
16.26	0.614895		2.43732	-0.099721
16.2751	0.588527		2.44034	-0.101482
16.2902	0.561904		2.44335	-0.10296
16.3053	0.532366		2.44637	-0.103661
16.3204	0.499293		2.44939	-0.105179
16.3355	0.475287		2.45241	-0.106517
16.3506	0.455678		2.45542	-0.104872
16.3657	0.435371		2.45844	-0.102757
16.3808	0.412907		2.46146	-0.103005
16.3958	0.383395		2.46448	-0.105337
16.4109	0.353336		2.46749	-0.106897
16.426	0.330057		2.47051	-0.105198
16.4411	0.309657		2.47353	-0.103227
16.4562	0.281862		2.47655	-0.101438
16.4713	0.249045		2.47956	-0.099517
16.4864	0.223263		2.48258	-0.097543
16.5015	0.194851		2.4856	-0.095976
16.5166	0.170983		2.48862	-0.094919
16.5317	0.150882		2.49163	-0.094005
16.5467	0.13074		2.49465	-0.09318
16.5618	0.114522		2.49767	-0.092314
16.5769	0.101176		2.50069	-0.091981
16.592	0.087187		2.5037	-0.092441
16.6071	0.071326		2.50672	-0.09272
16.6222	0.056502		2.50974	-0.092077
16.6373	0.046701		2.51276	-0.091313
16.6524	0.039602		2.51577	-0.08922
16.6675	0.029914		2.51879	-0.086134
16.6825	0.022132		2.52181	-0.083955
16.6976	0.006129		2.52483	-0.086999
16.7127	-0.00542		2.52784	-0.090803
16.7278	-0.007296		2.53086	-0.093013
16.7429	-0.008971		2.53388	-0.092535
16.758	-0.014936		2.5369	-0.091988
16.7731	-0.018732		2.53991	-0.091031
16.7882	-0.019664		2.54293	-0.089019
16.8033	-0.020745		2.54595	-0.087011
16.8184	-0.02752		2.54897	-0.085253
16.8334	-0.038111		2.55198	-0.084819
16.8485	-0.043241		2.555	-0.084973
16.8636	-0.041744		2.55802	-0.084669
16.8787	-0.04473		2.56104	-0.083962
16.8938	-0.051851		2.56405	-0.082623
16.9089	-0.051758		2.56707	-0.082352
16.924	-0.04761		2.57009	-0.082091
16.9391	-0.055393		2.5731	-0.081014
16.9542	-0.066919		2.57612	-0.079427
16.9693	-0.059268		2.57914	-0.078696
16.9843	-0.054002		2.58216	-0.082335
16.9994	-0.054412		2.58517	-0.086574
17.0145	-0.048006		2.58819	-0.090032
17.0296	-0.040944		2.59121	-0.09078
17.0447	-0.03856		2.59423	-0.091527
17.0598	-0.040751		2.59724	-0.092636
17.0749	-0.042073		2.60026	-0.09353
17.09	-0.039864		2.60328	-0.093607
17.1051	-0.037135		2.6063	-0.090907
17.1201	-0.032337		2.60931	-0.088231
17.1352	-0.028498		2.61233	-0.085866
17.1503	-0.029941		2.61535	-0.083086
17.1654	-0.036533		2.61837	-0.080335
17.1805	-0.042336		2.62138	-0.079697
17.1956	-0.050624		2.6244	-0.080245
17.2107	-0.061086		2.62742	-0.081768
17.2258	-0.067381		2.63044	-0.083568
17.2409	-0.072285		2.63345	-0.08537
17.256	-0.08424		2.63647	-0.087979
17.271	-0.093971		2.63949	-0.091191
17.2861	-0.087095		2.64251	-0.094085
17.3012	-0.093556		2.64552	-0.094737
17.3163	-0.115426		2.64854	-0.095051
17.3314	-0.121687		2.65156	-0.0953
17.3465	-0.116569		2.65458	-0.095208
17.3616	-0.113115		2.65759	-0.094953
17.3767	-0.112062		2.66061	-0.093571
17.3918	-0.110974		2.66363	-0.092222
17.4069	-0.112311		2.66665	-0.091035
17.4219	-0.116856		2.66966	-0.089694
17.437	-0.11461		2.67268	-0.088313
17.4521	-0.122147		2.6757	-0.088866
17.4672	-0.145868		2.67872	-0.090738
17.4823	-0.143936		2.68173	-0.092424
17.4974	-0.136041		2.68475	-0.093218
17.5125	-0.135999		2.68777	-0.09393
17.5276	-0.139308		2.69078	-0.092591
17.5427	-0.147621		2.6938	-0.088792
17.5577	-0.156458		2.69682	-0.085327
17.5728	-0.155906		2.69984	-0.085159
17.5879	-0.151501		2.70285	-0.085681
17.603	-0.152437		2.70587	-0.085691
17.6181	-0.152547		2.70889	-0.087211
17.6332	-0.144024		2.71191	-0.089148
17.6483	-0.136627		2.71492	-0.090464
17.6634	-0.134368		2.71794	-0.090345
17.6785	-0.130104		2.72096	-0.090098
17.6936	-0.127647		2.72398	-0.091017
17.7086	-0.129059		2.72699	-0.092053
17.7237	-0.13003		2.73001	-0.092377
17.7388	-0.126865		2.73303	-0.091455
17.7539	-0.121761		2.73605	-0.090765
17.769	-0.11599		2.73906	-0.094725
17.7841	-0.113254		2.74208	-0.098803
17.7992	-0.113176		2.7451	-0.102626
17.8143	-0.109228		2.74812	-0.106221
17.8294	-0.099353		2.75113	-0.10982
17.8445	-0.087106		2.75415	-0.111211
17.8595	-0.073616		2.75717	-0.110133
17.8746	-0.059867		2.76019	-0.108841
17.8897	-0.04592		2.7632	-0.107476
17.9048	-0.028476		2.76622	-0.106256
17.9199	-0.00807		2.76924	-0.104151
17.935	0.012266		2.77226	-0.10191
17.9501	0.034592		2.77527	-0.099631
17.9652	0.059718		2.77829	-0.097733
17.9803	0.092678		2.78131	-0.096079
17.9953	0.126669		2.78433	-0.097443
18.0104	0.152457		2.78734	-0.101881
18.0255	0.183353		2.79036	-0.106191
18.0406	0.228056		2.79338	-0.109363
18.0557	0.275883		2.7964	-0.112133
18.0708	0.319924		2.79941	-0.114841
18.0859	0.373461		2.80243	-0.113158
18.101	0.418284		2.80545	-0.111133
18.1161	0.477817		2.80847	-0.112633
18.1312	0.556478		2.81148	-0.116824
18.1462	0.63628		2.8145	-0.120672
18.1613	0.717467		2.81752	-0.121769
18.1764	0.803383		2.82053	-0.122831
18.1915	0.896771		2.82355	-0.123077
18.2066	0.999398		2.82657	-0.120096
18.2217	1.10984		2.82959	-0.117063
18.2368	1.22537		2.8326	-0.121048
18.2519	1.3487		2.83562	-0.127035
18.267	1.48328		2.83864	-0.132683
18.2821	1.61147		2.84166	-0.137256
18.2971	1.73862		2.84467	-0.141777
18.3122	1.87607		2.84769	-0.144275
18.3273	2.01109		2.85071	-0.143832
18.3424	2.14186		2.85373	-0.143314
18.3575	2.26498		2.85674	-0.143735
18.3726	2.37778		2.85976	-0.144667
18.3877	2.4983		2.86278	-0.146486
18.4028	2.62176		2.8658	-0.149173
18.4179	2.7218		2.86881	-0.151857
18.4329	2.82464		2.87183	-0.151476
18.448	2.92624		2.87485	-0.149985
18.4631	3.01756		2.87787	-0.148874
18.4782	3.1009		2.88088	-0.147559
18.4933	3.18204		2.8839	-0.145816
18.5084	3.25739		2.88692	-0.14705
18.5235	3.32733		2.88994	-0.1542
18.5386	3.40193		2.89295	-0.161277
18.5537	3.48139		2.89597	-0.16559
18.5688	3.55612		2.89899	-0.168634
18.5838	3.62901		2.90201	-0.171461
18.5989	3.69776		2.90502	-0.171944
18.614	3.76221		2.90804	-0.171489
18.6291	3.82881		2.91106	-0.169119
18.6442	3.89764		2.91408	-0.165923
18.6593	3.96883		2.91709	-0.163316
18.6744	4.03842		2.92011	-0.163352
18.6895	4.09931		2.92313	-0.163661
18.7046	4.15311		2.92615	-0.163002
18.7197	4.22086		2.92916	-0.164417
18.7347	4.30792		2.93218	-0.165914
18.7498	4.38587		2.9352	-0.168137
18.7649	4.44831		2.93822	-0.168538
18.78	4.50705		2.94123	-0.168813
18.7951	4.5631		2.94425	-0.171012
18.8102	4.61235		2.94727	-0.173727
18.8253	4.65578		2.95028	-0.176355
18.8404	4.69829		2.9533	-0.176794
18.8555	4.73849		2.95632	-0.177241
18.8706	4.76184		2.95934	-0.178967
18.8856	4.76228		2.96235	-0.181067
18.9007	4.75288		2.96537	-0.18427
18.9158	4.73639		2.96839	-0.187962
18.9309	4.70473		2.97141	-0.191513
18.946	4.66309		2.97442	-0.194375
18.9611	4.61695		2.97744	-0.196873
18.9762	4.56435		2.98046	-0.198963
18.9913	4.49932		2.98348	-0.198815
19.0064	4.42173		2.98649	-0.19826
19.0214	4.33774		2.98951	-0.199664
19.0365	4.24107		2.99253	-0.202562
19.0516	4.13747		2.99555	-0.205526
19.0667	4.04071		2.99856	-0.209162
19.0818	3.94136		3.00158	-0.212943
19.0969	3.83682		3.0046	-0.216696
19.112	3.72899		3.00762	-0.218469
19.1271	3.62234		3.01063	-0.220133
19.1422	3.51471		3.01365	-0.222669
19.1573	3.40547		3.01667	-0.225447
19.1723	3.29845		3.01969	-0.22818
19.1874	3.19341		3.0227	-0.229119
19.2025	3.09194		3.02572	-0.229585
19.2176	2.99126		3.02874	-0.230203
19.2327	2.8924		3.03176	-0.230566
19.2478	2.79513		3.03477	-0.230861
19.2629	2.6928		3.03779	-0.232904
19.278	2.59206		3.04081	-0.236043
19.2931	2.49611		3.04383	-0.239223
19.3082	2.40153		3.04684	-0.241608
19.3232	2.30635		3.04986	-0.243741
19.3383	2.21534		3.05288	-0.245374
19.3534	2.13139		3.0559	-0.245834
19.3685	2.04551		3.05891	-0.246245
19.3836	1.94425		3.06193	-0.245386
19.3987	1.85032		3.06495	-0.244173
19.4138	1.77479		3.06796	-0.242778
19.4289	1.70056		3.07098	-0.24036
19.444	1.62303		3.074	-0.237938
19.459	1.54696		3.07702	-0.23643
19.4741	1.47408		3.08003	-0.236398
19.4892	1.40216		3.08305	-0.23642
19.5043	1.3329		3.08607	-0.238039
19.5194	1.26453		3.08909	-0.24027
19.5345	1.19872		3.0921	-0.243034
19.5496	1.12959		3.09512	-0.246511
19.5647	1.071		3.09814	-0.249782
19.5798	1.01551		3.10116	-0.251701
19.5949	0.959937		3.10417	-0.252485
19.6099	0.908848		3.10719	-0.253272
19.625	0.85877		3.11021	-0.252312
19.6401	0.808638		3.11323	-0.250931
19.6552	0.764919		3.11624	-0.250088
19.6703	0.719386		3.11926	-0.250763
19.6854	0.672204		3.12228	-0.251457
19.7005	0.633937		3.1253	-0.254594
19.7156	0.593695		3.12831	-0.258415
19.7307	0.56073		3.13133	-0.261922
19.7458	0.528593		3.13435	-0.263996
19.7608	0.49003		3.13737	-0.265924
19.7759	0.45168		3.14038	-0.267971
19.791	0.422123		3.1434	-0.268274
19.8061	0.396649		3.14642	-0.268401
19.8212	0.363652		3.14944	-0.267061
19.8363	0.324128		3.15245	-0.266053
19.8514	0.291667		3.15547	-0.26397
19.8665	0.283205		3.15849	-0.260272
19.8816	0.273606		3.16151	-0.256935
19.8966	0.246209		3.16452	-0.25872
19.9117	0.217658		3.16754	-0.262112
19.9268	0.196993		3.17056	-0.264052
19.9419	0.182717		3.17358	-0.263813
19.957	0.166847		3.17659	-0.263838
19.9721	0.146366		3.17961	-0.265932
19.9872	0.131012		3.18263	-0.267028
20.0023	0.12306		3.18564	-0.268314
20.0174	0.113275		3.18866	-0.274039
20.0325	0.100394		3.19168	-0.281041
20.0475	0.082865		3.1947	-0.288011
20.0626	0.064639		3.19772	-0.291656
20.0777	0.046692		3.20073	-0.295309
20.0928	0.032459		3.20375	-0.293311
20.1079	0.023736		3.20677	-0.290076
20.123	0.01881		3.20978	-0.286695
20.1381	0.01199		3.2128	-0.281366
20.1532	-0.004894		3.21582	-0.275818
20.1683	-0.019599		3.21884	-0.274389
20.1834	-0.024967		3.22185	-0.277261
20.1984	-0.032285		3.22487	-0.280206
20.2135	-0.036257		3.22789	-0.284632
20.2286	-0.043547		3.23091	-0.289061
20.2437	-0.050044		3.23392	-0.291866
20.2588	-0.053935		3.23694	-0.291844
20.2739	-0.057745		3.23996	-0.291981
20.289	-0.062478		3.24298	-0.293724
20.3041	-0.067221		3.24599	-0.295056
20.3192	-0.075564		3.24901	-0.2963
20.3342	-0.068045		3.25203	-0.298469
20.3493	-0.066595		3.25505	-0.300865
20.3644	-0.079546		3.25806	-0.303117
20.3795	-0.084378		3.26108	-0.304327
20.3946	-0.082273		3.2641	-0.30533
20.4097	-0.089433		3.26712	-0.306396
20.4248	-0.101807		3.27013	-0.30756
20.4399	-0.10216		3.27315	-0.307741
20.455	-0.090906		3.27617	-0.305894
20.4701	-0.096686		3.27919	-0.304194
20.4851	-0.10461		3.2822	-0.305226
20.5002	-0.099387		3.28522	-0.306966
20.5153	-0.103198		3.28824	-0.309941
20.5304	-0.106181		3.29126	-0.315235
20.5455	-0.105739		3.29427	-0.320607
20.5606	-0.10701		3.29729	-0.320981
20.5757	-0.11126		3.30031	-0.318944
20.5908	-0.11766		3.30333	-0.317479
20.6059	-0.123844		3.30634	-0.31707
20.621	-0.124901		3.30936	-0.316252
20.636	-0.124302		3.31238	-0.318688
20.6511	-0.129908		3.3154	-0.325138
20.6662	-0.123725		3.31841	-0.330765
20.6813	-0.130762		3.32143	-0.329297
20.6964	-0.148262		3.32445	-0.326036
20.7115	-0.151846		3.32746	-0.323103
20.7266	-0.148024		3.33048	-0.319508
20.7417	-0.145318		3.3335	-0.315677
20.7568	-0.142632		3.33652	-0.316293
20.7719	-0.144392		3.33953	-0.320681
20.7869	-0.156469		3.34255	-0.324295
20.802	-0.163656		3.34557	-0.324551
20.8171	-0.162194		3.34859	-0.32443
20.8322	-0.150042		3.3516	-0.324776
20.8473	-0.142818		3.35462	-0.323942
20.8624	-0.147678		3.35764	-0.323362
20.8775	-0.152913		3.36066	-0.327014
20.8926	-0.156599		3.36367	-0.331344
20.9077	-0.159526		3.36669	-0.334869
20.9227	-0.158242		3.36971	-0.336706
20.9378	-0.153476		3.37273	-0.338543
20.9529	-0.154398		3.37574	-0.34079
20.968	-0.154058		3.37876	-0.34226
20.9831	-0.149674		3.38178	-0.343709
20.9982	-0.144536		3.3848	-0.3453
21.0133	-0.136338		3.38781	-0.347066
21.0284	-0.130652		3.39083	-0.348911
21.0435	-0.126429		3.39385	-0.350284
21.0586	-0.11903		3.39687	-0.351548
21.0736	-0.107066		3.39988	-0.35251
21.0887	-0.091913		3.4029	-0.353471
21.1038	-0.073175		3.40592	-0.354255
21.1189	-0.049826		3.40894	-0.352423
21.134	-0.023855		3.41195	-0.350383
21.1491	0.008529		3.41497	-0.348836
21.1642	0.041202		3.41799	-0.348154
21.1793	0.068018		3.42101	-0.347287
21.1944	0.098083		3.42402	-0.34388
21.2095	0.135942		3.42704	-0.340901
21.2245	0.17805		3.43006	-0.339408
21.2396	0.220882		3.43308	-0.341575
21.2547	0.266513		3.43609	-0.343587
21.2698	0.319914		3.43911	-0.347515
21.2849	0.378792		3.44213	-0.353584
21.3	0.437065		3.44514	-0.359457
21.3151	0.508263		3.44816	-0.360934
21.3302	0.58092		3.45118	-0.360483
21.3453	0.657804		3.4542	-0.359326
21.3603	0.741055		3.45721	-0.35676
21.3754	0.828346		3.46023	-0.35425
21.3905	0.921586		3.46325	-0.353684
21.4056	1.02522		3.46627	-0.354144
21.4207	1.1368		3.46928	-0.354719
21.4358	1.25856		3.4723	-0.357208
21.4509	1.37707		3.47532	-0.359985
21.466	1.50308		3.47834	-0.362477
21.4811	1.65189		3.48135	-0.363729
21.4962	1.80696		3.48437	-0.364981
21.5112	1.96029		3.48739	-0.367289
21.5263	2.12081		3.49041	-0.369273
21.5414	2.29244		3.49342	-0.370809
21.5565	2.47404		3.49644	-0.370674
21.5716	2.66956		3.49946	-0.370463
21.5867	2.87786		3.50248	-0.369735
21.6018	3.08109		3.50549	-0.368224
21.6169	3.29523		3.50851	-0.366808
21.632	3.52248		3.51153	-0.366633
21.6471	3.75581		3.51455	-0.366894
21.6621	3.99687		3.51756	-0.367649
21.6772	4.24553		3.52058	-0.369
21.6923	4.49345		3.5236	-0.370136
21.7074	4.74285		3.52662	-0.36833
21.7225	4.9986		3.52963	-0.365611
21.7376	5.25016		3.53265	-0.363819
21.7527	5.4909		3.53567	-0.363427
21.7678	5.74771		3.53869	-0.362977
21.7829	6.00854		3.5417	-0.363831
21.7979	6.25559		3.54472	-0.36716
21.813	6.49609		3.54774	-0.370703
21.8281	6.73413		3.55076	-0.371653
21.8432	6.96717		3.55377	-0.371447
21.8583	7.19868		3.55679	-0.372323
21.8734	7.42544		3.55981	-0.375518
21.8885	7.63807		3.56282	-0.378699
21.9036	7.83911		3.56584	-0.381094
21.9187	8.02332		3.56886	-0.383311
21.9338	8.19748		3.57188	-0.385055
21.9488	8.36151		3.57489	-0.382944
21.9639	8.50692		3.57791	-0.379787
21.979	8.63822		3.58093	-0.378156
21.9941	8.74752		3.58395	-0.378879
22.0092	8.83893		3.58696	-0.37958
22.0243	8.92283		3.58998	-0.379758
22.0394	8.99624		3.593	-0.380382
22.0545	9.04772		3.59602	-0.381086
22.0696	9.08456		3.59903	-0.379964
22.0847	9.10872		3.60205	-0.378562
22.0997	9.10458		3.60507	-0.37872
22.1148	9.08444		3.60809	-0.38212
22.1299	9.05092		3.6111	-0.385521
22.145	9.00103		3.61412	-0.385282
22.1601	8.93046		3.61714	-0.383714
22.1752	8.84475		3.62016	-0.38171
22.1903	8.74945		3.62317	-0.376198
22.2054	8.64331		3.62619	-0.369738
22.2205	8.52233		3.62921	-0.36624
22.2355	8.38513		3.63223	-0.369796
22.2506	8.24592		3.63524	-0.373651
22.2657	8.09706		3.63826	-0.377411
22.2808	7.92412		3.64128	-0.382123
22.2959	7.7371		3.6443	-0.386935
22.311	7.54788		3.64731	-0.388938
22.3261	7.35994		3.65033	-0.389496
22.3412	7.16996		3.65335	-0.391179
22.3563	6.97032		3.65637	-0.39649
22.3714	6.75684		3.65938	-0.401791
22.3864	6.54506		3.6624	-0.401796
22.4015	6.33735		3.66542	-0.399173
22.4166	6.12453		3.66844	-0.396598
22.4317	5.9123		3.67145	-0.392963
22.4468	5.70691		3.67447	-0.388689
22.4619	5.50522		3.67749	-0.386732
22.477	5.29936		3.68051	-0.38985
22.4921	5.08979		3.68352	-0.393062
22.5072	4.87952		3.68654	-0.394101
22.5223	4.67207		3.68956	-0.393743
22.5373	4.47757		3.69257	-0.394266
22.5524	4.30196		3.69559	-0.394907
22.5675	4.11541		3.69861	-0.395422
22.5826	3.9212		3.70163	-0.397664
22.5977	3.741		3.70464	-0.401265
22.6128	3.57136		3.70766	-0.405167
22.6279	3.40732		3.71068	-0.407357
22.643	3.24862		3.7137	-0.408977
22.6581	3.0982		3.71671	-0.409404
22.6731	2.95414		3.71973	-0.407975
22.6882	2.81236		3.72275	-0.406551
22.7033	2.67679		3.72577	-0.406318
22.7184	2.54942		3.72878	-0.406107
22.7335	2.43171		3.7318	-0.405636
22.7486	2.31978		3.73482	-0.405384
22.7637	2.21222		3.73784	-0.40533
22.7788	2.10469		3.74085	-0.406357
22.7939	1.99882		3.74387	-0.407181
22.809	1.90061		3.74689	-0.408478
22.824	1.80757		3.74991	-0.412163
22.8391	1.71426		3.75292	-0.41628
22.8542	1.62459		3.75594	-0.419886
22.8693	1.54817		3.75896	-0.421926
22.8844	1.47889		3.76198	-0.423319
22.8995	1.40959		3.76499	-0.420396
22.9146	1.3395		3.76801	-0.416266
22.9297	1.27873		3.77103	-0.414135
22.9448	1.22203		3.77405	-0.414085
22.9599	1.17272		3.77706	-0.41394
22.9749	1.12809		3.78008	-0.414995
22.99	1.08205		3.7831	-0.4178
23.0051	1.03547		3.78612	-0.420583
23.0202	0.993587		3.78913	-0.419306
23.0353	0.956913		3.79215	-0.417788
23.0504	0.929377		3.79517	-0.417295
23.0655	0.904345		3.79819	-0.418011
23.0806	0.881631		3.8012	-0.418792
23.0957	0.855733		3.80422	-0.42054
23.1108	0.832067		3.80724	-0.422254
23.1258	0.815233		3.81026	-0.423464
23.1409	0.806738		3.81327	-0.423825
23.156	0.804331		3.81629	-0.424171
23.1711	0.8024		3.81931	-0.424576
23.1862	0.796609		3.82233	-0.42475
23.2013	0.80073		3.82534	-0.424467
23.2164	0.821269		3.82836	-0.422636
23.2315	0.84476		3.83138	-0.420664
23.2466	0.869259		3.83439	-0.419586
23.2616	0.899682		3.83741	-0.418832
23.2767	0.932357		3.84043	-0.418257
23.2918	0.964416		3.84345	-0.421406
23.3069	1.00203		3.84646	-0.426301
23.322	1.05024		3.84948	-0.431171
23.3371	1.09871		3.8525	-0.434276
23.3522	1.13413		3.85552	-0.437274
23.3673	1.17852		3.85853	-0.437395
23.3824	1.23473		3.86155	-0.434188
23.3975	1.2873		3.86457	-0.431192
23.4125	1.33111		3.86759	-0.429012
23.4276	1.36915		3.8706	-0.426961
23.4427	1.40789		3.87362	-0.425773
23.4578	1.44348		3.87664	-0.428161
23.4729	1.46919		3.87966	-0.431142
23.488	1.49051		3.88267	-0.433383
23.5031	1.51625		3.88569	-0.434646
23.5182	1.53672		3.88871	-0.436216
23.5333	1.54239		3.89173	-0.437655
23.5484	1.54554		3.89474	-0.438846
23.5634	1.54541		3.89776	-0.440603
23.5785	1.53841		3.90078	-0.442924
23.5936	1.52917		3.9038	-0.445529
23.6087	1.52164		3.90681	-0.448542
23.6238	1.51474		3.90983	-0.451335
23.6389	1.50461		3.91285	-0.451517
23.654	1.48822		3.91587	-0.448514
23.6691	1.46719		3.91888	-0.44569
23.6842	1.44439		3.9219	-0.442931
23.6992	1.43035		3.92492	-0.439404
23.7143	1.40817		3.92794	-0.436504
23.7294	1.38093		3.93095	-0.438873
23.7445	1.35606		3.93397	-0.441752
23.7596	1.32923		3.93699	-0.442912
23.7747	1.30281		3.94001	-0.442793
23.7898	1.28004		3.94302	-0.443161
23.8049	1.25649		3.94604	-0.444656
23.82	1.23268		3.94906	-0.445831
23.8351	1.21205		3.95207	-0.446932
23.8501	1.18906		3.95509	-0.448398
23.8652	1.16539		3.95811	-0.449752
23.8803	1.14466		3.96113	-0.448389
23.8954	1.12703		3.96414	-0.445741
23.9105	1.10836		3.96716	-0.443592
23.9256	1.08415		3.97018	-0.444933
23.9407	1.05566		3.9732	-0.446799
23.9558	1.03007		3.97621	-0.44885
23.9709	1.01384		3.97923	-0.451856
23.986	1.00644		3.98225	-0.454857
24.001	0.99266		3.98527	-0.45506
24.0161	0.969842		3.98828	-0.453093
24.0312	0.943704		3.9913	-0.451828
24.0463	0.9223		3.99432	-0.45249
24.0614	0.903134		3.99734	-0.453206
24.0765	0.887329		4.00035	-0.453296
24.0916	0.874596		4.00337	-0.453999
24.1067	0.861216		4.00639	-0.454319
24.1218	0.848155		4.00941	-0.451038
24.1368	0.841401		4.01242	-0.447164
24.1519	0.82875		4.01544	-0.445595
24.167	0.81489		4.01846	-0.447669
24.1821	0.804077		4.02148	-0.449721
24.1972	0.789639		4.02449	-0.451884
24.2123	0.773559		4.02751	-0.454755
24.2274	0.764953		4.03053	-0.457311
24.2425	0.764762		4.03355	-0.455925
24.2576	0.767992		4.03656	-0.453673
24.2727	0.769471		4.03958	-0.454717
24.2877	0.766617		4.0426	-0.459365
24.3028	0.757053		4.04562	-0.46401
24.3179	0.742842		4.04863	-0.468883
24.333	0.739616		4.05165	-0.473896
24.3481	0.738224		4.05467	-0.477749
24.3632	0.733792		4.05769	-0.473074
24.3783	0.730626		4.0607	-0.468141
24.3934	0.72655		4.06372	-0.465386
24.4085	0.719753		4.06674	-0.46483
24.4236	0.713394		4.06976	-0.464401
24.4386	0.713291		4.07277	-0.467171
24.4537	0.72075		4.07579	-0.471607
24.4688	0.72855		4.07881	-0.47509
24.4839	0.726264		4.08182	-0.475329
24.499	0.726307		4.08484	-0.475143
24.5141	0.731673		4.08786	-0.477288
24.5292	0.729226		4.09088	-0.479914
24.5443	0.724064		4.09389	-0.482257
24.5594	0.719109		4.09691	-0.484596
24.5745	0.714502		4.09993	-0.486967
24.5895	0.71309		4.10295	-0.486983
24.6046	0.719074		4.10596	-0.484239
24.6197	0.72765		4.10898	-0.481333
24.6348	0.719486		4.112	-0.478593
24.6499	0.706519		4.11502	-0.47603
24.665	0.7065		4.11803	-0.473289
24.6801	0.708089		4.12105	-0.4713
24.6952	0.713004		4.12407	-0.469312
24.7103	0.716869		4.12709	-0.469011
24.7253	0.718021		4.1301	-0.469131
24.7404	0.71822		4.13312	-0.47043
24.7555	0.720232		4.13614	-0.475625
24.7706	0.724983		4.13916	-0.480974
24.7857	0.728998		4.14217	-0.485232
24.8008	0.729464		4.14519	-0.488374
24.8159	0.737249		4.14821	-0.491092
24.831	0.747174		4.15123	-0.4895
24.8461	0.75028		4.15424	-0.486633
24.8612	0.755008		4.15726	-0.484516
24.8762	0.756689		4.16028	-0.483556
24.8913	0.756827		4.1633	-0.482586
24.9064	0.764235		4.16631	-0.482268
24.9215	0.77625		4.16933	-0.482756
24.9366	0.777932		4.17235	-0.482085
24.9517	0.776723		4.17536	-0.479291
24.9668	0.782353		4.17838	-0.476654
24.9819	0.792829		4.1814	-0.476483
24.997	0.795347		4.18442	-0.47717
25.0121	0.79724		4.18743	-0.478263
25.0271	0.801007		4.19045	-0.482631
25.0422	0.804166		4.19347	-0.487367
25.0573	0.804181		4.19649	-0.49025
25.0724	0.803256		4.1995	-0.490283
25.0875	0.809395		4.20252	-0.490315
25.1026	0.830038		4.20554	-0.487784
25.1177	0.84897		4.20856	-0.484582
25.1328	0.851522		4.21158	-0.48148
25.1479	0.859142		4.21459	-0.479393
25.1629	0.872607		4.21761	-0.477428
25.178	0.881231		4.22063	-0.47483
25.1931	0.886314		4.22364	-0.472022
25.2082	0.89243		4.22666	-0.469645
25.2233	0.901771		4.22968	-0.470037
25.2384	0.912741		4.2327	-0.471055
25.2535	0.922083		4.23571	-0.472511
25.2686	0.930886		4.23873	-0.47601
25.2837	0.946522		4.24175	-0.479903
25.2988	0.962721		4.24477	-0.482463
25.3138	0.974907		4.24778	-0.482897
25.3289	0.985684		4.2508	-0.482956
25.344	0.996187		4.25382	-0.481047
25.3591	1.00837		4.25684	-0.478953
25.3742	1.02214		4.25985	-0.47573
25.3893	1.03797		4.26287	-0.471568
25.4044	1.05639		4.26589	-0.467751
25.4195	1.07169		4.26891	-0.471396
25.4346	1.08373		4.27192	-0.47605
25.4497	1.09769		4.27494	-0.478186
25.4647	1.11382		4.27796	-0.478908
25.4798	1.13127		4.28098	-0.479816
25.4949	1.14768		4.28399	-0.474943
25.51	1.16626		4.28701	-0.466652
25.5251	1.18346		4.29003	-0.460163
25.5402	1.19469		4.29305	-0.45933
25.5553	1.20365		4.29606	-0.459427
25.5704	1.21797		4.29908	-0.461399
25.5855	1.23449		4.3021	-0.465578
25.6005	1.25226		4.30512	-0.469629
25.6156	1.27259		4.30813	-0.471639
25.6307	1.29072		4.31115	-0.472971
25.6458	1.30658		4.31417	-0.473322
25.6609	1.32061		4.31718	-0.471401
25.676	1.34087		4.3202	-0.469407
25.6911	1.36378		4.32322	-0.466419
25.7062	1.3822		4.32624	-0.463158
25.7213	1.39882		4.32925	-0.460203
25.7364	1.41754		4.33227	-0.460446
25.7514	1.43933		4.33529	-0.460733
25.7665	1.46224		4.33831	-0.463561
25.7816	1.47947		4.34132	-0.468923
25.7967	1.49381		4.34434	-0.473952
25.8118	1.50513		4.34736	-0.475987
25.8269	1.52192		4.35038	-0.477066
25.842	1.53957		4.35339	-0.476753
25.8571	1.55378		4.35641	-0.471351
25.8722	1.56957		4.35943	-0.465588
25.8873	1.59205		4.36245	-0.459441
25.9023	1.61008		4.36546	-0.454021
25.9174	1.61989		4.36848	-0.44987
25.9325	1.64075		4.3715	-0.452754
25.9476	1.65792		4.37452	-0.45708
25.9627	1.67476		4.37753	-0.460049
25.9778	1.6991		4.38055	-0.461475
25.9929	1.72564		4.38357	-0.462891
26.008	1.74921		4.38659	-0.462081
26.0231	1.77263		4.3896	-0.460032
26.0381	1.79832		4.39262	-0.458001
26.0532	1.82147		4.39564	-0.458002
26.0683	1.84251		4.39866	-0.458511
26.0834	1.86674		4.40167	-0.458971
26.0985	1.89078		4.40469	-0.458325
26.1136	1.91764		4.40771	-0.457257
26.1287	1.94188		4.41073	-0.457382
26.1438	1.97158		4.41374	-0.459286
26.1589	2.01136		4.41676	-0.461306
26.174	2.05483		4.41978	-0.462901
26.189	2.09157		4.4228	-0.464219
26.2041	2.12082		4.42581	-0.464588
26.2192	2.1581		4.42883	-0.463048
26.2343	2.21128		4.43185	-0.46145
26.2494	2.25221		4.43487	-0.456561
26.2645	2.28621		4.43788	-0.449893
26.2796	2.33035		4.4409	-0.443234
26.2947	2.37491		4.44392	-0.444563
26.3098	2.42194		4.44694	-0.446226
26.3249	2.47453		4.44995	-0.449226
26.3399	2.53033		4.45297	-0.456348
26.355	2.58514		4.45599	-0.464012
26.3701	2.63829		4.459	-0.467564
26.3852	2.68838		4.46202	-0.466382
26.4003	2.73834		4.46504	-0.465561
26.4154	2.79455		4.46806	-0.465798
26.4305	2.85423		4.47107	-0.465896
26.4456	2.90865		4.47409	-0.463984
26.4607	2.96134		4.47711	-0.459525
26.4758	3.01728		4.48013	-0.455082
26.4908	3.07188		4.48314	-0.450271
26.5059	3.12462		4.48616	-0.444589
26.521	3.18536		4.48918	-0.43934
26.5361	3.25257		4.4922	-0.441578
26.5512	3.31175		4.49521	-0.445332
26.5663	3.37491		4.49823	-0.447779
26.5814	3.43753		4.50125	-0.448555
26.5965	3.48223		4.50427	-0.44928
26.6116	3.52946		4.50728	-0.448638
26.6266	3.5892		4.5103	-0.447201
26.6417	3.64776		4.51332	-0.445291
26.6568	3.69679		4.51634	-0.443428
26.6719	3.74034		4.51935	-0.441653
26.687	3.78151		4.52237	-0.440921
26.7021	3.81842		4.52539	-0.440461
26.7172	3.85443		4.52841	-0.440171
26.7323	3.89637		4.53142	-0.441087
26.7474	3.93842		4.53444	-0.442358
26.7625	3.9766		4.53746	-0.446075
26.7775	4.00651		4.54048	-0.45063
26.7926	4.03184		4.54349	-0.453966
26.8077	4.0547		4.54651	-0.452326
26.8228	4.07375		4.54953	-0.44997
26.8379	4.08829		4.55255	-0.448652
26.853	4.10123		4.55556	-0.445868
26.8681	4.11648		4.55858	-0.443294
26.8832	4.1256		4.5616	-0.444454
26.8983	4.13202		4.56461	-0.449173
26.9133	4.1349		4.56763	-0.45219
26.9284	4.12721		4.57065	-0.44804
26.9435	4.12183		4.57367	-0.443222
26.9586	4.11618		4.57668	-0.441344
26.9737	4.10539		4.5797	-0.440283
26.9888	4.09358		4.58272	-0.439121
27.0039	4.08193		4.58574	-0.440191
27.019	4.05856		4.58875	-0.442422
27.0341	4.02778		4.59177	-0.443192
27.0492	4.00059		4.59479	-0.440237
27.0642	3.96952		4.59781	-0.437273
27.0793	3.92873		4.60082	-0.437482
27.0944	3.89171		4.60384	-0.439127
27.1095	3.86253		4.60686	-0.44103
27.1246	3.83226		4.60988	-0.44409
27.1397	3.79557		4.61289	-0.44722
27.1548	3.75451		4.61591	-0.448914
27.1699	3.71105		4.61893	-0.448155
27.185	3.66344		4.62195	-0.44716
27.2001	3.60784		4.62496	-0.444586
27.2151	3.55627		4.62798	-0.44146
27.2302	3.51163		4.631	-0.438197
27.2453	3.46172		4.63402	-0.43585
27.2604	3.4112		4.63703	-0.433506
27.2755	3.3599		4.64005	-0.435506
27.2906	3.30916		4.64307	-0.439574
27.3057	3.25979		4.64609	-0.442357
27.3208	3.20764		4.6491	-0.441078
27.3359	3.15168		4.65212	-0.44
27.351	3.09843		4.65514	-0.439876
27.366	3.03952		4.65816	-0.437371
27.3811	2.98686		4.66117	-0.434547
27.3962	2.93746		4.66419	-0.431571
27.4113	2.88597		4.66721	-0.42973
27.4264	2.82977		4.67023	-0.427302
27.4415	2.77539		4.67324	-0.422693
27.4566	2.72522		4.67626	-0.417902
27.4717	2.67373		4.67928	-0.416921
27.4868	2.62031		4.6823	-0.419976
27.5018	2.57094		4.68531	-0.422594
27.5169	2.52491		4.68833	-0.42351
27.532	2.47872		4.69135	-0.424221
27.5471	2.42778		4.69437	-0.42547
27.5622	2.37513		4.69738	-0.425769
27.5773	2.32588		4.7004	-0.426002
27.5924	2.28148		4.70342	-0.42619
27.6075	2.23633		4.70643	-0.426797
27.6226	2.18841		4.70945	-0.426123
27.6377	2.14451		4.71247	-0.42137
27.6527	2.10936		4.71549	-0.416498
27.6678	2.07396		4.7185	-0.414224
27.6829	2.0316		4.72152	-0.413371
27.698	1.98966		4.72454	-0.41234
27.7131	1.94664		4.72756	-0.411588
27.7282	1.91014		4.73057	-0.41161
27.7433	1.87593		4.73359	-0.411521
27.7584	1.83848		4.73661	-0.410421
27.7735	1.80296		4.73963	-0.409047
27.7886	1.77244		4.74264	-0.406442
27.8036	1.73918		4.74566	-0.404301
27.8187	1.70911		4.74868	-0.403219
27.8338	1.68065		4.7517	-0.403435
27.8489	1.64686		4.75471	-0.403245
27.864	1.62258		4.75773	-0.400702
27.8791	1.6017		4.76075	-0.398431
27.8942	1.57822		4.76377	-0.396941
27.9093	1.54846		4.76678	-0.396252
27.9244	1.51426		4.7698	-0.395515
27.9394	1.48468		4.77282	-0.39561
27.9545	1.46672		4.77584	-0.399752
27.9696	1.45279		4.77885	-0.403893
27.9847	1.42637		4.78187	-0.404652
27.9998	1.39177		4.78489	-0.40269
28.0149	1.37212		4.78791	-0.401127
28.03	1.35748		4.79092	-0.402484
28.0451	1.33533		4.79394	-0.403935
28.0602	1.3088		4.79696	-0.404642
28.0753	1.28369		4.79997	-0.405297
28.0903	1.26175		4.80299	-0.40614
28.1054	1.24475		4.80601	-0.407227
28.1205	1.23417		4.80903	-0.407705
28.1356	1.22141		4.81205	-0.407633
28.1507	1.19722		4.81506	-0.407477
28.1658	1.17944		4.81808	-0.40757
28.1809	1.17371		4.8211	-0.407666
28.196	1.16665		4.82412	-0.406698
28.2111	1.14895		4.82713	-0.405955
28.2262	1.12529		4.83015	-0.407792
28.2412	1.10688		4.83317	-0.410334
28.2563	1.09763		4.83619	-0.410145
28.2714	1.09113		4.8392	-0.406823
28.2865	1.07791		4.84222	-0.403505
28.3016	1.06087		4.84524	-0.399525
28.3167	1.04705		4.84825	-0.39518
28.3318	1.03687		4.85127	-0.390901
28.3469	1.0246		4.85429	-0.389424
28.362	1.01317		4.85731	-0.388147
28.377	1.00776		4.86032	-0.389243
28.3921	1.00152		4.86334	-0.391401
28.4072	0.987195		4.86636	-0.393435
28.4223	0.967354		4.86938	-0.395313
28.4374	0.952992		4.87239	-0.397485
28.4525	0.950046		4.87541	-0.399661
28.4676	0.947918		4.87843	-0.400202
28.4827	0.931512		4.88145	-0.400518
28.4978	0.916212		4.88446	-0.400881
28.5129	0.90772		4.88748	-0.401607
28.5279	0.900841		4.8905	-0.401099
28.543	0.897768		4.89352	-0.396927
28.5581	0.894114		4.89653	-0.392457
28.5732	0.885078		4.89955	-0.389259
28.5883	0.873506		4.90257	-0.387175
28.6034	0.865448		4.90559	-0.385031
28.6185	0.861839		4.9086	-0.385066
28.6336	0.854611		4.91162	-0.385844
28.6487	0.839046		4.91464	-0.386565
28.6638	0.826138		4.91766	-0.386397
28.6788	0.818207		4.92067	-0.386229
28.6939	0.81094		4.92369	-0.383847
28.709	0.800467		4.92671	-0.381493
28.7241	0.789994		4.92973	-0.380656
28.7392	0.785186		4.93274	-0.383005
28.7543	0.78467		4.93576	-0.385406
28.7694	0.780889		4.93878	-0.387156
28.7845	0.773735		4.94179	-0.390103
28.7996	0.770883		4.94481	-0.393332
28.8147	0.763084		4.94783	-0.395226
28.8297	0.755284		4.95085	-0.395589
28.8448	0.7544		4.95386	-0.39426
28.8599	0.754759		4.95688	-0.392918
28.875	0.74985		4.9599	-0.391628
28.8901	0.735331		4.96292	-0.388299
28.9052	0.717619		4.96593	-0.383856
28.9203	0.711842		4.96895	-0.378637
28.9354	0.7186		4.97197	-0.375051
28.9505	0.719025		4.97499	-0.372046
28.9655	0.714306		4.978	-0.371695
28.9806	0.710251		4.98102	-0.372172
28.9957	0.713516		4.98404	-0.372683
29.0108	0.716451		4.98706	-0.375757
29.0259	0.714945		4.99007	-0.379172
29.041	0.71591		4.99309	-0.379834
29.0561	0.71541		4.99611	-0.377497
29.0712	0.704814		4.99913	-0.375353
29.0863	0.694458		5.00214	-0.374166
29.1014	0.69667		5.00516	-0.373012
[truncated: 15,683 more rows]

## Sheet: Supplementary Figure 3D
Supplementary Figure 3D		2020-10-01

## Sheet: Supplementary Figure 4A
Supplementary Figure 4A
Raman shift	Raman intensity
-151.753	1.27856
-146.876	1.07886
-142.001	0.899841
-137.13	0.181458
-132.261	0.163635
-127.395	0.586426
-122.531	1.00989
-117.671	1.35394
-112.813	0.258667
-107.958	0.364014
-103.105	0.809998
-98.2558	0.116577
-93.4089	0.343811
-88.5648	0.391663
-83.7234	0.000183105
-78.8847	0.494873
-74.0487	0.730103
-69.2155	0.906067
-64.3849	0.562561
-59.5572	0.519775
-54.7321	0.357544
-49.9097	0.751404
-45.0901	0.56543
-40.2732	0.00012207
-35.459	0.475403
-30.6475	1.25134
-25.8387	1.24786
-21.0326	1.0025
-16.2292	0.275208
-11.4285	0.42865
-6.63053	5.02264
-1.83523	25.1173
2.95737	18.8726
7.74728	2.12854
12.5345	0.705078
17.319	0.662231
22.1009	11.5911
26.8801	0.918091
31.6566	1.01678
36.4304	0.636108
41.2015	0.374512
45.97	0.789917
50.7358	0.165955
55.4989	1.06262
60.2594	0
65.0172	11.5911
69.7724	0.00012207
74.5248	0.00012207
79.2747	5.81348
84.0219	16.3797
88.7664	28.8094
93.5083	38.3591
98.2475	47.7355
102.984	52.873
107.718	54.1485
112.449	52.528
117.178	48.4426
121.904	44.6058
126.627	43.9331
131.348	46.0812
136.066	50.3472
140.782	59.149
145.495	52.385
150.205	43.2536
154.913	40.2737
159.618	39.5041
164.32	39.0642
169.02	38.893
173.717	40.0701
178.412	42.5746
183.104	44.9463
187.793	49.1646
192.48	52.9291
197.164	56.7595
201.845	59.3754
206.524	60.5966
211.201	64.9827
215.874	66.6536
220.546	67.0288
225.214	67.5285
229.88	67.9922
234.544	66.3799
239.205	66.9713
243.863	65.9864
248.519	61.7249
253.172	57.6868
257.822	56.1719
262.47	55.1801
267.116	51.1713
271.759	50.1654
276.399	51.1624
281.037	47.162
285.672	44.5643
290.304	41.8491
294.934	38.3564
299.562	36.9262
304.187	36.6583
308.809	39.1527
313.429	36.5693
318.047	39.0482
322.661	38.689
327.274	39.652
331.883	39.3569
336.491	39.8839
341.095	39.2927
345.697	41.8434
350.297	42.3761
354.894	42.8104
359.488	44.2866
364.081	43.7044
368.67	44.2639
373.257	44.5652
377.841	43.628
382.423	44.7324
387.003	46.7584
391.58	49.4458
396.154	50.1548
400.726	51.8453
405.296	56.9373
409.863	61.3707
414.427	70.5854
418.989	77.6416
423.548	89.6592
428.105	101.438
432.66	116.998
437.212	133.48
441.761	147.902
446.308	153.167
450.853	142.832
455.395	127.198
459.934	103.786
464.471	81.8948
469.006	65.0649
473.538	53.0162
478.068	44.6285
482.595	38.782
487.12	35.6166
491.642	31.6724
496.162	30.0492
500.679	31.0671
505.194	29.9061
509.707	31.746
514.217	30.1871
518.724	29.7892
523.229	29.5123
527.732	30.4364
532.232	29.1815
536.73	28.8276
541.225	28.8947
545.718	31.9827
550.209	32.3517
554.697	34.8016
559.183	36.7525
563.666	41.1843
568.146	43.777
572.625	50.7706
577.101	56.6451
581.574	64.7606
586.045	74.5369
590.514	86.0742
594.98	99.2922
599.444	114.131
603.905	125.451
608.364	131.492
612.821	125.873
617.275	111.755
621.727	95.1187
626.176	79.1027
630.623	65.1475
635.068	54.2731
639.51	46.3395
643.95	41.2668
648.388	36.3149
652.823	31.9237
657.255	28.8934
661.686	27.7438
666.113	25.8749
670.539	23.4669
674.962	22.2797
679.383	21.4331
683.801	19.4474
688.217	19.1424
692.631	17.9182
697.042	18.0947
701.451	16.4519
705.858	15.3099
710.262	14.9886
714.664	14.6281
719.063	15.2083
723.46	12.4291
727.855	11.6107
732.247	9.97308
736.638	8.7561
741.025	7.47992
745.411	8.52429
749.794	6.40955
754.174	6.13531
758.553	5.72186
762.929	5.50916
767.302	4.41711
771.674	6.12573
776.043	3.59503
780.409	3.72504
784.774	4.89575
789.136	4.98712
793.496	4.15918
797.853	5.19189
802.208	4.26526
806.561	5.07928
810.911	4.81396
815.259	3.92938
819.605	5.04541
823.949	3.76215
828.29	6.01953
832.629	5.45752
836.965	6.65625
841.3	5.69556
845.632	6.45551
849.961	5.75616
854.289	5.29742
858.614	5.83936
862.936	4.56195
867.257	5.52521
871.575	5.46906
875.891	6.13361
880.205	5.19873
884.516	5.88452
888.825	5.31097
893.132	6.17804
897.437	4.50568
901.739	3.53406
906.039	2.84308
910.337	3.17261
914.632	3.1629
918.925	1.43378
923.216	1.34528
927.505	1.37738
931.791	1.81018
936.075	2.48364
940.357	1.61761
944.637	0.132324
948.914	0.307556
953.189	0.643555
957.462	11.5911
961.733	0.80658
966.001	0.673889
970.267	1.08179
974.531	0.410461
978.793	1.01978
983.052	0.729736
987.309	0.780457
991.564	1.21185
995.817	1.34387
1000.07	2.13654
1004.32	2.34991
1008.56	1.86395
1012.81	2.31873
1017.05	3.43408
1021.29	3.2901
1025.52	4.10687
1029.76	5.00421
1033.99	4.84222
1038.22	4.04089
1042.45	5.54028
1046.68	9.72021
1050.9	18.9409
1055.12	52.7421
1059.34	107.144
1063.56	81.9267
1067.77	29.8899
1071.99	18.2137
1076.2	19.1983
1080.4	21.6434
1084.61	24.9692
1088.81	16.8356
1093.02	13.6827
1097.22	8.99042
1101.41	8.49878
1105.61	9.12769
1109.8	9.09735
1113.99	14.2876
1118.18	27.9985
1122.37	68.17
1126.55	122.742
1130.74	81.6949
1134.92	26.3283
1139.09	10.8223
1143.27	7.15698
1147.44	5.63226
1151.61	5.4682
1155.78	6.08478
1159.95	8.24194
1164.12	13.6398
1168.28	19.2982
1172.44	10.3372
1176.6	3.6369
1180.75	1.81268
1184.91	1.14862
1189.06	0.985107
1193.21	0.72229
1197.36	0.00012207
1201.5	1.11206
1205.65	0.665466
1209.79	1.0802
1213.93	1.08698
1218.06	1.31299
1222.2	1.00049
1226.33	0.589478
1230.46	1.65997
1234.59	1.17194
1238.72	1.84534
1242.84	0.00012207
1246.96	0.834473
1251.08	1.59113
1255.2	3.78992
1259.32	2.91077
1263.43	6.69373
1267.54	6.99872
1271.65	7.00568
1275.76	8.01453
1279.86	10.7747
1283.97	20.8914
1288.07	77.3701
1292.17	176.851
1296.26	110.254
1300.36	41.179
1304.45	26.2458
1308.54	18.9948
1312.63	15.0255
1316.72	10.3381
1320.8	7.95245
1324.88	5.02856
1328.96	4.60645
1333.04	2.92596
1337.12	2.02716
1341.19	1.70996
1345.26	1.09436
1349.33	2.34033
1353.4	2.9679
1357.46	3.67688
1361.53	6.54736
1365.59	10.8993
1369.65	9.09271
1373.71	3.8075
1377.76	0.263672
1381.81	1.06116
1385.86	11.5911
1389.91	0.0460205
1393.96	0.00012207
1398.01	1.11646
1402.05	1.914
1406.09	9.7442
1410.13	40.4597
1414.16	71.1592
1418.2	46.2537
1422.23	29.937
1426.26	40.4643
1430.29	67.0124
1434.32	110.098
1438.34	123.74
1442.36	91.3562
1446.38	67.0048
1450.4	62.3048
1454.42	69.2753
1458.43	72.2554
1462.44	61.8643
1466.45	47.8012
1470.46	29.2859
1474.47	18.5975
1478.47	11.3558
1482.47	6.48035
1486.47	5.1507
1490.47	3.06659
1494.47	1.58771
1498.46	1.39386
1502.45	1.84473
1506.44	11.5911
1510.43	1.12006
1514.42	0.609558
1518.4	0.409607
1522.38	0.200134
1526.36	0.00012207
1530.34	0.421997
1534.32	1.75793
1538.29	0.606506
1542.26	0.606567
1546.23	2.87708
1550.2	1.19714
1554.17	1.90601
1558.13	0.263
1562.09	2.80756
1566.05	2.23926
1570.01	3.79761
1573.97	1.98212
1577.92	3.1925
1581.87	2.96838
1585.82	3.30951
1589.77	3.07562
1593.72	3.36646
1597.66	2.76184
1601.6	2.74146
1605.54	3.16516
1609.48	3.47284
1613.42	4.26428
1617.35	7.2793
1621.28	6.09784
1625.22	5.79974
1629.14	7.36481
1633.07	8.573
1636.99	9.00421
1640.92	7.69836
1644.84	8.79523
1648.76	10.4324
1652.67	10.6093
1656.59	10.429
1660.5	10.8513
1664.41	8.83612
1668.32	9.86346
1672.23	9.05322
1676.13	8.32532
1680.04	9.55975
1683.94	10.5163
1687.84	9.81512
1691.73	9.79602
1695.63	11.199
1699.52	9.64392
1703.41	11.6909
1707.3	11.5798
1711.19	11.0905
1715.08	9.76306
1718.96	9.29749
1722.84	9.57355
1726.72	9.07141
1730.6	9.15094
1734.48	9.71216
1738.35	10.355
1742.22	8.87939
1746.09	8.7854
1749.96	9.25287
1753.83	8.98187
1757.69	8.23236
1761.55	9.02435
1765.42	9.41772
1769.27	9.59247
1773.13	9.50867
1776.99	7.28619
1780.84	9.30505
1784.69	9.02521
1788.54	8.32666
1792.39	9.94946
1796.23	9.41351
1800.08	9.0788
1803.92	8.38525
1807.76	8.87292
1811.6	8.94183
1815.43	6.89191
1819.27	9.62317
1823.1	9.61548
1826.93	8.289
1830.76	10.5436
1834.59	11.7794
1838.41	10.4162
1842.23	9.93414
1846.06	11.7131
1849.87	12.0131
1853.69	14.0141
1857.51	13.8962
1861.32	12.5394
1865.13	13.3834
1868.94	14.6685
1872.75	14.2146
1876.56	16.5616
1880.36	13.7897
1884.16	16.0187
1887.97	15.7486
1891.76	15.2395
1895.56	16.3513
1899.36	16.184
1903.15	16.3777
1906.94	15.7922
1910.73	17.1077
1914.52	16.7239
1918.3	16.3411
1922.09	16.5593
1925.87	17.6382
1929.65	18.3979
1933.43	17.8986
1937.21	17.9202
1940.98	18.8225
1944.75	17.7657
1948.53	17.9297
1952.3	16.8945
1956.06	16.9401
1959.83	19.8466
1963.59	18.1538
1967.35	18.5818
1971.11	17.7708
1974.87	19.4803
1978.63	20.3508
1982.38	21.622
1986.14	20.014
1989.89	19.3066
1993.64	21.5201
1997.39	20.9144
2001.13	22.8295
2004.88	23.0852
2008.62	22.8217
2012.36	23.739
2016.1	22.9569
2019.83	24.4556
2023.57	24.215
2027.3	24.2153
2031.03	24.0562
2034.76	25.2777
2038.49	26.3401
2042.22	26.0831
2045.94	26.8269
2049.66	27.6114
2053.38	29.2965
2057.1	28.7224
2060.82	28.889
2064.53	29.2962
2068.25	31.7441
2071.96	31.7527
2075.67	33.4221
2079.38	32.9121
2083.08	33.3027
2086.79	33.8941
2090.49	34.2662
2094.19	35.7589
2097.89	36.1122
2101.59	38.3463
2105.29	39.001
2108.98	39.5364
2112.67	40.3325
2116.36	39.9891
2120.05	43.1865
2123.74	41.8046
2127.42	42.4633
2131.11	41.1625
2134.79	41.1826
2138.47	41.9432
2142.15	43.1044
2145.82	41.8064
2149.5	42.929
2153.17	43.9322
2156.84	42.1361
2160.51	42.4806
2164.18	43.5858
2167.84	43.7515
2171.51	44.798
2175.17	46.585
2178.83	47.0927
2182.49	47.701
2186.15	45.0301
2189.8	42.8597
2193.46	41.5099
2197.11	43.8008
2200.76	42.1123
2204.41	42.5244
2208.05	40.8172
2211.7	42.1706
2215.34	40.4647
2218.98	40.0793
2222.62	40.7746
2226.26	39.4905
2229.9	40.147
2233.53	39.6642
2237.17	39.0021
2240.8	37.9405
2244.43	37.6395
2248.06	38.1592
2251.68	36.3395
2255.31	34.3405
2258.93	34.202
2262.55	31.7443
2266.17	31.907
2269.79	31.3705
2273.4	29.1746
2277.02	29.9193
2280.63	29.3246
2284.24	27.6706
2287.85	26.5372
2291.46	27.0844
2295.06	24.7123
2298.67	24.1608
2302.27	23.9699
2305.87	22.7397
2309.47	22.6901
2313.07	21.8411
2316.66	20.2527
2320.26	18.665
2323.85	19.198
2327.44	20.4115
2331.03	20.0258
2334.62	17.9606
2338.2	18.4961
2341.79	16.8122
2345.37	16.529
2348.95	16.1864
2352.53	15.1245
2356.1	13.7032
2359.68	14.5825
2363.25	14.2225
2366.83	13.4033
2370.4	14.6245
2373.96	12.6665
2377.53	12.3492
2381.1	11.6924
2384.66	11.8364
2388.22	11.201
2391.78	9.00635
2395.34	9.89227
2398.9	10.4789
2402.46	11.2462
2406.01	9.3941
2409.56	9.34271
2413.11	8.67212
2416.66	8.72205
2420.21	9.67279
2423.75	8.96411
2427.3	7.81616
2430.84	7.32898
2434.38	6.40234
2437.92	5.4765
2441.46	6.7113
2444.99	6.04688
2448.53	4.98315
2452.06	6.56006
2455.59	5.47772
2459.12	5.79614
2462.65	4.29523
2466.17	3.07507
2469.7	4.11566
2473.22	4.89691
2476.74	4.09894
2480.26	3.62164
2483.78	3.80518
2487.3	3.44946
2490.81	2.0744
2494.32	1.42017
2497.84	3.16663
2501.35	3.81396
2504.85	2.20197
2508.36	2.67078
2511.87	1.52039
2515.37	2.33075
2518.87	3.06189
2522.37	1.99384
2525.87	2.34662
2529.37	0.00012207
2532.86	1.48279
2536.35	1.60608
2539.85	0.150024
2543.34	1.85461
2546.83	0.139954
2550.31	1.28589
2553.8	1.05249
2557.28	0.739807
2560.77	0.247742
2564.25	2.35638
2567.73	0.865723
2571.2	0.91571
2574.68	2.72638
2578.15	4.25775
2581.63	3.2298
2585.1	3.1825
2588.57	3.23596
2592.04	4.71014
2595.5	5.24493
2598.97	4.6405
2602.43	5.1568
2605.89	4.59369
2609.35	3.46942
2612.81	3.8822
2616.27	3.47565
2619.73	2.38977
2623.18	2.24463
2626.63	0.00012207
2630.08	2.28015
2633.53	3.42084
2636.98	3.20215
2640.43	4.8241
2643.87	5.04675
2647.31	6.15002
2650.76	6.29401
2654.19	5.33856
2657.63	4.56384
2661.07	3.40985
2664.51	2.65649
2667.94	4.60376
2671.37	2.35168
2674.8	5.04034
2678.23	5.56964
2681.66	6.15967
2685.08	7.49036
2688.51	11.0217
2691.93	10.6138
2695.35	14.3065
2698.77	15.795
2702.19	20.9236
2705.61	25.373
2709.02	30.283
2712.44	35.7537
2715.85	37.605
2719.26	37.777
2722.67	33.3898
2726.07	26.6232
2729.48	20.0574
2732.88	13.4522
2736.29	10.1878
2739.69	8.30402
2743.09	5.82098
2746.49	4.55859
2749.88	4.41699
2753.28	3.69611
2756.67	3.27594
2760.06	4.35651
2763.45	2.6178
2766.84	3.49976
2770.23	4.02258
2773.62	4.06604
2777	5.41028
2780.38	3.15533
2783.77	4.021
2787.15	4.96753
2790.52	6.99475
2793.9	7.32288
2797.28	6.25165
2800.65	8.26123
2804.02	10.1116
2807.39	11.1428
2810.76	14.1547
2814.13	20.7675
2817.5	25.181
2820.86	37.6754
2824.23	55.4706
2827.59	94.5266
2830.95	160.223
2834.31	263.181
2837.66	395.459
2841.02	503.239
2844.37	513.599
2847.73	449.24
2851.08	380.322
2854.43	330.125
2857.78	293.328
2861.12	279.233
2864.47	281.339
2867.81	308.025
2871.16	393.072
2874.5	572.18
2877.84	629.129
2881.18	444.6
2884.51	331.831
2887.85	294.263
2891.18	279.515
2894.51	265.969
2897.84	246.684
2901.17	222.42
2904.5	199.377
2907.83	180.575
2911.15	168.034
2914.47	164.034
2917.8	157.775
2921.12	156.637
2924.44	152.9
2927.75	139.685
2931.07	123.09
2934.38	100.856
2937.7	78.4641
2941.01	57.3528
2944.32	41.8228
2947.63	33.6738
2950.93	28.3661
2954.24	26.7796
2957.54	22.0344
2960.85	19.6903
2964.15	15.8876
2967.45	13.6861
2970.75	11.9259
2974.04	11.3071
2977.34	8.78949
2980.63	8.75336
2983.93	6.59857
2987.22	6.6452
2990.51	5.57324
2993.79	5.56274
2997.08	4.71375
3000.37	4.62628
3003.65	5.40027
3006.93	3.93585
3010.22	3.11304
3013.49	3.87183
3016.77	2.13232
3020.05	1.19446
3023.33	1.73828
3026.6	2.00397
3029.87	1.53137
3033.14	2.62061
3036.41	2.57178
3039.68	1.32483
3042.95	1.67981
3046.21	3.61694
3049.48	1.63605
3052.74	0.397217
3056	1.42059
3059.26	0.426208
3062.52	2.73407
3065.78	1.76434
3069.03	3.01703
3072.29	1.05219
3075.54	1.7099
3078.79	1.73022
3082.04	1.77332
3085.29	1.19922
3088.53	1.06793
3091.78	1.35974
3095.02	0.834656
3098.27	1.13281
3101.51	0.31427
3104.75	2.39917
3107.99	1.66779
3111.22	11.5911
3114.46	3.06006
3117.69	0.720764
3120.93	0.802002
3124.16	1.44391
3127.39	3.60657
3130.62	1.90973
3133.84	1.03363
3137.07	1.61816
3140.29	0.823303
3143.52	2.02911
3146.74	0.83551
3149.96	1.46259
3153.18	2.07025
3156.4	2.63861
3159.61	0.427612
3162.83	2.07721
3166.04	0.987488
3169.25	1.57831
3172.46	1.34985
3175.67	1.38196
3178.88	1.13477
3182.09	2.70819
3185.29	2.4422
3188.5	3.23688
3191.7	2.41217
3194.9	3.24811
3198.1	5.22461
3201.3	5.48181
3204.49	4.25958
3207.69	3.73804
3210.88	3.39709
3214.08	4.47681
3217.27	5.63708
3220.46	4.258
3223.65	5.41962
3226.83	4.2818
3230.02	4.36462
3233.2	5.82813
3236.39	4.57214
3239.57	3.7569
3242.75	4.78217
3245.93	4.76819
3249.11	4.93475
3252.28	5.84198
3255.46	4.86987
3258.63	5.17834
3261.8	5.52747
3264.98	4.35718
3268.14	4.50763
3271.31	5.07861
3274.48	5.37024
3277.65	4.6026
3280.81	4.17554
3283.97	5.02911
3287.13	4.3833
3290.29	4.65814
3293.45	3.51367
3296.61	4.64978
3299.77	5.36652
3302.92	4.76392
3306.07	4.742
3309.23	6.66077
3312.38	6.4201
3315.53	6.50012
3318.68	4.60077
3321.82	4.68213
3324.97	6.7041
3328.11	5.62671
3331.25	6.72998
3334.4	6.17395
3337.54	6.59857
3340.67	5.84381
3343.81	5.86981
3346.95	6.87646
3350.08	7.06372
3353.22	7.09167
3356.35	7.90027
3359.48	7.58966
3362.61	8.43964
3365.74	6.05035
3368.86	7.1817
3371.99	7.93372
3375.11	8.66644
3378.24	7.15991
3381.36	8.0741
3384.48	9.16888
3387.6	8.30444
3390.72	7.7207
3393.83	8.19763
3396.95	7.41528
3400.06	8.27368
3403.17	7.33282
3406.28	8.01263
3409.39	8.69318
3412.5	8.41443
3415.61	8.67645
3418.71	9.71924
3421.82	8.74274
3424.92	9.80695
3428.02	9.43201
3431.13	10.4977
3434.22	9.08423
3437.32	11.1915
3440.42	9.45953
3443.51	9.58832
3446.61	10.6979
3449.7	9.72827
3452.79	10.1394
3455.88	12.1913
3458.97	10.3041
3462.06	10.2977
3465.15	11.012
3468.23	10.3072
3471.32	12.1032
3474.4	10.98
3477.48	12.6577
3480.56	12.4162
3483.64	12.5755
3486.71	12.8758
3489.79	11.9368
3492.87	11.1587
3495.94	12.5615
3499.01	12.3251
3502.08	12.4297
3505.15	13.4152
3508.22	11.5616
3511.29	11.9489
3514.35	13.7571
3517.42	11.3862
3520.48	11.5762
3523.54	12.5273
3526.6	13.9592
3529.66	12.5322
3532.72	13.4861
3535.78	12.561
3538.83	13.2968
3541.89	12.7338
3544.94	14.0117
3547.99	13.0906
3551.04	13.6706
3554.09	13.6117
3557.14	12.5338
3560.19	14.1769
3563.23	12.2212
3566.28	12.4666
3569.32	13.313
3572.36	12.7007
3575.4	12.9094
3578.44	12.1194
3581.48	12.7705
3584.52	11.4229
3587.55	12.4763
3590.59	11.5511
3593.62	11.367
3596.65	12.4042
3599.68	11.5828
3602.71	9.40259
3605.74	10.7238
3608.77	11.5062
3611.79	11.9301
3614.82	9.79529
3617.84	11.0619
3620.86	10.1099
3623.88	8.73944
3626.9	9.71045
3629.92	11.403
3632.93	10.4169
3635.95	8.65253
3638.96	10.6497
3641.98	10.7285
3644.99	9.729
3648	8.77112
3651.01	7.33496
3654.02	8.92065
3657.02	7.26807
3660.03	7.55731
3663.03	8.72845
3666.04	9.2215
3669.04	6.85651
3672.04	7.22803
3675.04	7.13916
3678.04	7.91223
3681.03	6.06726
3684.03	5.88428
3687.03	6.4834
3690.02	5.34467
3693.01	5.18799
3696	5.31366
3698.99	4.0415
3701.98	4.95172
3704.97	3.64441
3707.95	3.39954
3710.94	4.03723
3713.92	3.05762
3716.9	2.14069
3719.88	2.70654
3722.86	1.19531
3725.84	1.78717
3728.82	2.4621
3731.8	0.000183105

## Sheet: Supplementary Figure 4B
Supplementary Figure 4B
Raman shift	Raman intensity
-151.753	0.660767
-146.876	1.14111
-142.001	0.682007
-137.13	1.0835
-132.261	0.405579
-127.395	1.10828
-122.531	0.0716553
-117.671	0.11554
-112.813	0.500061
-107.958	0.765137
-103.105	0.950867
-98.2558	0.957214
-93.4089	0.604126
-88.5648	0.71167
-83.7234	0.0598145
-78.8847	0.348511
-74.0487	0.877869
-69.2155	0.56781
-64.3849	0.958374
-59.5572	1.08948
-54.7321	1.42126
-49.9097	0.493591
-45.0901	0.946594
-40.2732	0.00012207
-35.459	0.526001
-30.6475	0.472412
-25.8387	0.559448
-21.0326	1.16711
-16.2292	0.695313
-11.4285	0.504211
-6.63053	1.05365
-1.83523	4.14374
2.95737	3.61346
7.74728	1.3551
12.5345	0.237244
17.319	11.5911
22.1009	0.783447
26.8801	0.939514
31.6566	0.254395
36.4304	0.889893
41.2015	0.305969
45.97	0.422729
50.7358	0
55.4989	0.105896
60.2594	0.000244141
65.0172	0.196899
69.7724	2.96698
74.5248	0.000183105
79.2747	0.000183105
84.0219	25.2665
88.7664	64.0799
93.5083	93.2265
98.2475	119.652
102.984	137.219
107.718	137.185
112.449	129.986
117.178	118.466
121.904	115.599
126.627	110.269
131.348	99.6436
136.066	88.5332
140.782	80.0505
145.495	73.1299
150.205	66.9065
154.913	61.4966
159.618	57.7568
164.32	54.5245
169.02	46.9573
173.717	46.1932
178.412	41.5305
183.104	39.8275
187.793	36.303
192.48	36.6157
197.164	34.9844
201.845	32.9084
206.524	34.0667
211.201	31.0185
215.874	27.783
220.546	27.1597
225.214	26.6479
229.88	25.3871
234.544	22.7968
239.205	21.6765
243.863	23.4257
248.519	21.4241
253.172	19.6913
257.822	20.187
262.47	18.6907
267.116	19.5223
271.759	16.0214
276.399	15.2678
281.037	15.6813
285.672	13.5015
290.304	15.0283
294.934	13.1013
299.562	12.0406
304.187	10.7458
308.809	11.4369
313.429	11.2935
318.047	8.75562
322.661	9.10303
327.274	7.01556
331.883	7.87317
336.491	6.95563
341.095	5.1629
345.697	7.61481
350.297	6.69122
354.894	7.85205
359.488	7.79724
364.081	6.30658
368.67	5.64014
373.257	5.25763
377.841	4.59906
382.423	2.18439
387.003	2.45343
391.58	2.62622
396.154	2.7226
400.726	3.32251
405.296	4.58588
409.863	3.37274
414.427	5.88281
418.989	5.97626
423.548	37.8128
428.105	56.6926
432.66	3.37543
437.212	5.10132
441.761	3.93024
446.308	3.26202
450.853	3.75677
455.395	2.37427
459.934	4.47455
464.471	0.75769
469.006	0.683411
473.538	2.69183
478.068	3.38287
482.595	2.91644
487.12	3.39258
491.642	4.03119
496.162	4.71228
500.679	3.27582
505.194	4.96167
509.707	4.10986
514.217	3.6604
518.724	6.31323
523.229	4.70837
527.732	3.9057
532.232	4.86517
536.73	5.40686
541.225	5.31067
545.718	5.43658
550.209	5.48456
554.697	6.35461
559.183	4.50665
563.666	6.24072
568.146	4.67682
572.625	7.81482
577.101	6.15479
581.574	4.53662
586.045	4.06042
590.514	4.22595
594.98	6.19336
599.444	4.48267
603.905	3.17377
608.364	4.2666
612.821	3.28119
617.275	5.15753
621.727	6.35565
626.176	0.455444
630.623	3.43689
635.068	4.22003
639.51	7.28479
643.95	7.01123
648.388	7.45929
652.823	3.84894
657.255	4.14014
661.686	2.31299
666.113	2.92737
670.539	1.16327
674.962	3.52069
679.383	2.35962
683.801	11.5911
688.217	1.94257
692.631	2.86981
697.042	1.58167
701.451	2.49811
705.858	1.31903
710.262	2.04413
714.664	0.793457
719.063	1.78699
723.46	2.9364
727.855	3.06165
732.247	4.47266
736.638	6.32928
741.025	5.53143
745.411	8.99884
749.794	11.5314
754.174	15.129
758.553	14.9115
762.929	11.9187
767.302	7.59064
771.674	6.04706
776.043	5.8479
780.409	5.67303
784.774	4.44244
789.136	2.09589
793.496	2.21344
797.853	2.25488
802.208	0.000183105
806.561	4.21686
810.911	7.28308
815.259	8.96149
819.605	12.5687
823.949	13.4443
828.29	16.3081
832.629	12.5797
836.965	13.8588
841.3	11.5853
845.632	16.8186
849.961	23.0189
854.289	22.9256
858.614	17.9788
862.936	9.87799
867.257	9.8432
871.575	10.9543
875.891	13.3109
880.205	15.1331
884.516	16.0204
888.825	11.793
893.132	10.8906
897.437	11.6531
901.739	7.82031
906.039	7.53223
910.337	5.44867
914.632	4.44946
918.925	5.87463
923.216	4.664
927.505	6.71747
931.791	10.795
936.075	8.73651
940.357	7.88177
944.637	7.41089
948.914	4.90363
953.189	3
957.462	5.03998
961.733	3.04333
966.001	4.3501
970.267	2.38025
974.531	2.39362
978.793	3.99023
983.052	4.67004
987.309	6.77289
991.564	8.31879
995.817	12.8477
1000.07	29.1795
1004.32	26.1542
1008.56	17.5517
1012.81	12.932
1017.05	8.47504
1021.29	10.8408
1025.52	14.2693
1029.76	13.1802
1033.99	12.6138
1038.22	9.94995
1042.45	10.1686
1046.68	9.92969
1050.9	11.5331
1055.12	8.71906
1059.34	8.90729
1063.56	8.55786
1067.77	10.0707
1071.99	6.0058
1076.2	8.32306
1080.4	10.1826
1084.61	9.4043
1088.81	6.68805
1093.02	7.09399
1097.22	4.94196
1101.41	7.23199
1105.61	6.54413
1109.8	6.73816
1113.99	5.1142
1118.18	10.1722
1122.37	12.1122
1126.55	12.454
1130.74	8.99774
1134.92	5.9834
1139.09	4.23083
1143.27	11.5911
1147.44	0.736145
1151.61	0.714111
1155.78	2.95404
1159.95	2.89594
1164.12	2.33966
1168.28	3.10529
1172.44	6.09277
1176.6	4.22198
1180.75	3.63306
1184.91	3.96594
1189.06	5.8205
1193.21	8.99689
1197.36	12.7549
1201.5	14.9948
1205.65	17.9962
1209.79	13.2393
1213.93	11.1241
1218.06	11.2505
1222.2	11.6186
1226.33	16.1083
1230.46	16.3995
1234.59	18.8923
1238.72	17.6467
1242.84	17.0812
1246.96	16.226
1251.08	15.4725
1255.2	14.6205
1259.32	13.9702
1263.43	13.9014
1267.54	13.6942
1271.65	14.6685
1275.76	11.2045
1279.86	14.0219
1283.97	14.9009
1288.07	13.9813
1292.17	18.9833
1296.26	17.2266
1300.36	15.4315
1304.45	17.7378
1308.54	14.8256
1312.63	19.8547
1316.72	20.0453
1320.8	20.7773
1324.88	21.1906
1328.96	21.6453
1333.04	23.1414
1337.12	22.1788
1341.19	24.1376
1345.26	17.3777
1349.33	18.0791
1353.4	16.3818
1357.46	13.1458
1361.53	10.9111
1365.59	9.69763
1369.65	9.18549
1373.71	6.37457
1377.76	5.12494
1381.81	6.15656
1385.86	7.50934
1389.91	6.42334
1393.96	5.47858
1398.01	8.315
1402.05	10.0927
1406.09	9.37146
1410.13	10.2114
1414.16	15.3726
1418.2	14.4749
1422.23	17.7784
1426.26	20.163
1430.29	24.8287
1434.32	29.3156
1438.34	30.9636
1442.36	35.5927
1446.38	37.5429
1450.4	36.6942
1454.42	38.7866
1458.43	35.7401
1462.44	33.4147
1466.45	27.1503
1470.46	21.0671
1474.47	15.0848
1478.47	13.9036
1482.47	12.9835
1486.47	9.94434
1490.47	9.46631
1494.47	7.94928
1498.46	6.39331
1502.45	3.33826
1506.44	4.74426
1510.43	4.45129
1514.42	3.73932
1518.4	4.92834
1522.38	3.73828
1526.36	6.54926
1530.34	9.62115
1534.32	10.2941
1538.29	10.108
1542.26	11.5229
1546.23	13.4387
1550.2	15.5354
1554.17	14.2932
1558.13	14.5118
1562.09	11.0513
1566.05	11.7119
1570.01	14.4733
1573.97	12.4556
1577.92	12.9989
1581.87	15.4831
1585.82	12.8682
1589.77	15.3342
1593.72	15.5612
1597.66	20.3489
1601.6	21.2177
1605.54	21.7272
1609.48	24.3176
1613.42	23.869
1617.35	22.1412
1621.28	14.8143
1625.22	14.7282
1629.14	15.4431
1633.07	15.3787
1636.99	15.7153
1640.92	21.9927
1644.84	23.2109
1648.76	25.17
1652.67	25.9699
1656.59	28.7707
1660.5	31.0123
1664.41	31.3147
1668.32	31.738
1672.23	26.082
1676.13	23.0469
1680.04	18.5327
1683.94	15.9391
1687.84	13.7466
1691.73	9.87469
1695.63	6.10364
1699.52	4.87341
1703.41	3.92401
1707.3	2.37537
1711.19	0.387512
1715.08	1.18042
1718.96	2.3941
1722.84	3.10864
1726.72	4.64398
1730.6	11.5911
1734.48	0.655701
1738.35	1.2724
1742.22	2.99011
1746.09	2.92896
1749.96	4.48883
1753.83	4.20978
1757.69	2.4317
1761.55	4.27466
1765.42	4.93866
1769.27	7.0636
1773.13	5.66962
1776.99	5.59668
1780.84	9.06464
1784.69	6.23364
1788.54	6.70367
1792.39	7.95459
1796.23	8.66663
1800.08	8.31952
1803.92	4.7934
1807.76	7.04822
1811.6	9.42401
1815.43	7.32074
1819.27	4.37848
1823.1	5.13715
1826.93	5.15668
1830.76	4.33722
1834.59	5.9986
1838.41	5.14099
1842.23	5.94427
1846.06	9.44849
1849.87	6.59357
1853.69	5.31958
1857.51	9.88647
1861.32	8.83429
1865.13	8.34302
1868.94	8.61023
1872.75	8.73712
1876.56	8.2049
1880.36	9.99365
1884.16	7.42322
1887.97	11.3537
1891.76	7.02502
1895.56	10.2172
1899.36	9.01031
1903.15	9.86432
1906.94	11.0791
1910.73	11.0948
1914.52	8.15131
1918.3	9.64868
1922.09	8.06689
1925.87	11.086
1929.65	10.4659
1933.43	10.7267
1937.21	9.38831
1940.98	8.67072
1944.75	10.4139
1948.53	10.058
1952.3	9.84296
1956.06	7.86871
1959.83	8.65521
1963.59	10.2825
1967.35	9.83075
1971.11	12.2997
1974.87	10.3895
1978.63	10.7601
1982.38	12.3114
1986.14	11.9835
1989.89	13.3765
1993.64	11.8102
1997.39	11.0647
2001.13	13.92
2004.88	10.256
2008.62	13.033
2012.36	13.3105
2016.1	11.1689
2019.83	16.8081
2023.57	15.648
2027.3	14.1087
2031.03	15.6302
2034.76	13.4724
2038.49	12.7954
2042.22	14.6391
2045.94	15.9836
2049.66	12.9888
2053.38	11.4148
2057.1	15.2415
2060.82	17.3289
2064.53	15.6571
2068.25	16.666
2071.96	14.9357
2075.67	17.1661
2079.38	17.5172
2083.08	18.0891
2086.79	20.8017
2090.49	18.4949
2094.19	19.849
2097.89	20.1437
2101.59	20.6792
2105.29	21.4753
2108.98	24.3523
2112.67	25.3499
2116.36	23.2081
2120.05	21.9272
2123.74	26.207
2127.42	23.9073
2131.11	25.4885
2134.79	28.5103
2138.47	25.3528
2142.15	25.1761
2145.82	27.16
2149.5	26.6846
2153.17	27.7499
2156.84	26.8559
2160.51	27.4226
2164.18	28.27
2167.84	28.1181
2171.51	27.0868
2175.17	28.5562
2178.83	25.0063
2182.49	26.5172
2186.15	27.9886
2189.8	27.3407
2193.46	25.3535
2197.11	28.967
2200.76	24.1011
2204.41	27.476
2208.05	26.5715
2211.7	25.2277
2215.34	28.4245
2218.98	26.662
2222.62	26.6401
2226.26	27.4589
2229.9	26.2184
2233.53	28.7986
2237.17	28.0193
2240.8	29.1008
2244.43	25.0229
2248.06	25.4656
2251.68	24.4891
2255.31	23.4132
2258.93	23.2379
2262.55	22.7632
2266.17	24.4293
2269.79	21.5759
2273.4	25.8233
2277.02	22.4912
2280.63	20.9398
2284.24	21.3491
2287.85	20.939
2291.46	21.9095
2295.06	20.5607
2298.67	20.3724
2302.27	19.1849
2305.87	19.838
2309.47	21.3317
2313.07	18.7061
2316.66	18.521
2320.26	22.1566
2323.85	19.9329
2327.44	20.4098
2331.03	22.2473
2334.62	19.1854
2338.2	22.4642
2341.79	22.8237
2345.37	18.8036
2348.95	20.1643
2352.53	21.0456
2356.1	18.5475
2359.68	18.41
2363.25	20.3732
2366.83	19.657
2370.4	20.4414
2373.96	22.5063
2377.53	20.452
2381.1	19.7383
2384.66	19.3252
2388.22	15.6926
2391.78	17.1407
2395.34	18.9895
2398.9	16.3189
2402.46	19.7289
2406.01	17.9995
2409.56	19.2506
2413.11	15.7025
2416.66	17.4549
2420.21	15.7679
2423.75	18.0215
2427.3	16.7159
2430.84	13.7507
2434.38	12.7662
2437.92	16.8623
2441.46	15.8391
2444.99	13.1763
2448.53	14.8543
2452.06	14.4128
2455.59	14.332
2459.12	14.4717
2462.65	13.1321
2466.17	14.0931
2469.7	16.1747
2473.22	14.7769
2476.74	14.8797
2480.26	14.5031
2483.78	13.8471
2487.3	16.6118
2490.81	13.197
2494.32	12.7628
2497.84	13.5692
2501.35	11.1963
2504.85	13.4239
2508.36	15.5321
2511.87	11.881
2515.37	13.6104
2518.87	11.9604
2522.37	11.8911
2525.87	10.2824
2529.37	11.1943
2532.86	11.9268
2536.35	11.0399
2539.85	10.2136
2543.34	10.7878
2546.83	12.2227
2550.31	8.23816
2553.8	9.05426
2557.28	10.131
2560.77	9.78821
2564.25	9.30615
2567.73	8.36462
2571.2	8.52368
2574.68	9.60339
2578.15	9.80371
2581.63	8.48462
2585.1	7.32611
2588.57	9.62823
2592.04	8.37097
2595.5	12.0942
2598.97	9.01819
2602.43	10.6427
2605.89	11.3278
2609.35	7.63354
2612.81	10.8398
2616.27	10.5668
2619.73	9.41431
2623.18	9.92242
2626.63	8.25116
2630.08	6.50049
2633.53	7.67041
2636.98	6.54102
2640.43	5.33215
2643.87	10.3839
2647.31	6.55627
2650.76	6.88922
2654.19	10.1428
2657.63	9.87695
2661.07	8.19177
2664.51	8.80713
2667.94	7.52313
2671.37	9.03973
2674.8	8.15686
2678.23	8.43469
2681.66	7.45313
2685.08	9.57208
2688.51	9.79175
2691.93	9.35205
2695.35	5.47284
2698.77	7.0943
2702.19	3.97638
2705.61	9.69904
2709.02	8.80231
2712.44	6.96625
2715.85	9.99072
2719.26	10.7559
2722.67	9.60156
2726.07	9.32794
2729.48	9.4549
2732.88	11.5224
2736.29	7.47064
2739.69	9.07941
2743.09	9.82886
2746.49	6.95886
2749.88	10.0095
2753.28	7.48077
2756.67	6.75269
2760.06	8.96515
2763.45	7.25824
2766.84	9.07202
2770.23	7.70636
2773.62	6.5014
2777	8.27698
2780.38	7.47314
2783.77	6.17004
2787.15	5.38751
2790.52	7.8656
2793.9	4.54431
2797.28	5.94366
2800.65	7.48364
2804.02	6.88422
2807.39	9.44543
2810.76	5.00732
2814.13	8.46979
2817.5	9.71289
2820.86	9.69666
2824.23	12.481
2827.59	14.926
2830.95	18.2717
2834.31	20.758
2837.66	27.3049
2841.02	32.9924
2844.37	37.9207
2847.73	43.7495
2851.08	47.119
2854.43	50.869
2857.78	57.6799
2861.12	62.1512
2864.47	73.3833
2867.81	82.0159
2871.16	84.3293
2874.5	91.3033
2877.84	94.0579
2881.18	91.0332
2884.51	92.2891
2887.85	95.1057
2891.18	96.9429
2894.51	102.761
2897.84	100.219
2901.17	106.719
2904.5	108.478
2907.83	120.999
2911.15	127.36
2914.47	133.542
2917.8	138.325
2921.12	140.528
2924.44	145.231
2927.75	146.216
2931.07	143.701
2934.38	139.407
2937.7	129.873
2941.01	123.361
2944.32	111.949
2947.63	107.697
2950.93	105.266
2954.24	102.436
2957.54	99.2468
2960.85	94.738
2964.15	89.1699
2967.45	85.6027
2970.75	80.6959
2974.04	74.2899
2977.34	67.4447
2980.63	63.82
2983.93	56.0361
2987.22	51.9728
2990.51	43.9503
2993.79	42.5685
2997.08	34.4474
3000.37	32.9269
3003.65	28.8872
3006.93	26.5881
3010.22	25.0099
3013.49	20.3923
3016.77	22.5554
3020.05	21.5392
3023.33	22.1437
3026.6	18.929
3029.87	22.2549
3033.14	20.8617
3036.41	23.0691
3039.68	25.8772
3042.95	25.4261
3046.21	28.3557
3049.48	33.206
3052.74	34.8372
3056	34.7289
3059.26	32.4015
3062.52	33.3948
3065.78	28.1488
3069.03	20.8636
3072.29	20.8991
3075.54	18.2153
3078.79	14.1924
3082.04	12.6902
3085.29	13.3488
3088.53	13.0081
3091.78	11.9282
3095.02	11.829
3098.27	10.6906
3101.51	11.4929
3104.75	11.2761
3107.99	13.96
3111.22	9.66473
3114.46	10.7702
3117.69	12.0164
3120.93	12.6035
3124.16	8.83136
3127.39	10.78
3130.62	14.1695
3133.84	10.7397
3137.07	10.9907
3140.29	12.1426
3143.52	11.0552
3146.74	11.1487
3149.96	10.5629
3153.18	11.858
3156.4	10.154
3159.61	10.1508
3162.83	12.5883
3166.04	12.0267
3169.25	11.5259
3172.46	12.446
3175.67	12.2669
3178.88	11.5487
3182.09	13.4513
3185.29	13.4748
3188.5	11.7791
3191.7	12.7843
3194.9	14.6303
3198.1	14.9972
3201.3	13.565
3204.49	13.9937
3207.69	14.2832
3210.88	13.0936
3214.08	14.2249
3217.27	16.2371
3220.46	15.2502
3223.65	15.8843
3226.83	17.0392
3230.02	18.735
3233.2	18.9517
3236.39	19.9693
3239.57	19.6678
3242.75	21.2074
3245.93	23.9078
3249.11	22.0491
3252.28	20.5315
3255.46	19.9747
3258.63	21.8189
3261.8	20.3441
3264.98	20.5502
3268.14	21.3173
3271.31	22.5053
3274.48	22.1143
3277.65	22.1643
3280.81	21.5153
3283.97	21.8873
3287.13	20.4203
3290.29	21.3543
3293.45	19.9093
3296.61	20.0653
3299.77	17.9024
3302.92	18.2604
3306.07	20.3395
3309.23	19.1396
3312.38	20.0408
3315.53	17.123
3318.68	16.6664
3321.82	17.1107
3324.97	17.9761
3328.11	18.9827
3331.25	18.9103
3334.4	17.939
3337.54	16.6487
3340.67	17.3596
3343.81	18.5317
3346.95	18.7648
3350.08	16.539
3353.22	17.1744
3356.35	16.1509
3359.48	17.9486
3362.61	15.1074
3365.74	15.9675
3368.86	14.4287
3371.99	15.8311
3375.11	13.9546
3378.24	10.6393
3381.36	14.7053
3384.48	14.6325
3387.6	13.401
3390.72	13.1306
3393.83	12.2615
3396.95	12.1337
3400.06	11.5671
3403.17	10.6618
3406.28	11.3578
3409.39	9.25513
3412.5	10.5938
3415.61	11.6336
3418.71	12.0749
3421.82	11.6575
3424.92	8.66138
3428.02	12.8266
3431.13	12.9533
3434.22	11.2614
3437.32	12.4708
3440.42	10.1816
3443.51	11.6938
3446.61	11.6075
3449.7	11.1827
3452.79	9.79932
3455.88	9.19733
3458.97	10.3169
3462.06	9.97797
3465.15	11.2006
3468.23	10.4446
3471.32	10.5302
3474.4	9.25739
3477.48	9.70618
3480.56	9.67651
3483.64	7.44849
3486.71	7.42212
3489.79	8.65729
3492.87	5.49414
3495.94	4.67267
3499.01	4.5329
3502.08	5.97479
3505.15	4.71844
3508.22	7.12384
3511.29	6.31097
3514.35	4.43994
3517.42	6.0307
3520.48	5.64319
3523.54	3.25763
3526.6	3.71393
3529.66	0.512024
3532.72	4.35211
3535.78	2.3941
3538.83	2.698
3541.89	3.10394
3544.94	1.6319
3547.99	3.62183
3551.04	3.57379
3554.09	1.68793
3557.14	0.98407
3560.19	3.62244
3563.23	3.02295
3566.28	2.84564
3569.32	1.21051
3572.36	5.11768
3575.4	2.26715
3578.44	3.77893
3581.48	1.49304
3584.52	2.58954
3587.55	0.188416
3590.59	4.36981
3593.62	0.913696
3596.65	0.00012207
3599.68	3.04907
3602.71	3.04065
3605.74	1.83496
3608.77	3.05121
3611.79	0.000183105
3614.82	2.04608
3617.84	2.81403
3620.86	3.36395
3623.88	2.87598
3626.9	1.43005
3629.92	0.646301
3632.93	1.10461
3635.95	2.28503
3638.96	3.60779
3641.98	1.55267
3644.99	2.63983
3648	1.78247
3651.01	2.86053
3654.02	5.42065
3657.02	2.14264
3660.03	3.62659
3663.03	5.09253
3666.04	2.02045
3669.04	0.730408
3672.04	4.24237
3675.04	3.69647
3678.04	0.752686
3681.03	1.57098
3684.03	2.53149
3687.03	5.45416
3690.02	3.31909
3693.01	2.02625
3696	2.93573
3698.99	0.0274658
3701.98	3.10162
3704.97	4.13812
3707.95	1.91699
3710.94	0.218384
3713.92	1.64221
3716.9	1.88861
3719.88	4.51764
3722.86	1.76923
3725.84	2.62341
3728.82	0.100403
3731.8	0.00012207

## Sheet: Supplementary Figure 6A
Supplementary Figure 6A
Raman shift	Raman intensity
-151.047	0.829468
-146.17	0.672119
-141.295	0.0480347
-136.424	-0.0760498
-131.555	1.03326
-126.689	1.07587
-121.825	1.11841
-116.965	0.59436
-112.107	0.703674
-107.252	0.779602
-102.399	1.08881
-97.5496	1.13147
-92.7027	0.40741
-87.8585	0.950012
-83.0171	0.725891
-78.1784	-0.0314941
-73.3425	0.544495
-68.5092	-0.179626
-63.6787	0.329651
-58.8509	0.838928
-54.0259	-0.31842
-49.2035	0.124146
-44.3839	-0.499939
-39.567	-0.157288
-34.7527	0.35199
-29.9412	0.394531
-25.1325	0.770508
-20.3264	0.74646
-15.523	0.489075
-10.7223	-0.201721
-5.9243	1.27423
-1.129	3.55017
3.6636	2.29272
8.45351	0.335388
13.2407	-0.155334
18.0253	-0.0794067
22.8071	0.263184
27.5863	-0.427551
32.3628	1.14838
37.1366	-0.508972
41.9078	-0.299744
46.6762	-0.490479
51.442	-0.281189
56.2052	-0.305237
60.9656	-1.42932
65.7234	0.446594
70.4786	0.0355835
75.2311	2.33582
79.9809	9.91693
84.7281	26.0794
89.4726	42.5039
94.2145	54.3109
98.9537	64.5582
103.69	73.1062
108.424	75.8166
113.156	66.5522
117.884	59.6101
122.61	55.0212
127.334	53.0167
132.054	49.6617
136.773	45.6546
141.488	45.0276
146.201	41.7729
150.911	38.4127
155.619	38.2648
160.324	35.9283
165.026	35.236
169.726	33.9868
174.423	32.947
179.118	35.3826
183.81	33.3597
188.499	35.3113
193.186	36.437
197.87	35.8029
202.552	37.2755
207.231	37.3878
211.907	36.3727
216.581	34.8634
221.252	35.2263
225.921	33.7278
230.587	31.6345
235.25	30.546
239.911	30.0956
244.569	29.1497
249.225	27.5748
253.878	25.7375
258.529	25.3376
263.176	25.2083
267.822	24.4496
272.465	21.3611
277.105	23.4764
281.743	23.0284
286.378	20.8505
291.011	18.0092
295.641	17.5045
300.268	17.1696
304.893	14.071
309.516	15.2755
314.135	14.8161
318.753	15.5262
323.368	14.2392
327.98	14.0881
332.59	14.5398
337.197	14.7606
341.801	14.184
346.404	13.3765
351.003	13.238
355.6	15.802
360.195	13.5017
364.787	14.6702
369.376	14.7078
373.963	13.2808
378.548	12.0226
383.13	13.0999
387.709	13.1125
392.286	12.3606
396.86	13.0441
401.432	13.9628
406.002	12.8168
410.569	14.8061
415.133	16.7305
419.695	17.6569
424.255	21.0184
428.812	22.2817
433.366	26.8134
437.918	29.1135
442.467	32.4821
447.014	35.4189
451.559	32.6909
456.101	28.6644
460.641	21.1396
465.178	17.683
469.712	14.0615
474.244	11.1747
478.774	9.92297
483.301	7.43933
487.826	6.69061
492.348	6.04333
496.868	5.19757
501.386	5.75317
505.901	6.177
510.413	5.76886
514.923	6.16211
519.431	3.95685
523.936	5.61963
528.438	5.91711
532.939	4.94922
537.436	6.31604
541.932	5.51752
546.425	5.88696
550.915	5.79114
555.403	7.39655
559.889	4.9032
564.372	8.04449
568.853	10.5538
573.331	10.6309
577.807	13.2093
582.28	16.5555
586.752	19.8697
591.22	23.8517
595.686	26.8683
600.15	31.6194
604.612	35.205
609.071	39.6251
613.527	35.5464
617.982	31.8021
622.433	24.959
626.883	20.7504
631.33	15.6763
635.774	12.0699
640.217	8.99799
644.656	7.76044
649.094	7.32404
653.529	4.02209
657.962	4.48792
662.392	3.52142
666.82	2.42273
671.245	3.59174
675.668	3.09515
680.089	1.69965
684.507	1.4718
688.924	1.91168
693.337	0.485962
697.748	1.72791
702.157	1.6709
706.564	1.74823
710.968	2.89325
715.37	2.47266
719.769	1.91968
724.167	3.20105
728.561	2.18341
732.954	0.00012207
737.344	0.737549
741.732	0.642944
746.117	0.449707
750.5	0.0576172
754.881	0.200134
759.259	0.971619
763.635	0.606445
768.009	1.17584
772.38	0.0466309
776.749	1.1521
781.116	1.39209
785.48	11.5911
789.842	3.12091
794.202	0.143311
798.559	0.867065
802.914	2.02563
807.267	1.58557
811.617	1.74695
815.966	1.60974
820.311	3.64044
824.655	2.40601
828.996	5.63947
833.335	3.94098
837.671	6.61041
842.006	6.1145
846.338	7.01996
850.667	7.49329
854.995	5.33459
859.32	8.0105
863.643	8.22095
867.963	8.43268
872.281	9.87897
876.597	6.39313
880.911	8.74182
885.222	10.4917
889.531	10.3095
893.838	8.52844
898.143	8.34851
902.445	6.36981
906.745	6.92554
911.043	5.18243
915.338	5.90717
919.631	5.39966
923.922	4.05994
928.211	2.82135
932.497	2.85052
936.781	3.31
941.063	1.96576
945.343	1.2226
949.62	0.71405
953.895	1.43988
958.168	0.00012207
962.439	2.60938
966.707	1.55316
970.973	0.298218
975.237	1.1778
979.499	2.12537
983.758	4.70734
988.015	5.19055
992.27	3.67505
996.523	3.19391
1000.77	3.74738
1005.02	4.23535
1009.27	5.07782
1013.51	4.3869
1017.75	5.82928
1021.99	6.97174
1026.23	8.18085
1030.46	7.38995
1034.7	9.03235
1038.93	10.4748
1043.16	14.7505
1047.38	20.093
1051.61	41.3021
1055.83	113.044
1060.05	212.587
1064.26	148.429
1068.48	58.1051
1072.69	36.5475
1076.9	34.2567
1081.11	37.3324
1085.32	36.3415
1089.52	31.4839
1093.72	22.3264
1097.92	19.0688
1102.12	17.1779
1106.32	19.6203
1110.51	23.9628
1114.7	33.7052
1118.89	62.9476
1123.07	158.857
1127.26	268.432
1131.44	169.608
1135.62	54.8506
1139.8	23.5598
1143.98	15.3022
1148.15	12.1446
1152.32	10.187
1156.49	9.22943
1160.66	11.4719
1164.82	24.4477
1168.98	28.9234
1173.14	13.6325
1177.3	5.80829
1181.46	5.21741
1185.61	0.993103
1189.77	2.5022
1193.92	0.111328
1198.06	0.787109
1202.21	0.862793
1206.35	1.63861
1210.49	3.01434
1214.63	1.95679
1218.77	1.9325
1222.9	1.34161
1227.04	3.31738
1231.17	2.55988
1235.3	5.13556
1239.42	2.71136
1243.55	2.82043
1247.67	4.42957
1251.79	3.50531
1255.91	7.14771
1260.02	9.19019
1264.14	14.0326
1268.25	15.7416
1272.36	17.7175
1276.46	16.4266
1280.57	23.4023
1284.67	48.2447
1288.77	170.854
1292.87	359.863
1296.97	210.339
1301.06	79.1478
1305.16	49.7902
1309.25	35.6993
1313.34	26.8084
1317.42	20.4508
1321.51	14.5933
1325.59	9.03571
1329.67	7.0448
1333.75	2.15387
1337.82	2.79633
1341.9	2.83875
1345.97	2.41455
1350.04	3.42358
1354.11	3.93268
1358.17	4.30847
1362.23	13.7509
1366.3	21.3599
1370.35	14.9024
1374.41	6.74481
1378.47	1.28729
1382.52	0.463013
1386.57	-0.827881
1390.62	0.381226
1394.67	0.990356
1398.71	2.89935
1402.75	5.7085
1406.8	28.6176
1410.83	106.793
1414.87	175.769
1418.91	110.245
1422.94	71.954
1426.97	83.2297
1431	129.706
1435.02	196.015
1439.05	209.49
1443.07	155.833
1447.09	122.275
1451.11	121.184
1455.12	123.327
1459.14	121.069
1463.15	107.745
1467.16	80.3207
1471.17	51.2298
1475.17	31.5723
1479.18	20.1146
1483.18	16.4904
1487.18	9.43286
1491.18	7.74194
1495.18	6.41766
1499.17	4.46008
1503.16	1.83588
1507.15	2.745
1511.14	2.18738
1515.12	2.46313
1519.11	0.572266
1523.09	1.74231
1527.07	1.91345
1531.05	3.9856
1535.02	1.05603
1539	2.02179
1542.97	2.25537
1546.94	1.9566
1550.91	2.22571
1554.87	1.36243
1558.84	0.000183105
1562.8	1.07202
1566.76	0.10553
1570.72	1.64069
1574.67	0.477539
1578.63	0.11615
1582.58	1.6897
1586.53	1.16498
1590.48	1.04175
1594.42	1.32013
1598.37	11.5911
1602.31	1.57086
1606.25	1.77728
1610.19	2.95239
1614.12	1.02972
1618.06	1.70905
1621.99	1.15717
1625.92	0.540588
1629.85	1.6593
1633.78	2.31329
1637.7	1.3974
1641.62	1.73926
1645.54	2.18323
1649.46	4.96259
1653.38	6.01068
1657.29	2.02747
1661.21	3.14618
1665.12	0.000183105
1669.03	2.06836
1672.93	2.14166
1676.84	2.41986
1680.74	3.60272
1684.64	1.06158
1688.54	2.41327
1692.44	0.937317
1696.33	0.000183105
1700.23	1.88513
1704.12	1.1441
1708.01	0.510071
1711.9	1.28259
1715.78	2.0282
1719.67	3.31317
1723.55	2.50391
1727.43	2.30017
1731.31	3.23505
1735.18	3.07501
1739.06	0.9198
1742.93	11.5911
1746.8	0.517395
1750.67	1.17755
1754.53	1.47986
1758.4	1.02362
1762.26	1.67523
1766.12	0.634216
1769.98	0.000183105
1773.84	1.03943
1777.69	0.38501
1781.55	0.936646
1785.4	0.923706
1789.25	1.6629
1793.09	2.80853
1796.94	2.19348
1800.78	1.55084
1804.63	0.480469
1808.47	2.31531
1812.3	1.02191
1816.14	0.00012207
1819.97	0.893066
1823.81	0.832825
1827.64	1.01825
1831.47	1.54858
1835.29	3.16736
1839.12	0.619446
1842.94	2.83826
1846.76	2.55707
1850.58	3.9425
1854.4	3.39465
1858.21	5.38007
1862.03	4.59888
1865.84	5.15106
1869.65	6.60315
1873.46	5.22192
1877.26	7.87408
1881.07	7.12616
1884.87	7.87836
1888.67	8.03046
1892.47	8.11591
1896.27	9.33472
1900.06	8.15344
1903.86	9.77228
1907.65	10.7244
1911.44	10.6432
1915.22	11.1953
1919.01	10.9475
1922.79	12.7329
1926.58	14.1517
1930.36	12.6039
1934.14	13.3893
1937.91	11.3081
1941.69	13.9936
1945.46	14.6457
1949.23	14.7979
1953	13.7499
1956.77	14.2687
1960.53	15.2542
1964.3	14.5729
1968.06	15.3585
1971.82	15.6439
1975.58	16.496
1979.34	15.9149
1983.09	16.7336
1986.84	18.8857
1990.6	19.0712
1994.34	18.0566
1998.09	20.2421
2001.84	18.6609
2005.58	20.8797
2009.32	20.0985
2013.06	23.684
2016.8	22.0361
2020.54	24.4216
2024.27	23.3404
2028.01	23.8591
2031.74	25.1113
2035.47	26.73
2039.2	24.2155
2042.92	25.7676
2046.65	26.2197
2050.37	27.3719
2054.09	28.6907
2057.81	28.3761
2061.53	31.2949
2065.24	31.4804
2068.95	29.8658
2072.67	30.118
2076.38	32.8701
2080.08	32.8222
2083.79	32.741
2087.5	36.6931
2091.2	36.3786
2094.9	34.2974
2098.6	37.7828
2102.3	40.3016
2105.99	38.8538
2109.69	40.6059
2113.38	40.6247
2117.07	43.3768
2120.76	44.6623
2124.44	43.6811
2128.13	44.3998
2131.81	42.8187
2135.49	44.8375
2139.17	44.9229
2142.85	45.175
2146.53	46.1272
2150.2	44.9459
2153.88	45.4648
2157.55	44.6169
2161.22	47.5356
2164.88	46.6212
2168.55	49.3732
2172.21	51.2921
2175.88	54.5109
2179.54	53.5963
2183.2	53.1151
2186.85	52.9672
2190.51	51.2194
2194.16	49.4382
2197.82	48.0903
2201.47	48.509
2205.11	48.3279
2208.76	49.78
2212.41	50.0321
2216.05	47.9509
2219.69	50.403
2223.33	50.0885
2226.97	47.4406
2230.61	48.5927
2234.24	47.8115
2237.87	49.5637
2241.5	48.1158
2245.13	50.7346
2248.76	48.2534
2252.39	50.4055
2256.01	48.0576
2259.64	50.3098
2263.26	47.2619
2266.88	48.7807
2270.49	47.0661
2274.11	46.6516
2277.72	47.5371
2281.34	45.0558
2284.95	46.0413
2288.56	42.9601
2292.16	47.1456
2295.77	43.731
2299.37	44.7164
2302.98	46.7686
2306.58	43.4541
2310.18	43.3729
2313.77	43.1917
2317.37	42.8105
2320.96	41.9292
2324.56	45.0147
2328.15	42.7335
2331.73	41.6523
2335.32	41.8711
2338.91	40.1565
2342.49	43.8753
2346.07	41.7941
2349.65	42.3796
2353.23	41.965
2356.81	41.6505
2360.39	40.5693
2363.96	40.3881
2367.53	41.1403
2371.1	41.6257
2374.67	41.0445
2378.24	41.0299
2381.8	39.8154
2385.37	42.6342
2388.93	43.053
2392.49	40.0718
2396.05	39.7906
2399.61	40.5427
2403.16	41.2281
2406.72	42.0803
2410.27	40.6324
2413.82	40.5179
2417.37	43.1367
2420.91	40.5554
2424.46	42.4409
2428	41.6597
2431.55	42.1118
2435.09	40.8973
2438.63	38.5827
2442.16	40.2015
2445.7	37.9537
2449.23	38.9391
2452.77	35.1246
2456.3	37.4434
2459.83	36.6955
2463.35	38.7476
2466.88	34.733
2470.41	35.6852
2473.93	34.804
2477.45	36.6228
2480.97	37.4416
2484.49	35.5271
2488	35.9125
2491.52	36.8979
2495.03	35.4168
2498.54	33.0355
2502.05	32.921
2505.56	37.3065
2509.07	34.1252
2512.57	35.1107
2516.07	34.5628
2519.58	33.315
2523.08	35.3671
2526.58	36.0859
2530.07	35.2714
2533.57	35.7235
2537.06	35.9756
2540.55	35.3278
2544.04	35.9465
2547.53	36.1987
2551.02	33.8842
2554.51	35.7695
2557.99	34.0884
2561.47	35.1405
2564.95	35.3926
2568.43	38.4448
2571.91	36.8303
2575.39	37.749
2578.86	42.2345
2582.33	42.6866
2585.8	43.8387
2589.27	40.4575
2592.74	43.1096
2596.21	42.5284
2599.67	40.7473
2603.14	42.0327
2606.6	43.2181
2610.06	42.537
2613.52	41.8224
2616.98	40.4078
2620.43	39.0933
2623.89	39.4788
2627.34	40.1642
2630.79	39.183
2634.24	39.5018
2637.69	39.754
2641.13	42.1061
2644.58	45.8249
2648.02	45.677
2651.46	44.8291
2654.9	46.7479
2658.34	44.4667
2661.78	42.2855
2665.21	42.9043
2668.65	44.0564
2672.08	45.0419
2675.51	47.4607
2678.94	47.5795
2682.36	49.1649
2685.79	52.1171
2689.21	54.9359
2692.64	59.6547
2696.06	64.3068
2699.48	72.3922
2702.9	80.5777
2706.31	87.5298
2709.73	100.649
2713.14	107.801
2716.55	111.853
2719.96	109.638
2723.37	101.69
2726.78	85.7092
2730.19	70.7947
2733.59	62.6135
2736.99	54.3989
2740.39	47.5178
2743.79	48.4699
2747.19	41.3553
2750.59	40.5742
2753.98	39.3929
2757.38	39.1783
2760.77	37.8972
2764.16	38.3826
2767.55	36.9348
2770.94	36.8536
2774.32	37.8057
2777.71	37.7911
2781.09	36.7766
2784.47	36.7953
2787.85	38.4475
2791.23	40.1996
2794.61	41.3517
2797.98	45.5706
2801.36	45.7893
2804.73	48.7415
2808.1	54.1603
2811.47	61.1457
2814.84	70.2645
2818.2	84.15
2821.57	107.035
2824.93	151.288
2828.29	232.873
2831.65	373.159
2835.01	594.444
2838.37	870.063
2841.73	1084.48
2845.08	1093.37
2848.43	971.319
2851.79	820.571
2855.14	717.057
2858.48	642.975
2861.83	613.028
2865.18	612.88
2868.52	669.332
2871.86	839.151
2875.2	1179.9
2878.54	1238.35
2881.88	895.34
2885.22	696.192
2888.55	638.411
2891.89	608.53
2895.22	579.482
2898.55	542.434
2901.88	494.82
2905.21	441.605
2908.53	408.991
2911.86	386.309
2915.18	376.762
2918.5	364.214
2921.82	372.299
2925.14	357.185
2928.46	330.137
2931.77	293.289
2935.09	247.474
2938.4	197.36
2941.71	149.245
2945.02	115.464
2948.33	95.8495
2951.64	87.935
2954.95	78.9205
2958.25	72.3726
2961.55	64.8248
2964.85	60.3769
2968.15	53.0956
2971.45	46.8811
2974.75	42.8333
2978.05	39.752
2981.34	36.8708
2984.63	31.1896
2987.92	31.8084
2991.21	27.7939
2994.5	28.6127
2997.79	24.5315
3001.07	23.317
3004.36	23.669
3007.64	21.6212
3010.92	20.8066
3014.2	18.9921
3017.48	16.8776
3020.76	17.563
3024.03	15.9485
3027.31	16.2673
3030.58	14.886
3033.85	14.8715
3037.12	11.057
3040.39	13.1758
3043.65	11.0279
3046.92	10.4134
3050.18	10.3655
3053.45	9.9176
3056.71	8.90308
3059.97	10.2219
3063.22	6.50732
3066.48	8.89276
3069.74	6.37823
3072.99	6.6637
3076.24	7.24915
3079.5	9.26794
3082.74	6.77588
3085.99	4.88708
3089.24	5.86841
3092.49	3.45325
3095.73	5.04163
3098.97	4.367
3102.21	2.86304
3105.45	3.22955
3108.69	0.000183105
3111.93	1.92108
3115.17	1.04285
3118.4	2.96552
3121.63	2.18915
3124.86	2.11359
3128.09	1.039
3131.32	2.36401
3134.55	4.15063
3137.78	0.571533
3141	5.02661
3144.22	3.81598
3147.45	2.60626
3150.67	1.83075
3153.89	2.88947
3157.1	2.78247
3160.32	0.409668
3163.53	2.57117
3166.75	0.000183105
3169.96	0.680237
3173.17	2.76117
3176.38	1.20447
3179.59	1.37988
3182.79	0.389648
3186	0.600281
3189.2	1.44525
3192.4	2.02429
3195.61	2.47101
3198.81	3.61865
3202	3.26709
3205.2	1.81653
3208.4	0.00012207
3211.59	2.86823
3214.78	2.37109
3217.97	3.17517
3221.16	4.41394
3224.35	1.15393
3227.54	1.06189
3230.73	3.50446
3233.91	2.04828
3237.09	0.726685
3240.28	1.00623
3243.46	2.38708
3246.64	3.96912
3249.81	2.65234
3252.99	0.436768
3256.16	2.45575
3259.34	2.74249
3262.51	0.597107
3265.68	5.81952
3268.85	1.30975
3272.02	1.23444
3275.19	5.26031
3278.35	2.08722
3281.52	2.88202
3284.68	2.71118
3287.84	0.77478
3291	2.97284
3294.16	2.13861
3297.32	0.905518
3300.47	2.10675
3303.63	0.90918
3306.78	1.57922
3309.93	1.617
3313.08	1.78918
3316.23	1.06238
3319.38	3.07001
3322.53	2.14526
3325.67	0.988281
3328.82	0.832275
3331.96	2.67731
3335.1	1.22333
3338.24	1.17035
3341.38	2.51843
3344.52	4.66748
3347.65	3.45081
3350.79	2.53522
3353.92	3.08716
3357.05	3.54016
3360.19	2.72748
3363.32	2.18237
3366.44	1.47162
3369.57	2.42847
3372.7	3.51965
3375.82	2.81177
3378.94	2.87152
3382.06	2.39886
3385.18	2.69379
3388.3	1.35638
3391.42	2.48657
3394.54	4.75104
3397.65	3.14978
3400.77	3.61609
3403.88	1.34998
3406.99	3.15149
3410.1	2.55396
3413.21	1.29065
3416.32	4.59491
3419.42	3.33337
3422.53	3.93951
3425.63	2.47986
3428.73	2.65448
3431.83	4.22998
3434.93	2.63971
3438.03	4.11707
3441.13	2.42859
3444.22	2.64105
3447.32	4.88776
3450.41	2.73535
3453.5	3.61713
3456.59	3.76538
3459.68	3.67871
3462.77	4.52631
3465.85	3.90814
3468.94	3.42419
3472.02	2.70776
3475.1	5.35895
3478.19	4.74432
3481.27	5.16394
3484.34	4.21777
3487.42	3.83917
3490.5	7.02814
3493.57	4.88464
3496.65	4.4754
3499.72	7.30035
3502.79	4.8595
3505.86	5.08618
3508.93	4.48047
3511.99	2.87561
3515.06	5.90503
3518.12	4.30188
3521.19	6.86633
3524.25	5.16504
3527.31	4.89795
3530.37	5.13165
3533.43	3.96637
3536.48	5.40192
3539.54	5.20502
3542.59	6.60895
3545.65	7.74713
3548.7	6.58618
3551.75	8.09283
3554.8	6.56702
3557.85	5.87537
3560.89	7.01801
3563.94	7.72815
3566.98	6.67249
3570.03	9.45111
3573.07	7.03064
3576.11	6.61102
3579.15	10.559
3582.19	7.27441
3585.22	6.45752
3588.26	7.47479
3591.29	8.05963
3594.33	7.07867
3597.36	7.43207
3600.39	8.41962
3603.42	8.04132
3606.45	5.89734
3609.47	7.75427
3612.5	7.34546
3615.52	7.97083
3618.54	8.33051
3621.57	6.65771
3624.59	8.15253
3627.61	8.81488
3630.62	9.11151
3633.64	9.90906
3636.66	10.8076
3639.67	7.70697
3642.68	8.14069
3645.7	8.67529
3648.71	9.01086
3651.72	6.64734
3654.72	8.48474
3657.73	6.28979
3660.74	6.8291
3663.74	7.90271
3666.74	6.1106
3669.75	7.25275
3672.75	5.96259
3675.75	8.47339
3678.74	5.95172
3681.74	7.93109
3684.74	4.97815
3687.73	5.9928
3690.72	3.10846
3693.72	4.9917
3696.71	2.87604
3699.7	4.76135
3702.69	2.98096
3705.67	4.03491
3708.66	3.35657
3711.64	3.31256
3714.63	3.33624
3717.61	3.961
3720.59	2.35339
3723.57	2.71344
3726.55	1.1413
3729.53	3.47021
3732.5	0.00012207

## Sheet: Supplementary Figure 6B
Supplementary Figure 6B
Raman shift	Raman intensity
-150.696	1.19598
-145.819	1.59595
-140.944	1.07599
-136.073	0.915955
-131.204	0.235962
-126.338	11.5911
-121.474	0.244995
-116.614	0.330933
-111.756	1.5777
-106.901	1.9054
-102.048	1.55316
-97.1986	0.636353
-92.3517	1.32037
-87.5076	1.2854
-82.6661	0.29126
-77.8274	0.618042
-72.9915	1.58569
-68.1582	0.994324
-63.3277	1.44385
-58.4999	0.734253
-53.6749	0.185608
-48.8525	0.397766
-44.0329	0.89093
-39.216	1.625
-34.4018	1.07996
-29.5903	1.49585
-24.7815	0.832642
-19.9754	0.930298
-15.172	1.74896
-10.3713	1.44855
-5.57332	3.70898
-0.778023	16.3304
4.01458	9.23267
8.80449	2.41595
13.5917	0.00012207
18.3763	1.79382
23.1581	0.10083
27.9373	0.729126
32.7138	0.67865
37.4876	0.349426
42.2587	0.661438
47.0272	0.734741
51.793	0.44928
56.5561	1.08496
61.3166	0.281921
66.0744	-0.477539
70.8296	0.322998
75.5821	4.96356
80.3319	13.4441
85.0791	32.3246
89.8236	51.0851
94.5655	67.8857
99.3047	77.3263
104.041	89.7668
108.775	93.4874
113.507	89.4879
118.235	91.5684
122.961	90.129
127.685	94.6095
132.405	94.2101
137.123	91.0906
141.839	100.971
146.552	118.252
151.262	175.052
155.97	214.053
160.675	154.333
165.377	104.894
170.077	88.4944
174.774	82.895
179.469	85.4955
184.161	88.896
188.85	94.3365
193.537	95.7371
198.221	102.498
202.903	106.938
207.582	110.939
212.258	116.059
216.932	117.5
221.603	118.46
226.271	120.941
230.938	120.901
235.601	119.942
240.262	120.463
244.92	120.983
249.576	120.824
254.229	124.344
258.879	127.385
263.527	143.465
268.173	169.946
272.816	242.786
277.456	380.027
282.094	469.907
286.729	339.588
291.362	189.709
295.992	120.789
300.619	94.3096
305.244	81.7502
309.867	72.3107
314.486	68.2312
319.104	70.5518
323.719	64.4724
328.331	65.5929
332.941	64.4783
337.548	66.0867
342.152	66.6177
346.755	68.3915
351.354	67.6479
355.951	66.6669
360.546	68.0485
365.138	64.3925
369.727	67.259
374.314	66.4878
378.899	65.719
383.481	65.3525
388.06	67.5482
392.637	66.325
397.211	74.1016
401.783	76.9583
406.353	83.2549
410.92	93.2715
415.484	104.888
420.046	114.865
424.606	131.122
429.163	148.738
433.717	170.675
438.269	188.932
442.818	205.428
447.365	203.965
451.91	190.022
456.452	165.438
460.992	138.575
465.529	108.072
470.063	89.6883
474.595	75.2649
479.125	65.5216
483.652	64.077
488.177	54.754
492.699	53.7126
497.219	48.8328
501.737	45.9545
506.252	45.6378
510.764	46.0425
515.274	45.3688
519.782	42.9766
524.287	42.7457
528.789	42.1165
533.29	42.6885
537.787	40.262
542.283	42.477
546.776	42.7333
551.266	44.751
555.754	46.85
560.24	45.6705
564.723	51.6636
569.204	55.7768
573.682	61.5298
578.158	67.323
582.631	74.3561
587.103	82.9093
591.571	95.4225
596.037	107.536
600.501	121.009
604.963	129.482
609.422	131.675
613.878	126.828
618.332	109.301
622.784	92.7344
627.234	77.4475
631.681	61.7607
636.125	51.1937
640.568	45.8269
645.007	42.26
649.445	36.0651
653.88	33.5115
658.312	31.7989
662.743	29.8875
667.171	28.8972
671.596	28.748
676.019	26.8799
680.44	28.3729
684.858	25.427
689.274	26.4022
693.688	23.8984
698.099	27.1226
702.508	31.5867
706.915	77.8909
711.319	138.195
715.721	76.5391
720.12	29.2032
724.518	17.9474
728.912	14.3715
733.305	12.7157
737.695	11.0599
742.082	10.6039
746.468	9.50812
750.851	8.57227
755.232	10.5564
759.61	6.74823
763.986	7.66107
768.36	8.2149
772.731	7.16968
777.1	6.60602
781.467	7.24237
785.831	5.51868
790.193	5.35492
794.553	5.8313
798.91	7.02759
803.265	7.66388
807.618	7.50024
811.968	9.53656
816.317	12.3729
820.662	11.6093
825.006	12.6455
829.347	12.8818
833.686	12.9982
838.022	15.9545
842.357	15.7508
846.689	19.3071
851.018	20.8635
855.346	17.3397
859.671	18.4561
863.994	15.1724
868.314	12.3287
872.632	10.845
876.948	9.40137
881.262	6.83765
885.573	7.99396
889.882	6.9903
894.189	4.86664
898.494	5.82294
902.796	6.37927
907.096	8.69556
911.394	10.8918
915.689	8.92822
919.982	7.20453
924.273	8.16083
928.562	6.47717
932.848	3.87347
937.132	2.14978
941.414	1.46613
945.694	-0.257568
949.971	1.93872
954.246	-0.0648804
958.519	0.251404
962.79	-0.872314
967.058	1.56403
971.324	1.04034
975.588	0.676636
979.85	0.752991
984.109	1.54932
988.366	2.26563
992.621	3.34192
996.874	5.93829
1001.12	6.17456
1005.37	5.21088
1009.62	4.96722
1013.86	5.9635
1018.1	7.03979
1022.34	9.03619
1026.58	10.9525
1030.82	12.6688
1035.05	17.1851
1039.28	17.4214
1043.51	21.9777
1047.73	27.0141
1051.96	37.1704
1056.18	64.8867
1060.4	101.643
1064.62	76.9594
1068.83	44.1157
1073.04	46.032
1077.25	127.588
1081.46	686.665
1085.67	1122.74
1089.87	333.177
1094.07	55.0936
1098.27	27.0899
1102.47	19.3262
1106.67	20.3625
1110.86	17.7589
1115.05	24.5952
1119.24	36.6715
1123.43	75.1478
1127.61	117.944
1131.79	73.1404
1135.97	26.9368
1140.15	9.53308
1144.33	5.16937
1148.5	1.60571
1152.67	2.52203
1156.84	1.71838
1161.01	1.15466
1165.17	4.07104
1169.34	8.6673
1173.5	3.70361
1177.65	1.57996
1181.81	-0.223755
1185.96	0.412598
1190.12	0.448914
1194.27	2.24524
1198.41	2.33002
1202.56	2.73627
1206.7	1.86401
1210.84	3.79321
1214.98	3.80389
1219.12	2.09601
1223.26	2.14954
1227.39	3.88446
1231.52	2.9408
1235.65	4.07843
1239.77	5.77753
1243.9	6.03796
1248.02	6.77966
1252.14	5.64282
1256.26	8.19543
1260.37	6.42792
1264.49	9.54053
1268.6	11.3331
1272.71	9.64575
1276.82	12.3583
1280.92	14.4709
1285.02	26.0234
1289.13	80.696
1293.22	158.409
1297.32	87.6012
1301.42	35.6338
1305.51	24.5463
1309.6	18.4189
1313.69	13.7006
1317.77	11.3835
1321.86	8.6275
1325.94	7.55267
1330.02	5.5589
1334.1	3.48633
1338.17	2.73492
1342.25	1.53003
1346.32	0.645142
1350.39	5.04028
1354.46	3.4754
1358.52	3.23053
1362.59	8.26563
1366.65	9.02069
1370.71	7.33588
1374.76	3.65094
1378.82	1.60608
1382.87	2.64117
1386.92	1.43628
1390.97	2.75134
1395.02	3.86652
1399.06	2.7016
1403.11	5.25671
1407.15	10.4518
1411.18	30.7269
1415.22	44.0421
1419.26	34.8372
1423.29	31.5523
1427.32	46.4674
1431.35	81.8225
1435.37	112.858
1439.4	99.4927
1443.42	76.1678
1447.44	68.6429
1451.46	71.558
1455.48	67.9932
1459.49	68.7483
1463.5	65.8634
1467.51	55.4185
1471.52	36.7736
1475.53	22.3287
1479.53	17.9639
1483.53	8.75897
1487.53	6.27405
1491.53	3.14917
1495.53	0.104248
1499.52	1.05945
1503.51	2.41455
1507.5	1.12964
1511.49	0.524719
1515.48	-0.120178
1519.46	-1.56506
1523.44	1.27008
1527.42	-0.174805
1531.4	-0.819702
1535.38	1.41541
1539.35	0.610474
1543.32	2.44568
1547.29	3.32074
1551.26	1.63586
1555.22	1.70361
1559.19	1.72876
1563.15	0.00012207
1567.11	0.340881
1571.07	0.970093
1575.02	1.04724
1578.98	1.49194
1582.93	1.94385
1586.88	3.0025
1590.83	2.90765
1594.77	2.65906
1598.72	1.65625
1602.66	2.35107
1606.6	3.4682
1610.54	1.67297
1614.48	4.16479
1618.41	1.62347
1622.34	1.28864
1626.27	4.67993
1630.2	3.79724
1634.13	0.00012207
1638.05	6.39685
1641.97	5.40625
1645.89	2.30737
1649.81	3.89941
1653.73	4.34174
1657.64	3.39392
1661.56	2.93506
1665.47	1.92712
1669.38	4.88123
1673.28	3.95532
1677.19	1.10944
1681.09	4.50354
1684.99	1.89764
1688.89	2.89172
1692.79	2.72589
1696.69	2.03992
1700.58	3.99408
1704.47	2.34821
1708.36	4.30225
1712.25	4.81635
1716.13	3.33051
1720.02	4.28455
1723.9	5.99866
1727.78	6.35278
1731.66	8.42688
1735.53	8.78101
1739.41	14.4951
1743.28	23.5292
1747.15	28.0833
1751.02	23.8374
1754.88	15.9515
1758.75	12.3856
1762.61	13.4197
1766.47	12.3738
1770.33	13.7279
1774.19	13.8021
1778.04	14.0761
1781.9	17.4302
1785.75	16.4644
1789.6	18.2184
1793.44	18.2925
1797.29	20.9667
1801.13	22.4007
1804.98	23.7548
1808.82	22.469
1812.65	22.583
1816.49	24.9371
1820.32	24.5313
1824.16	24.4854
1827.99	25.6794
1831.82	24.7135
1835.64	29.1876
1839.47	26.1418
1843.29	26.6959
1847.11	27.53
1850.93	31.3241
1854.75	29.2781
1858.56	31.6323
1862.38	31.1064
1866.19	35.7405
1870	36.7346
1873.81	36.3287
1877.61	35.6028
1881.42	37.7969
1885.22	39.591
1889.02	39.8651
1892.82	39.9392
1896.62	39.1733
1900.41	40.5674
1904.21	37.3215
1908	39.7556
1911.79	45.9897
1915.58	40.6238
1919.36	42.5779
1923.15	43.532
1926.93	44.8461
1930.71	46.8403
1934.49	42.3543
1938.26	44.1484
1942.04	47.8625
1945.81	43.6166
1949.58	46.6107
1953.35	45.5248
1957.12	43.7189
1960.89	45.113
1964.65	43.7472
1968.41	43.3012
1972.17	45.9354
1975.93	45.0495
1979.69	46.2435
1983.44	46.2377
1987.2	45.3918
1990.95	45.2258
1994.7	48.38
1998.44	48.0941
2002.19	43.8882
2005.93	46.2823
2009.68	46.8364
2013.42	46.5505
2017.15	46.4646
2020.89	45.7787
2024.63	44.5728
2028.36	45.1269
2032.09	45.041
2035.82	48.6351
2039.55	48.3092
2043.27	49.6234
2047	45.2574
2050.72	47.4915
2054.44	46.6057
2058.16	47.1997
2061.88	48.1938
2065.59	47.5079
2069.31	50.382
2073.02	48.4562
2076.73	51.2103
2080.44	48.7243
2084.14	49.7585
2087.85	51.0726
2091.55	53.1866
2095.25	50.6208
2098.95	52.1749
2102.65	51.8489
2106.34	52.6431
2110.04	54.5972
2113.73	53.8312
2117.42	55.6654
2121.11	53.7795
2124.8	55.8136
2128.48	51.9277
2132.16	56.6418
2135.85	54.0359
2139.53	56.99
2143.2	54.8641
2146.88	55.4582
2150.55	53.7323
2154.23	55.7264
2157.9	55.8805
2161.57	54.3146
2165.24	54.7087
2168.9	54.9828
2172.57	57.6169
2176.23	54.371
2179.89	57.1251
2183.55	56.2792
2187.2	56.8333
2190.86	53.3074
2194.51	52.4216
2198.17	51.3756
2201.82	51.4097
2205.46	51.0839
2209.11	51.3979
2212.76	49.4321
2216.4	51.3462
2220.04	49.7802
2223.68	47.8143
2227.32	47.9285
2230.96	51.1625
2234.59	47.6767
2238.22	50.2308
2241.86	45.6249
2245.49	45.299
2249.11	45.0531
2252.74	45.0872
2256.36	43.6013
2259.99	45.5154
2263.61	42.7895
2267.23	44.2636
2270.84	39.8577
2274.46	39.5318
2278.07	39.3259
2281.69	38.64
2285.3	40.0741
2288.91	38.4682
2292.51	33.5023
2296.12	36.3364
2299.72	35.6105
2303.33	32.4446
2306.93	30.9987
2310.53	32.6729
2314.12	29.5469
2317.72	33.461
2321.31	33.5751
2324.91	30.2093
2328.5	30.8433
2332.09	29.0775
2335.67	25.9516
2339.26	27.7056
2342.84	27.3398
2346.42	27.8139
2350	27.048
2353.58	27.3221
2357.16	27.3562
2360.74	26.7502
2364.31	25.2244
2367.88	26.1385
2371.45	24.3726
2375.02	22.5667
2378.59	21.4408
2382.15	20.4349
2385.72	22.509
2389.28	21.7031
2392.84	20.1372
2396.4	20.3313
2399.96	20.2454
2403.51	19.9995
2407.07	21.3536
2410.62	19.1478
2414.17	18.0218
2417.72	18.7759
2421.27	17.97
2424.81	20.9241
2428.36	17.8383
2431.9	20.4724
2435.44	15.2264
2438.98	18.2205
2442.52	16.5746
2446.05	13.3687
2449.59	12.0428
2453.12	14.877
2456.65	14.791
2460.18	11.9052
2463.71	10.9393
2467.23	12.0134
2470.76	12.2075
2474.28	12.0416
2477.8	11.4756
2481.32	12.4298
2484.84	11.5839
2488.35	8.33795
2491.87	11.6921
2495.38	9.16614
2498.89	9.36029
2502.4	11.1544
2505.91	8.50848
2509.42	7.50256
2512.92	10.7767
2516.43	7.17078
2519.93	6.36493
2523.43	7.27905
2526.93	7.63312
2530.42	5.38721
2533.92	6.22131
2537.41	3.9754
2540.9	1.88953
2544.39	4.76367
2547.88	3.75769
2551.37	4.79181
2554.86	4.34595
2558.34	1.94
2561.82	5.13416
2565.3	3.60828
2568.78	2.3623
2572.26	3.63647
2575.74	2.4306
2579.21	4.22461
2582.68	6.81879
2586.16	5.33289
2589.63	6.96692
2593.09	3.92108
2596.56	6.47522
2600.03	3.46924
2603.49	5.50336
2606.95	2.69751
2610.41	4.97156
2613.87	0.645691
2617.33	2.57971
2620.78	3.27466
2624.24	2.01056
2627.69	2.2674
2631.14	1.1651
2634.59	4.9837
2638.04	5.80322
2641.48	3.06372
2644.93	6.52509
2648.37	6.26746
2651.81	4.13062
2655.25	4.59479
2658.69	4.49988
2662.13	2.84595
2665.56	3.39294
2669	0.420837
2672.43	3.6319
2675.86	4.24304
2679.29	4.0141
2682.72	5.38519
2686.14	5.23627
2689.57	5.12738
2692.99	10.8984
2696.41	10.4696
2699.83	12.5607
2703.25	15.1318
2706.66	18.6229
2710.08	23.074
2713.49	28.445
2716.9	26.3362
2720.32	27.6272
2723.72	24.5184
2727.13	22.3294
2730.54	17.0605
2733.94	12.1916
2737.34	13.9227
2740.75	11.9738
2744.15	7.34491
2747.54	9.07599
2750.94	8.9671
2754.34	6.89819
2757.73	5.54932
2761.12	4.68036
2764.51	6.09149
2767.9	5.06256
2771.29	5.75366
2774.67	4.20477
2778.06	7.49585
2781.44	5.70691
2784.82	7.35803
2788.2	7.92914
2791.58	9.70026
2794.96	12.7913
2798.33	13.0825
2801.71	11.8135
2805.08	14.4246
2808.45	15.7157
2811.82	17.3668
2815.19	24.6979
2818.56	27.389
2821.92	37.5201
2825.28	55.8512
2828.65	83.3823
2832.01	134.713
2835.36	222.444
2838.72	319.816
2842.08	388.467
2845.43	393.118
2848.79	348.449
2852.14	315.42
2855.49	290.591
2858.83	256.682
2862.18	250.093
2865.53	253.384
2868.87	283.555
2872.21	354.807
2875.55	473.298
2878.89	477.269
2882.23	364.2
2885.57	306.051
2888.9	285.342
2892.24	278.153
2895.57	260.524
2898.9	248.695
2902.23	234.346
2905.56	215.077
2908.88	200.889
2912.21	191.1
2915.53	186.231
2918.85	190.402
2922.17	187.413
2925.49	184.704
2928.81	181.035
2932.13	166.766
2935.44	154.857
2938.75	134.308
2942.06	112.56
2945.37	96.6105
2948.68	85.6217
2951.99	82.3527
2955.3	75.0839
2958.6	68.775
2961.9	62.3061
2965.21	59.2371
2968.5	51.8483
2971.8	48.0993
2975.1	43.2704
2978.4	38.2015
2981.69	30.1326
2984.98	27.1037
2988.27	20.8748
2991.56	19.4859
2994.85	17.457
2998.14	14.0281
3001.42	11.4792
3004.71	12.0503
3007.99	9.0614
3011.27	8.91248
3014.55	8.4436
3017.83	6.17462
3021.11	4.42578
3024.38	5.71686
3027.66	4.12799
3030.93	4.37903
3034.2	1.87018
3037.47	2.80121
3040.74	4.6524
3044	1.42596
3047.27	2.24188
3050.53	6.82037
3053.8	4.20135
3057.06	2.98492
3060.32	4.61115
3063.58	11.5911
3066.83	3.33215
3070.09	0.7052
3073.34	3.27917
3076.59	2.0141
3079.85	2.26996
3083.1	2.48669
3086.34	2.90436
3089.59	1.52295
3092.84	0.542542
3096.08	1.92291
3099.32	1.2243
3102.57	2.04663
3105.81	0.269836
3109.04	0.0539551
3112.28	0.158936
3115.52	3.38489
3118.75	0.971802
3121.98	3.19952
3125.22	0.98822
3128.45	3.69781
3131.67	3.28833
3134.9	1.63971
3138.13	4.11206
3141.35	3.02527
3144.57	4.21936
3147.8	4.81421
3151.02	3.72913
3154.24	4.88409
3157.45	4.07898
3160.67	2.83386
3163.88	6.70874
3167.1	4.14362
3170.31	4.65857
3173.52	4.81348
3176.73	7.00836
3179.94	6.44324
3183.14	6.79822
3186.35	9.87311
3189.55	9.06799
3192.76	8.30286
3195.96	9.45776
3199.16	10.7727
3202.35	12.4076
3205.55	11.2825
3208.75	12.7974
3211.94	9.19226
3215.13	14.3472
3218.33	15.1821
3221.52	12.897
3224.7	16.1719
3227.89	17.2068
3231.08	15.0417
3234.26	14.3966
3237.44	16.9915
3240.63	18.1464
3243.81	16.5813
3246.99	15.9763
3250.16	15.6912
3253.34	16.0861
3256.52	17.1609
3259.69	17.1959
3262.86	19.0308
3266.03	18.1456
3269.2	20.9805
3272.37	19.6154
3275.54	19.5304
3278.7	21.1253
3281.87	19.2402
3285.03	17.915
3288.19	20.1899
3291.35	20.2649
3294.51	20.2198
3297.67	18.9747
3300.82	21.1296
3303.98	21.1245
3307.13	22.6794
3310.28	22.1943
3313.44	21.2692
3316.58	22.1841
3319.73	23.339
3322.88	20.3739
3326.02	23.4088
3329.17	22.0837
3332.31	22.0386
3335.45	22.7935
3338.59	23.3484
3341.73	23.3033
3344.87	24.0982
3348.01	22.5331
3351.14	26.2081
3354.27	24.2429
3357.41	26.1179
3360.54	26.3927
3363.67	25.2676
3366.79	25.7826
3369.92	24.1775
3373.05	23.5723
3376.17	24.3273
3379.29	25.8421
3382.42	22.5971
3385.54	23.152
3388.65	23.1869
3391.77	23.2618
3394.89	25.4966
3398	23.7716
3401.12	23.0465
3404.23	24.5214
3407.34	24.5963
3410.45	25.2712
3413.56	25.3861
3416.67	22.261
3419.77	23.4559
3422.88	22.7708
3425.98	23.8057
3429.08	23.7206
3432.18	25.0755
3435.28	23.9904
3438.38	22.0653
3441.48	23.9003
3444.57	24.4951
3447.67	25.21
3450.76	23.1649
3453.85	21.6798
3456.94	21.3148
3460.03	20.6696
3463.12	23.3045
3466.2	23.2594
3469.29	21.5743
3472.37	21.7292
3475.45	21.6841
3478.54	21.3591
3481.62	19.6339
3484.69	21.1489
3487.77	20.5038
3490.85	18.8987
3493.92	18.9335
3497	21.6884
3500.07	20.3234
3503.14	18.2783
3506.21	19.0332
3509.28	19.308
3512.34	19.343
3515.41	16.7379
3518.48	15.5328
3521.54	18.6077
3524.6	18.1226
3527.66	14.3975
3530.72	15.8724
3533.78	16.9873
3536.84	18.1022
3539.89	15.2971
3542.95	17.332
3546	17.2469
3549.05	16.9218
3552.1	15.4367
3555.15	13.4716
3558.2	15.7866
3561.25	15.0615
3564.29	13.5764
3567.34	13.6112
3570.38	12.3661
3573.42	14.1211
3576.46	13.876
3579.5	13.4308
3582.54	13.9058
3585.57	15.3406
3588.61	12.4556
3591.64	12.8505
3594.68	13.9254
3597.71	8.44025
3600.74	10.8351
3603.77	9.15009
3606.8	10.665
3609.82	10.1799
3612.85	9.49475
3615.87	9.80969
3618.9	11.6446
3621.92	8.2395
3624.94	7.67438
3627.96	7.34924
3630.98	8.3042
3633.99	8.85913
3637.01	6.89398
3640.02	8.28888
3643.03	10.3638
3646.05	6.75873
3649.06	8.07361
3652.07	5.18854
3655.07	5.47192
3658.08	6.67847
3661.09	6.16827
3664.09	5.66132
3667.09	5.55774
3670.1	3.81769
3673.1	5.36121
3676.1	5.02838
3679.09	5.1394
3682.09	2.77429
3685.09	4.61334
3688.08	4.45642
3691.08	5.02393
3694.07	4.59595
3697.06	3.8125
3700.05	3.07391
3703.04	3.14044
3706.02	2.85211
3709.01	3.52911
3711.99	3.61188
3714.98	5.30054
3717.96	3.1554
3720.94	1.29675
3723.92	2.4848
3726.9	0.00012207
3729.88	1.0788
3732.85	2.27832

## Sheet: Supplementary Figure 6C
Supplementary Figure 6C
Raman shift	Raman intensity
-151.047	1.06012
-146.17	1.31238
-141.295	1.03125
-136.424	0.216858
-131.555	1.46906
-126.689	1.82135
-121.825	1.67352
-116.965	1.69244
-112.107	-0.155334
-107.252	0.396912
-102.399	0.315796
-97.5496	0.468079
-92.7027	1.65363
-87.8585	0.00585938
-83.0171	0.0247803
-78.1784	0.97699
-73.3425	1.86255
-68.5092	1.0481
-63.6787	0.267029
-58.8509	0.585876
-54.0259	0.171509
-49.2035	1.12372
-44.3839	0.542603
-39.567	0.928223
-34.7527	0.74707
-29.9412	0.56604
-25.1325	0.65155
-20.3264	0.637146
-15.523	0.856018
-10.7223	0.774963
-5.9243	6.22717
-1.129	29.6461
3.6636	20.1316
8.45351	2.61719
13.2407	0.302795
18.0253	0.35498
22.8071	0.1073
27.5863	-0.407166
32.3628	0.911743
37.1366	0.0639648
41.9078	-0.350464
46.6762	-0.898254
51.442	0.153992
56.2052	-0.0271606
60.9656	0.391785
65.7234	0.454712
70.4786	0.322327
75.2311	1.828
79.9809	6.37164
84.7281	13.8864
89.4726	23.772
94.2145	29.0619
98.9537	35.0558
103.69	37.8871
108.424	38.889
113.156	36.4614
117.884	35.7375
122.61	33.9507
127.334	33.5673
132.054	31.9542
136.773	31.1111
141.488	31.5381
146.201	29.7552
150.911	26.5942
155.619	27.7371
160.324	26.5835
165.026	25.5668
169.726	26.287
174.423	25.6106
179.118	27.2376
183.81	26.0345
188.499	26.768
193.186	27.138
197.87	28.2111
202.552	29.254
207.231	27.4664
211.907	30.4818
216.581	31.3001
221.252	29.0213
225.921	27.8786
230.587	27.1719
235.25	29.3681
239.911	27.8001
244.569	26.6349
249.225	25.2055
253.878	23.4787
258.529	22.421
263.176	21.9992
267.822	22.2131
272.465	20.1295
277.105	20.3482
281.743	20.2359
286.378	18.4926
291.011	17.2849
295.641	15.9794
300.268	16.0762
304.893	15.8419
309.516	16.2764
314.135	16.113
318.753	15.6184
323.368	14.8259
327.98	14.2688
332.59	15.5137
337.197	14.4941
341.801	14.2431
346.404	14.5607
351.003	15.7803
355.6	15.7351
360.195	15.0586
364.787	15.0173
369.376	14.8779
373.963	15.0737
378.548	13.2712
383.13	15.9041
387.709	14.3881
392.286	15.4053
396.86	16.4225
401.432	16.8065
406.002	17.7238
410.569	17.8743
415.133	20.3917
419.695	22.7422
424.255	27.1262
428.812	30.5101
433.366	32.0941
437.918	34.0113
442.467	36.9619
447.014	36.1125
451.559	35.2298
456.101	32.6136
460.641	27.4643
465.178	22.2149
469.712	17.9988
474.244	14.5494
478.774	13.0001
483.301	10.884
487.826	12.0679
492.348	9.41852
496.868	8.90247
501.386	8.35309
505.901	9.33698
510.413	8.58759
514.923	9.90485
519.431	8.32214
523.936	8.87268
528.438	8.25665
532.939	8.64063
537.436	6.99121
541.932	7.37518
546.425	6.62573
550.915	7.10968
555.403	7.56024
559.889	6.74426
564.372	7.59479
568.853	8.01208
573.331	9.36267
577.807	9.87994
582.28	11.0305
586.752	12.0479
591.22	12.6651
595.686	15.1157
600.15	16.3997
604.612	18.0836
609.071	17.7675
613.527	16.1848
617.982	13.3354
622.433	11.4526
626.883	10.2032
631.33	7.12048
635.774	6.00446
640.217	6.42169
644.656	3.70569
649.094	4.32288
653.529	5.1402
657.962	2.8241
662.392	2.67474
666.82	2.59198
671.245	2.5426
675.668	1.5387
680.089	3.63611
684.507	1.23474
688.924	1.53473
693.337	1.93597
697.748	1.67181
702.157	2.10889
706.564	1.94733
710.968	1.987
715.37	2.69458
719.769	2.63684
724.167	2.74689
728.561	3.02496
732.954	0.637634
737.344	1.31824
741.732	0.00012207
746.117	1.61652
750.5	1.96759
754.881	0.153137
759.259	1.33063
763.635	0.475403
768.009	1.45471
772.38	0.901978
776.749	2.05048
781.116	0.000244141
785.48	1.40332
789.842	2.50818
794.202	1.08148
798.559	2.12323
802.914	2.33331
807.267	2.0451
811.617	2.79205
815.966	1.77197
820.311	2.94177
824.655	2.64661
828.996	3.05322
833.335	2.6283
837.671	3.43842
842.006	3.58362
846.338	2.49713
850.667	4.37909
854.995	4.12933
859.32	5.98126
863.643	5.80151
867.963	3.09009
872.281	3.98029
876.597	4.60541
880.911	5.3656
885.222	4.66058
889.531	5.95721
893.838	3.98877
898.143	2.02185
902.445	4.02313
906.745	3.09271
911.043	3.79712
915.338	2.76978
919.631	1.97723
923.922	2.35284
928.211	1.46332
932.497	2.10858
936.781	1.45538
941.063	1.10364
945.343	0.686707
949.62	0.737854
953.895	1.72388
958.168	0.577942
962.439	0.00012207
966.707	2.58508
970.973	2.07294
975.237	0.296936
979.499	1.32367
983.758	1.61975
988.015	2.71851
992.27	1.05316
996.523	3.12378
1000.77	2.89697
1005.02	2.87268
1009.27	2.7536
1013.51	2.53455
1017.75	2.04871
1021.99	3.92969
1026.23	3.04395
1030.46	4.49152
1034.7	5.6391
1038.93	5.38672
1043.16	6.63422
1047.38	8.41516
1051.61	20.9628
1055.83	56.777
1060.05	106.258
1064.26	75.1389
1068.48	27.0531
1072.69	16.9673
1076.9	17.9483
1081.11	19.6625
1085.32	20.1768
1089.52	15.4911
1093.72	12.072
1097.92	9.45288
1102.12	9.26709
1106.32	10.6147
1110.51	13.329
1114.7	20.0432
1118.89	36.2242
1123.07	98.5384
1127.26	168.019
1131.44	103.934
1135.62	32.9811
1139.8	14.0621
1143.98	8.47632
1148.15	6.2572
1152.32	5.53815
1156.49	3.98572
1160.66	5.43335
1164.82	8.44757
1168.98	10.7952
1173.14	5.44275
1177.3	2.79034
1181.46	0.171265
1185.61	1.3515
1189.77	11.5911
1193.92	1.15784
1198.06	1.38513
1202.21	1.44977
1206.35	0.818359
1210.49	0.624023
1214.63	0.00012207
1218.77	0.575684
1222.9	1.78992
1227.04	2.10944
1231.17	2.9007
1235.3	2.89691
1239.42	0.369385
1243.55	0.000183105
1247.67	3.09766
1251.79	2.29517
1255.91	2.85925
1260.02	5.15674
1264.14	4.9209
1268.25	8.9184
1272.36	6.41583
1276.46	6.38
1280.57	11.3441
1284.67	21.5083
1288.77	85.2057
1292.87	180.57
1296.97	104.434
1301.06	36.2314
1305.16	22.6623
1309.25	17.7931
1313.34	10.6572
1317.42	8.45471
1321.51	4.7522
1325.59	4.11633
1329.67	1.61383
1333.75	2.94458
1337.82	-0.0245972
1341.9	1.40619
1345.97	0.89679
1350.04	0.840149
1354.11	0.716797
1358.17	4.09357
1362.23	7.53687
1366.3	10.947
1370.35	11.857
1374.41	6.30035
1378.47	4.64374
1382.52	4.2204
1386.57	4.09711
1390.62	5.87384
1394.67	5.48383
1398.71	7.16058
1402.75	13.4706
1406.8	26.9473
1410.83	77.224
1414.87	120.001
1418.91	78.644
1422.94	53.7208
1426.97	57.9974
1431	80.6409
1435.02	105.851
1439.05	111.294
1443.07	93.7376
1447.09	85.3476
1451.11	78.1577
1455.12	82.8677
1459.14	84.8444
1463.15	78.3211
1467.16	67.4312
1471.17	55.4745
1475.17	46.0512
1479.18	42.7946
1483.18	43.6046
1487.18	41.6479
1491.18	43.9913
1495.18	44.368
1499.17	44.2781
1503.16	46.0881
1507.15	48.2314
1511.14	50.3082
1515.12	52.3848
1519.11	52.7616
1523.09	58.9716
1527.07	60.715
1531.05	63.225
1535.02	64.4017
1539	68.7784
1542.97	74.8885
1546.94	78.5651
1550.91	80.2752
1554.87	82.9186
1558.84	85.6286
1562.8	85.672
1566.76	89.982
1570.72	95.4921
1574.67	99.0021
1578.63	99.6788
1582.58	100.155
1586.53	101.499
1590.48	107.709
1594.42	111.452
1598.37	113.096
1602.31	115.706
1606.25	117.116
1610.19	117.826
1614.12	123.436
1618.06	125.179
1621.99	131.756
1625.92	130.899
1629.85	135.143
1633.78	137.253
1637.7	142.029
1641.62	147.406
1645.54	148.083
1649.46	150.826
1653.38	151.903
1657.29	157.779
1661.21	158.423
1665.12	161.466
1669.03	160.743
1672.93	162.52
1676.84	163.263
1680.74	163.306
1684.64	165.483
1688.54	166.193
1692.44	164.37
1696.33	164.246
1700.23	166.323
1704.12	165.867
1708.01	169.71
1711.9	170.82
1715.78	167.897
1719.67	164.973
1723.55	167.017
1727.43	169.093
1731.31	167.303
1735.18	163.147
1739.06	167.99
1742.93	168.667
1746.8	169.377
1750.67	170.72
1754.53	171.197
1758.4	169.874
1762.26	173.184
1766.12	172.727
1769.98	172.437
1773.84	176.78
1777.69	178.124
1781.55	179.634
1785.4	177.477
1789.25	174.321
1793.09	180.797
1796.94	177.507
1800.78	174.817
1804.63	174.794
1808.47	175.204
1812.3	174.248
1816.14	177.724
1819.97	178.734
1823.81	178.211
1827.64	179.054
1831.47	178.631
1835.29	179.808
1839.12	177.184
1842.94	179.728
1846.76	179.038
1850.58	178.948
1854.4	182.225
1858.21	178.001
1862.03	178.378
1865.84	180.088
1869.65	180.598
1873.46	180.541
1877.26	178.251
1881.07	181.728
1884.87	181.071
1888.67	181.315
1892.47	182.458
1896.27	181.835
1900.06	180.412
1903.86	183.455
1907.65	186.532
1911.44	183.008
1915.22	181.252
1919.01	179.562
1922.79	174.505
1926.58	178.482
1930.36	177.125
1934.14	176.102
1937.91	175.312
1941.69	174.989
1945.46	179.265
1949.23	174.609
1953	171.752
1956.77	170.296
1960.53	171.239
1964.3	171.549
1968.06	167.359
1971.82	171.102
1975.58	166.546
1979.34	167.589
1983.09	166.832
1986.84	165.776
1990.6	163.886
1994.34	158.929
1998.09	164.239
2001.84	162.916
2005.58	158.493
2009.32	157.803
2013.06	157.479
2016.8	159.089
2020.54	159.033
2024.27	158.076
2028.01	153.419
2031.74	152.33
2035.47	157.473
2039.2	150.416
2042.92	152.726
2046.65	154.336
2050.37	153.046
2054.09	151.456
2057.81	151.333
2061.53	147.11
2065.24	150.386
2068.95	149.997
2072.67	149.773
2076.38	150.05
2080.08	150.593
2083.79	153.437
2087.5	149.547
2091.2	150.423
2094.9	152.833
2098.6	153.077
2102.3	155.52
2105.99	152.997
2109.69	157.307
2113.38	157.717
2117.07	160.16
2120.76	156.237
2124.44	156.247
2128.13	156.79
2131.81	153.8
2135.49	152.61
2139.17	156.62
2142.85	156.297
2146.53	155.507
2150.2	156.684
2153.88	155.861
2157.55	153.504
2161.22	154.047
2164.88	150.391
2168.55	150.801
2172.21	152.311
2175.88	147.487
2179.54	144.798
2183.2	146.874
2186.85	148.418
2190.51	142.561
2194.16	144.038
2197.82	142.381
2201.47	142.358
2205.11	139.701
2208.76	135.711
2212.41	135.788
2216.05	137.931
2219.69	135.741
2223.33	135.451
2226.97	130.561
2230.61	127.338
2234.24	130.581
2237.87	127.858
2241.5	125.968
2245.13	124.545
2248.76	121.221
2252.39	121.732
2256.01	118.708
2259.64	117.085
2263.26	113.395
2266.88	110.105
2270.49	108.548
2274.11	106.159
2277.72	103.068
2281.34	100.812
2284.95	101.355
2288.56	96.5319
2292.16	93.2087
2295.77	96.2853
2299.37	89.9954
2302.98	90.3054
2306.58	88.7821
2310.18	85.8255
2313.77	83.7355
2317.37	82.9456
2320.96	81.3556
2324.56	82.4323
2328.15	76.6423
2331.73	79.2523
2335.32	78.6624
2338.91	73.7057
2342.49	73.5157
2346.07	73.3258
2349.65	70.5358
2353.23	67.4125
2356.81	65.2893
2360.39	67.7326
2363.96	66.6426
2367.53	63.086
2371.1	63.0294
2374.67	62.8061
2378.24	62.2495
2381.8	58.8262
2385.37	60.4029
2388.93	59.5796
2392.49	58.4563
2396.05	54.533
2399.61	57.743
2403.16	54.6864
2406.72	52.9297
2410.27	51.1398
2413.82	50.4831
2417.37	50.6932
2420.91	52.9699
2424.46	51.4799
2428	47.0233
2431.55	48.4
2435.09	45.71
2438.63	41.8201
2442.16	42.6634
2445.7	42.7401
2449.23	36.8502
2452.77	37.3602
2456.3	40.0369
2459.83	38.2803
2463.35	34.7903
2466.88	32.3669
2470.41	32.3437
2473.93	32.7871
2477.45	32.3304
2480.97	28.9738
2484.49	29.9838
2488	27.8605
2491.52	28.0706
2495.03	25.3806
2498.54	24.8573
2502.05	28.2674
2505.56	25.6774
2509.07	22.5208
2512.57	21.2641
2516.07	21.6408
2519.58	19.8842
2523.08	19.4942
2526.58	20.0376
2530.07	20.2809
2533.57	18.291
2537.06	16.301
2540.55	14.6443
2544.04	17.5544
2547.53	15.9311
2551.02	15.6745
2554.51	12.7845
2557.99	14.4612
2561.47	10.1379
2564.95	10.5479
2568.43	10.958
2571.91	11.6014
2575.39	14.6447
2578.86	9.88812
2582.33	11.4981
2585.8	10.2082
2589.27	9.2182
2592.74	11.1282
2596.21	7.67163
2599.67	10.515
2603.14	8.09167
2606.6	9.90173
2610.06	5.04504
2613.52	5.2218
2616.98	4.8985
2620.43	4.24182
2623.89	2.21857
2627.34	1.2619
2630.79	2.73865
2634.24	1.88202
2637.69	2.79199
2641.13	1.0354
2644.58	4.2121
2648.02	4.25543
2651.46	2.27234
2654.9	3.05719
2658.34	3.37659
2661.78	0.59729
2665.21	2.00977
2668.65	3.9223
2672.08	-0.0318604
2675.51	2.28064
2678.94	3.29309
2682.36	3.70563
2685.79	6.1181
2689.21	6.39728
2692.64	8.9765
2696.06	10.089
2699.48	13.1348
2702.9	19.614
2706.31	23.4265
2709.73	27.9057
2713.14	29.5848
2716.55	32.7307
2719.96	30.2432
2723.37	28.2224
2726.78	22.9016
2730.19	17.3807
2733.59	8.35992
2736.99	8.1391
2740.39	7.28491
2743.79	2.69745
2747.19	0.676575
2750.59	2.72241
2753.98	1.10156
2757.38	1.34741
2760.77	0.526611
2764.16	0.421509
2767.55	0.0177612
2770.94	0.748535
2774.32	1.97693
2777.71	11.5911
2781.09	0.828003
2784.47	2.32483
2787.85	2.39044
2791.23	4.25824
2794.61	5.12823
2797.98	6.63361
2801.36	5.04114
2804.73	6.05072
2808.1	11.9957
2811.47	15.2427
2814.84	19.8356
2818.2	27.2953
2821.57	39.6215
2824.93	61.6479
2828.29	98.1075
2831.65	168.867
2835.01	282.66
2838.37	430.953
2841.73	546.446
2845.08	551.906
2848.43	491.099
2851.79	415.625
2855.14	365.485
2858.48	325.178
2861.83	311.304
2865.18	308.297
2868.52	334.256
2871.86	420.249
2875.2	592.509
2878.54	631.035
2881.88	476.662
2885.22	386.521
2888.55	355.814
2891.89	335.607
2895.22	321.934
2898.55	304.093
2901.88	277.253
2905.21	247.546
2908.53	232.339
2911.86	215.132
2915.18	209.291
2918.5	211.284
2921.82	207.544
2925.14	200.804
2928.46	184.33
2931.77	170.223
2935.09	142.982
2938.4	112.642
2941.71	87.6018
2945.02	67.5281
2948.33	55.4544
2951.64	54.3474
2954.95	45.8403
2958.25	44.2
2961.55	35.9929
2964.85	36.9526
2968.15	30.7122
2971.45	32.5718
2974.75	30.6981
2978.05	33.5911
2981.34	28.1174
2984.63	28.0104
2987.92	27.0771
2991.21	29.812
2994.5	28.7816
2997.79	27.0858
3001.07	28.2581
3004.36	27.165
3007.64	25.6733
3010.92	26.4164
3014.2	28.4941
3017.48	24.8065
3020.76	25.2535
3024.03	28.6685
3027.31	26.1516
3030.58	27.7359
3033.85	27.8216
3037.12	26.8085
3040.39	30.2302
3043.65	28.1865
3046.92	26.8107
3050.18	26.9695
3053.45	27.9963
3056.71	25.8912
3059.97	28.0873
3063.22	29.118
3066.48	27.75
3069.74	30.5166
3072.99	28.2178
3076.24	25.687
3079.5	28.4908
3082.74	28.7959
3085.99	25.3022
3089.24	28.0432
3092.49	25.2187
3095.73	24.6955
3098.97	27.1736
3102.21	28.2862
3105.45	26.4001
3108.69	25.9153
3111.93	28.1984
3115.17	26.6161
3118.4	23.4017
3121.63	26.4886
3124.86	26.8434
3128.09	25.1328
3131.32	27.1234
3134.55	27.882
3137.78	28.1417
3141	28.0361
3144.22	25.9651
3147.45	27.562
3150.67	29.219
3153.89	24.4093
3157.1	26.6331
3160.32	25.1234
3163.53	26.4471
3166.75	24.7375
3169.96	25.4945
3173.17	26.1516
3176.38	27.6419
3179.59	24.799
3182.79	26.0894
3186	25.513
3189.2	26.4034
3192.4	27.7938
3195.61	27.4175
3198.81	28.6411
3202	31.6649
3205.2	32.1886
3208.4	28.1456
3211.59	31.7026
3214.78	28.5597
3217.97	30.85
3221.16	31.407
3224.35	34.0641
3227.54	31.0545
3230.73	34.1115
3233.91	31.8352
3237.09	30.9922
3240.28	33.0493
3243.46	32.9396
3246.64	33.5634
3249.81	33.3204
3252.99	33.1107
3256.16	34.0011
3259.34	34.5582
3262.51	32.8484
3265.68	34.4055
3268.85	37.8625
3272.02	34.5197
3275.19	36.41
3278.35	36.7336
3281.52	37.9241
3284.68	34.481
3287.84	34.3381
3291	32.6951
3294.16	35.2188
3297.32	36.0425
3300.47	34.7662
3303.63	36.6899
3306.78	38.3803
3309.93	35.3707
3313.08	36.1611
3316.23	36.7847
3319.38	35.9418
3322.53	37.0322
3325.67	36.1892
3328.82	35.6795
3331.96	37.4366
3335.1	37.0936
3338.24	41.3506
3341.38	34.6743
3344.52	37.6647
3347.65	38.0551
3350.79	35.0787
3353.92	37.3358
3357.05	39.8596
3360.19	37.6832
3363.32	38.2069
3366.44	36.864
3369.57	39.0876
3372.7	36.2113
3375.82	34.235
3378.94	36.7588
3382.06	36.2158
3385.18	35.1395
3388.3	36.9965
3391.42	36.0202
3394.54	36.4772
3397.65	38.301
3400.77	32.5913
3403.88	35.4483
3406.99	38.6387
3410.1	29.8291
3413.21	32.6194
3416.32	30.4431
3419.42	33.2335
3422.53	34.2239
3425.63	32.3142
3428.73	31.7047
3431.83	33.8616
3434.93	31.7187
3438.03	35.8424
3441.13	35.3994
3444.22	29.3898
3447.32	33.1801
3450.41	32.8372
3453.5	33.8608
3456.59	33.8179
3459.68	31.8416
3462.77	33.1653
3465.85	34.689
3468.94	33.3461
3472.02	33.6697
3475.1	30.7267
3478.19	33.7838
3481.27	33.9075
3484.34	30.8978
3487.42	32.4216
3490.5	31.7786
3493.57	32.3024
3496.65	27.5927
3499.72	27.8164
3502.79	31.1401
3505.86	32.4304
3508.93	31.5875
3511.99	30.8445
3515.06	31.2349
3518.12	28.3586
3521.19	26.9823
3524.25	29.2726
3527.31	28.8297
3530.37	28.0534
3533.43	27.3438
3536.48	28.0674
3539.54	25.1578
3542.59	26.6149
3545.65	26.9053
3548.7	26.1622
3551.75	29.4526
3554.8	26.6763
3557.85	25.6667
3560.89	25.0904
3563.94	26.7141
3566.98	24.5045
3570.03	24.5281
3573.07	24.5186
3576.11	22.0089
3579.15	24.3992
3582.19	24.0896
3585.22	22.48
3588.26	23.2037
3591.29	23.1607
3594.33	19.8177
3597.36	20.0748
3600.39	18.1318
3603.42	19.3889
3606.45	17.7792
3609.47	17.4695
3612.5	15.3933
3615.52	16.6837
3618.54	16.9741
3621.57	14.2977
3624.59	14.1548
3627.61	15.9785
3630.62	14.9688
3633.64	12.9926
3636.66	12.2829
3639.67	14.0399
3642.68	14.1303
3645.7	13.4207
3648.71	11.4111
3651.72	10.168
3654.72	10.8585
3657.73	9.22766
3660.74	9.10284
3663.74	8.11749
3666.74	8.03864
3669.75	8.29974
3672.75	9.30115
3675.75	8.14301
3678.74	6.12573
3681.74	5.64966
3684.74	6.54834
3687.73	9.72229
3690.72	4.10516
3693.72	6.69739
3696.71	6.76624
3699.7	6.01215
3702.69	9.06903
3705.67	2.70435
3708.66	4.51862
3711.64	5.74609
3714.63	2.58765
3717.61	3.57764
3720.59	3.98383
3723.57	4.37421
3726.55	3.55035
3729.53	2.21387
3732.5	0.000183105

[truncated: 5 more sheets: Supplementary Figure 7A, Supplementary Figure 7B, Supplementary Figure 7C, Supplementary Figure 8A, Supplementary Figure 8B]
